# Supplementary material for: A group 3 medulloblastoma stem cell program is maintained by OTX2-mediated alternative splicing
Source: Nat Cell Biol. 2024 Jul 18;26(8):1233–46. doi: 10.1038/s41556-024-01460-5 (PMC11321995; doi:10.1038/s41556-024-01460-5)
Supplement: Supplementary file 2 — Supplementary Tables 1–18. [file 41556_2024_1460_MOESM2_ESM.xlsx]

## Sheet: Supplementary Table 1
Supplementary Table 1: Significant protein hits from OTX2 TurboID analyses in SAINTexpress
Bait	Prey	PreyGene	Spec	SpecSum	AvgSpec	NumReplicates	ctrlCounts	AvgP	MaxP	TopoAvgP	TopoMaxP	SaintScore	logOddsScore	FoldChange	BFDR	boosted_by
OTX2	A0A6Q8NVI4	ARID1B	42|39|28|45	154	38.5	4	1|0|11	0.98	0.99	0.98	0.99	0.98	3.03	9.62	0
OTX2	Q6KC79	NIPBL	42|39|32|49	162	40.5	4	0|0|0	1	1	1	1	1	48.76	405	0
OTX2	W5ZR30	TCF20	40|37|11|48	136	34	4	0|1|3	1	1	1	1	1	5.04	25.5	0
OTX2	M0QZM1	HNRNPM	25|27|22|23	97	24.25	4	0|0|0	1	1	1	1	1	34.19	242.5	0
OTX2	O14686-3	KMT2D	44|57|33|62	196	49	4	3|5|12	1	1	1	1	1	4.9	7.35	0
OTX2	Q92797	SYMPK	34|30|26|34	124	31	4	0|0|0	1	1	1	1	1	40.04	310	0
OTX2	Q96L91	EP400	35|34|31|39	139	34.75	4	0|2|9	0.99	1	0.99	1	0.99	4.25	9.48	0
OTX2	Q09472	EP300	36|28|22|29	115	28.75	4	0|0|0	1	1	1	1	1	34.19	287.5	0
OTX2	Q92793	CREBBP	31|33|20|32	116	29	4	0|0|4	1	1	1	1	1	5.35	21.75	0
OTX2	Q9NPI1	BRD7	18|17|11|17	63	15.75	4	0|0|0	1	1	1	1	1	17.78	157.5	0
OTX2	A0A024R0F6	TRIM33	22|22|15|29	88	22	4	0|0|0	1	1	1	1	1	23.82	220	0
OTX2	O00268	TAF4	17|15|9|18	59	14.75	4	2|4|1	0.99	1	0.99	1	0.99	2.76	6.32	0
OTX2	Q86U86	PBRM1	20|14|13|26	73	18.25	4	0|0|2	1	1	1	1	1	7.4	27.38	0
OTX2	Q9UBW7	ZMYM2	19|19|7|24	69	17.25	4	0|0|1	1	1	1	1	1	14.22	51.75	0
OTX2	Q8WVV9	HNRNPLL	14|12|14|17	57	14.25	4	0|0|0	1	1	1	1	1	19.3	142.5	0
OTX2	Q4LE48	STAG1	16|11|8|21	56	14	4	0|1|3	0.98	1	0.98	1	0.98	2.87	10.5	0
OTX2	Q12857-3	NFIA	12|11|9|13	45	11.25	4	0|0|0	1	1	1	1	1	14.7	112.5	0
OTX2	Q9ULL5	PRR12	15|16|8|18	57	14.25	4	0|1|2	1	1	1	1	1	5.72	14.25	0
OTX2	Q12873-3	CHD3	14|25|16|17	72	18	4	0|0|0	1	1	1	1	1	22.32	180	0
OTX2	Q9Y4B4	RAD54L2	15|17|5|17	54	13.5	4	0|0|0	1	1	1	1	1	8.31	135	0
OTX2	Q15911	ZFHX3	15|15|15|31	76	19	4	0|0|1	1	1	1	1	1	42.38	57	0
OTX2	Q04727-3	TLE4	11|13|9|13	46	11.5	4	0|0|0	1	1	1	1	1	14.7	115	0
OTX2	D3DU05	TLK2	12|11|7|13	43	10.75	4	0|0|0	1	1	1	1	1	11.55	107.5	0
OTX2	Q92925	SMARCD2	12|6|6|11	35	8.75	4	0|0|0	1	1	1	1	1	9.95	87.5	0
OTX2	O95983	MBD3	11|11|8|11	41	10.25	4	1|1|3	0.99	1	0.99	1	0.99	3.46	6.15	0
OTX2	Q9BXF3	CECR2	12|15|8|14	49	12.25	4	2|1|3	0.98	1	0.98	1	0.98	2.56	6.12	0
OTX2	Q01085-2	TIAL1	10|4|4|8	26	6.5	4	0|0|1	1	1	1	1	1	5.58	19.5	0
OTX2	Q15596	NCOA2	9|7|5|11	32	8	4	0|0|0	1	1	1	1	1	8.31	80	0
OTX2	A0A0G2JK64	EHMT2	12|10|8|14	44	11	4	0|0|2	0.99	1	0.99	1	0.99	4.19	16.5	0
OTX2	A0A0S2Z569	DAZAP1	7|6|4|7	24	6	4	0|0|0	1	1	1	1	1	6.63	60	0
OTX2	Q8IYH5	ZZZ3	9|8|5|12	34	8.5	4	0|0|0	1	1	1	1	1	8.31	85	0
OTX2	F4MH35	UTY	8|7|5|13	33	8.25	4	0|0|0	1	1	1	1	1	8.31	82.5	0
OTX2	A0A087X0R0	KDM6A	9|6|5|16	36	9	4	0|0|0	1	1	1	1	1	8.31	90	0
OTX2	Q06330	RBPJ	9|9|8|9	35	8.75	4	1|3|1	0.98	0.99	0.98	0.99	0.98	3.46	5.25	0
OTX2	Q9H1B7	IRF2BPL	8|8|5|14	35	8.75	4	0|0|1	1	1	1	1	1	8.29	26.25	0
OTX2	A0A075B6H4	KAT14	8|7|6|10	31	7.75	4	0|0|0	1	1	1	1	1	9.95	77.5	0
OTX2	Q9BTC8	MTA3	7|10|8|8	33	8.25	4	0|0|0	1	1	1	1	1	11.55	82.5	0
OTX2	Q14686	NCOA6	7|9|8|8	32	8	4	0|0|0	1	1	1	1	1	11.55	80	0
OTX2	Q9H582	ZNF644	9|10|3|5	27	6.75	4	0|0|0	1	1	1	1	1	4.89	67.5	0
OTX2	A0A7I2SVS4	HDAC4	8|9|2|12	31	7.75	4	0|0|0	0.99	1	0.99	1	0.99	3.05	77.5	0
OTX2	Q8TEK3-1	DOT1L	7|9|3|6	25	6.25	4	0|0|0	1	1	1	1	1	4.89	62.5	0
OTX2	Q8TF68	ZNF384	5|7|3|6	21	5.25	4	0|0|1	0.99	1	0.99	1	0.99	3.09	15.75	0
OTX2	Q03164-3	KMT2A	6|5|3|9	23	5.75	4	0|0|1	0.99	1	0.99	1	0.99	3.09	17.25	0
OTX2	Q96GD4-5	AURKB	7|3|5|6	21	5.25	4	0|0|0	1	1	1	1	1	4.89	52.5	0
OTX2	Q9NSY1	BMP2K	7|5|3|4	19	4.75	4	0|1|0	0.99	1	0.99	1	0.99	3.09	14.25	0
OTX2	D9YZW0	BCL11A	6|10|6|10	32	8	4	0|1|2	0.98	1	0.98	1	0.98	3.18	8	0
OTX2	A6H8Y5	NBN	6|3|2|6	17	4.25	4	0|0|0	0.99	1	0.99	1	0.99	3.05	42.5	0
OTX2	Q9P2K3-3	RCOR3	7|8|6|4	25	6.25	4	0|0|1	1	1	1	1	1	5.58	18.75	0
OTX2	Q6RFH5	WDR74	5|4|4|4	17	4.25	4	0|0|0	1	1	1	1	1	6.63	42.5	0
OTX2	P08651-2	NFIC	6|6|5|8	25	6.25	4	0|0|0	1	1	1	1	1	8.31	62.5	0
OTX2	Q9H147	DNTTIP1	4|2|4|5	15	3.75	4	0|0|0	0.99	1	0.99	1	0.99	3.05	37.5	0
OTX2	Q6MZP7	LIN54	6|5|3|6	20	5	4	0|0|1	0.99	1	0.99	1	0.99	3.09	15	0
OTX2	Q5T7W0	ZNF618	5|10|3|8	26	6.5	4	0|0|0	1	1	1	1	1	4.89	65	0
OTX2	A0A384NY14	DCXR	5|2|3|3	13	3.25	4	0|0|0	0.98	1	0.98	1	0.98	3.05	32.5	0
OTX2	A0A024R3N2	NFRKB	6|5|2|11	24	6	4	0|0|0	0.99	1	0.99	1	0.99	3.05	60	0
OTX2	Q8WU79	SMAP2	4|6|5|4	19	4.75	4	0|0|0	1	1	1	1	1	6.63	47.5	0
OTX2	Q9Y6X8	ZHX2	6|6|3|8	23	5.75	4	0|0|0	1	1	1	1	1	4.89	57.5	0
OTX2	Q15742	NAB2	5|4|3|4	16	4	4	0|0|1	0.99	1	0.99	1	0.99	3.09	12	0
OTX2	O75928	PIAS2	4|6|3|8	21	5.25	4	0|0|0	1	1	1	1	1	4.89	52.5	0
OTX2	Q9HCJ3	RAVER2	4|4|3|3	14	3.5	4	0|0|0	1	1	1	1	1	4.89	35	0
OTX2	P58317	ZNF121	5|5|5|5	20	5	4	0|0|0	1	1	1	1	1	8.31	50	0
OTX2	Q9H1A4	ANAPC1	3|3|3|8	17	4.25	4	0|0|0	0.99	1	0.99	1	0.99	4.89	42.5	0
OTX2	Q6ZRS2	SRCAP	3|5|5|8	21	5.25	4	0|0|1	0.99	1	0.99	1	0.99	3.09	15.75	0
OTX2	Q9UBB5	MBD2	3|4|2|3	12	3	4	0|0|0	0.98	1	0.98	1	0.98	3.05	30	0
OTX2	I3L2J0	CIC	3|6|2|4	15	3.75	4	0|0|0	0.99	1	0.99	1	0.99	3.05	37.5	0
OTX2	Q96T58	SPEN	3|4|2|4	13	3.25	4	0|0|0	0.99	1	0.99	1	0.99	3.05	32.5	0
OTX2	A0A0S2Q0B1	ARID1A	56|55|39|55	205	51.25	4	2|3|18	0.97	0.99	0.97	0.99	0.97	2.74	6.68	0.01
OTX2	P39880-3	CUX1	37|33|24|35	129	32.25	4	0|0|13	0.95	0.97	0.95	0.97	0.95	2.29	7.44	0.01
OTX2	P51531	SMARCA2	34|28|25|30	117	29.25	4	0|0|13	0.94	0.96	0.94	0.96	0.94	2.4	6.75	0.01
OTX2	Q14687	GSE1	32|30|23|33	118	29.5	4	4|6|11	0.98	1	0.98	1	0.98	2.32	4.21	0.01
OTX2	Q15652	JMJD1C	33|36|22|34	125	31.25	4	3|2|12	0.94	0.99	0.94	0.99	0.94	1.42	5.51	0.01
OTX2	Q9NSC2	SALL1	25|27|20|34	106	26.5	4	0|1|10	0.95	0.98	0.95	0.98	0.95	2.23	7.23	0.01
OTX2	A0A024R7V7	CHD7	24|38|30|33	125	31.25	4	1|2|10	0.98	0.99	0.98	0.99	0.98	2.86	7.21	0.01
OTX2	Q7Z5L9	IRF2BP2	22|20|15|22	79	19.75	4	0|2|6	0.98	0.99	0.98	0.99	0.98	2.7	7.41	0.01
OTX2	Q9UPN9-2	TRIM33	22|22|15|28	87	21.75	4	0|3|7	0.96	1	0.96	1	0.96	2.05	6.52	0.01
OTX2	Q9ULM3	YEATS2	25|25|15|31	96	24	4	0|1|8	0.95	0.99	0.95	0.99	0.95	1.88	8	0.01
OTX2	Q969G3	SMARCE1	16|16|12|16	60	15	4	0|2|5	0.97	0.98	0.97	0.98	0.97	2.45	6.43	0.01
OTX2	P35712	SOX6	18|17|18|16	69	17.25	4	3|6|8	0.94	0.99	0.94	0.99	0.94	1.62	3.04	0.01
OTX2	Q9UIF9	BAZ2A	18|11|12|17	58	14.5	4	0|0|5	0.94	0.98	0.94	0.98	0.94	2.21	8.7	0.01
OTX2	Q92766-2	RREB1	17|19|14|22	72	18	4	0|1|7	0.94	0.97	0.94	0.97	0.94	1.99	6.75	0.01
OTX2	Q96RN5	MED15	12|15|11|14	52	13	4	0|1|5	0.93	0.97	0.93	0.97	0.93	2.08	6.5	0.01
OTX2	Q9UHF7-2	TRPS1	15|15|5|20	55	13.75	4	0|0|2	0.97	1	0.97	1	0.97	2.1	20.62	0.01
OTX2	Q8IXT5	RBM12B	11|8|4|9	32	8	4	0|0|2	0.94	1	0.94	1	0.94	1.35	12	0.01
OTX2	A0A1C7CYX1	MIDEAS	9|11|6|15	41	10.25	4	1|1|2	0.97	1	0.97	1	0.97	2.17	7.69	0.01
OTX2	Q16650	TBR1	8|11|5|10	34	8.5	4	0|1|2	0.97	1	0.97	1	0.97	1.97	8.5	0.01
OTX2	H3BSS6	ZNF106	5|6|6|7	24	6	4	0|1|2	0.95	0.99	0.95	0.99	0.95	1.97	6	0.01
OTX2	Q92993-3	KAT5	6|4|3|3	16	4	4	0|0|1	0.98	1	0.98	1	0.98	3.09	12	0.01
OTX2	Q7L0Y3	TRMT10C	6|2|2|5	15	3.75	4	0|0|0	0.98	1	0.98	1	0.98	3.05	37.5	0.01
OTX2	Q7Z7F0	KHDC4	6|6|4|6	22	5.5	4	0|1|1	0.96	0.99	0.96	0.99	0.96	1.95	8.25	0.01
OTX2	P27540	ARNT	3|2|2|6	13	3.25	4	0|0|0	0.98	1	0.98	1	0.98	3.05	32.5	0.01
OTX2	M0QZQ2	MED25	2|3|4|2	11	2.75	4	0|0|0	0.98	1	0.98	1	0.98	3.05	27.5	0.01
OTX2	Q8ND82	ZNF280C	3|3|2|2	10	2.5	4	0|0|0	0.97	0.99	0.97	0.99	0.97	3.05	25	0.01
OTX2	H0UI66	ZNF217	2|2|2|4	10	2.5	4	0|0|0	0.97	1	0.97	1	0.97	3.05	25	0.01
OTX2	H0YAA8	MED28	2|2|3|4	11	2.75	4	0|0|0	0.98	1	0.98	1	0.98	3.05	27.5	0.01
OTX2	O75376	NCOR1	47|44|29|51	171	42.75	4	4|6|15	0.93	1	0.93	1	0.93	0.89	5.13	0.02
OTX2	O60281	ZNF292	29|23|13|23	88	22	4	0|0|9	0.92	0.98	0.92	0.98	0.92	1.45	7.33	0.02
OTX2	A0A024R102	SMARCD1	22|17|13|14	66	16.5	4	0|0|7	0.92	0.97	0.92	0.97	0.92	1.95	7.07	0.02
OTX2	O15164	TRIM24	22|16|11|25	74	18.5	4	0|0|7	0.93	0.98	0.93	0.98	0.93	1.53	7.93	0.02
OTX2	Q9C0J8	WDR33	15|14|6|20	55	13.75	4	0|0|4	0.92	1	0.92	1	0.92	1.07	10.31	0.02
OTX2	Q7Z6E9	RBBP6	14|15|9|16	54	13.5	4	2|2|5	0.92	1	0.92	1	0.92	0.77	4.5	0.02
OTX2	A0A0U1RRH6	PHF14	10|4|5|10	29	7.25	4	0|0|2	0.92	1	0.92	1	0.92	1.35	10.88	0.02
OTX2	Q70CQ2	USP34	10|26|8|22	66	16.5	4	0|0|5	0.91	1	0.91	1	0.91	1.36	9.9	0.02
OTX2	A0A0S2Z430	PCK2	9|8|12|14	43	10.75	4	0|1|4	0.92	0.99	0.92	0.99	0.92	1.61	6.45	0.02
OTX2	Q5VUA4	ZNF318	10|11|4|12	37	9.25	4	0|1|2	0.93	1	0.93	1	0.93	0.86	9.25	0.02
OTX2	Q8IVH2	FOXP4	9|5|5|6	25	6.25	4	1|1|1	0.93	1	0.93	1	0.93	1.97	6.25	0.02
OTX2	O96019	ACTL6A	8|5|2|9	24	6	4	0|0|1	0.93	1	0.93	1	0.93	0.9	18	0.02
OTX2	Q9H0E3-3	SAP130	8|5|2|7	22	5.5	4	0|0|1	0.93	1	0.93	1	0.93	0.9	16.5	0.02
OTX2	A0A024QZN6	RAI17	8|8|2|7	25	6.25	4	0|0|1	0.93	1	0.93	1	0.93	0.9	18.75	0.02
OTX2	O95235	KIF20A	4|3|2|6	15	3.75	4	0|0|1	0.92	1	0.92	1	0.92	0.9	11.25	0.02
OTX2	Q13129	RLF	4|5|2|5	16	4	4	0|0|1	0.93	1	0.93	1	0.93	0.9	12	0.02
OTX2	P49711	CTCF	4|6|2|4	16	4	4	0|0|1	0.93	1	0.93	1	0.93	0.9	12	0.02
OTX2	P56179-3	DLX6	2|5|4|4	15	3.75	4	0|0|1	0.93	1	0.93	1	0.93	0.9	11.25	0.02
OTX2	B2RNR6	ZFR	25|18|18|27	88	22	4	1|1|11	0.88	0.95	0.88	0.95	0.88	1.46	5.08	0.03
OTX2	Q93074-2	MED12	27|25|19|40	111	27.75	4	0|1|14	0.88	0.97	0.88	0.97	0.88	0.98	5.55	0.03
OTX2	Q8IX12	CCAR1	21|18|12|22	73	18.25	4	0|0|9	0.89	0.94	0.89	0.94	0.89	1.17	6.08	0.03
OTX2	Q8N3U4-2	STAG2	18|17|18|22	75	18.75	4	0|0|10	0.9	0.93	0.9	0.93	0.9	1.94	5.62	0.03
OTX2	A0A0A0MT33	SCAF8	20|21|13|18	72	18	4	0|1|9	0.87	0.93	0.87	0.93	0.87	1.06	5.4	0.03
OTX2	Q96PU8	QKI	8|8|5|9	30	7.5	4	0|0|3	0.89	0.95	0.89	0.95	0.89	1.09	7.5	0.03
OTX2	A5PLN4	SF4	10|7|6|6	29	7.25	4	0|1|3	0.87	0.99	0.87	0.99	0.87	1.43	5.44	0.03
OTX2	Q96EV2	RBM33	9|9|8|13	39	9.75	4	0|1|4	0.9	0.98	0.9	0.98	0.9	1.61	5.85	0.03
OTX2	A6NHB5	ZMYM3	11|12|6|17	46	11.5	4	0|0|4	0.91	0.99	0.91	0.99	0.91	1.07	8.62	0.03
OTX2	Q9HCD5	NCOA5	9|8|6|7	30	7.5	4	0|0|3	0.9	0.95	0.9	0.95	0.9	1.59	7.5	0.03
OTX2	Q9NW64	RBM22	9|4|5|6	24	6	4	0|1|2	0.88	1	0.88	1	0.88	0.86	6	0.03
OTX2	Q9UQL6-3	HDAC5	6|7|7|8	28	7	4	0|1|3	0.89	0.95	0.89	0.95	0.89	1.43	5.25	0.03
OTX2	Q9BTA9	WAC	5|5|6|4	20	5	4	0|0|2	0.88	0.94	0.88	0.94	0.88	1.35	7.5	0.03
OTX2	F1T0J8	RCOR2	5|7|5|4	21	5.25	4	0|0|2	0.89	0.97	0.89	0.97	0.89	1.35	7.88	0.03
OTX2	P78337	PITX1	2|3|3|3	11	2.75	4	0|0|1	0.9	0.96	0.9	0.96	0.9	0.9	8.25	0.03
OTX2	O94913	PCF11	19|17|8|18	62	15.5	4	0|3|5	0.86	1	0.86	1	0.86	-0.2	5.81	0.04
OTX2	A0AV96	RBM47	15|15|16|15	61	15.25	4	0|0|9	0.86	0.88	0.86	0.88	0.86	1.81	5.08	0.04
OTX2	O95104	SCAF4	15|11|12|13	51	12.75	4	2|0|6	0.87	0.94	0.87	0.94	0.87	1.38	4.78	0.04
OTX2	Q6ZW49	PAXIP1	19|14|10|17	60	15	4	1|0|7	0.87	0.95	0.87	0.95	0.87	0.83	5.62	0.04
OTX2	Q8N684-3	CPSF7	13|12|12|15	52	13	4	0|3|6	0.86	0.94	0.86	0.94	0.86	1.5	4.33	0.04
OTX2	Q15047	SETDB1	13|9|6|11	39	9.75	4	0|1|4	0.86	0.98	0.86	0.98	0.86	0.53	5.85	0.04
OTX2	H0Y4W2	TRRAP	13|14|12|23	62	15.5	4	0|0|8	0.87	0.96	0.87	0.96	0.87	1.5	5.81	0.04
OTX2	A0A024R274	SMAD4	9|3|4|9	25	6.25	4	0|0|2	0.85	0.99	0.85	0.99	0.85	0.56	9.38	0.04
OTX2	Q03112-3	MECOM	8|4|3|8	23	5.75	4	0|0|2	0.85	0.99	0.85	0.99	0.85	0.56	8.62	0.04
OTX2	Q9UHV7	MED13	9|4|3|8	24	6	4	0|0|2	0.85	0.99	0.85	0.99	0.85	0.56	9	0.04
OTX2	Q9UKL0	RCOR1	6|7|5|3	21	5.25	4	0|2|0	0.86	0.97	0.86	0.97	0.86	0.56	7.88	0.04
OTX2	Q8WX93	PALLD	5|2|2|5	14	3.5	4	0|1|0	0.85	1	0.85	1	0.85	0.9	10.5	0.04
OTX2	Q02750	MAP2K1	4|2|2|5	13	3.25	4	1|0|0	0.85	1	0.85	1	0.85	0.9	9.75	0.04
OTX2	J3QK89	CHERP	17|19|19|21	76	19	4	0|13|0	0.83	0.88	0.83	0.88	0.83	1.18	4.38	0.05
OTX2	Q96ST3	SIN3A	20|9|4|13	46	11.5	4	0|0|4	0.84	1	0.84	1	0.84	-0.04	8.62	0.05
OTX2	Q9HCK8	CHD8	13|22|10|21	66	16.5	4	0|0|9	0.82	0.94	0.82	0.94	0.82	0.37	5.5	0.05
OTX2	Q9UEG4	ZNF629	11|9|4|11	35	8.75	4	0|1|3	0.85	0.99	0.85	0.99	0.85	-0.25	6.56	0.05
OTX2	O95639	CPSF4	9|4|3|5	21	5.25	4	0|0|2	0.83	0.99	0.83	0.99	0.83	0.56	7.88	0.05
OTX2	P46937-9	YAP1	9|6|6|12	33	8.25	4	0|0|4	0.84	0.96	0.84	0.96	0.84	1.07	6.19	0.05
OTX2	Q9HAT8	PELI2	8|6|3|3	20	5	4	1|0|1	0.83	1	0.83	1	0.83	0.68	7.5	0.05
OTX2	J3KR72	TAF6	7|6|4|7	24	6	4	0|0|3	0.81	0.89	0.81	0.89	0.81	0.6	6	0.05
OTX2	Q6ZRI6	C15ORF39	5|7|2|7	21	5.25	4	0|0|2	0.81	0.97	0.81	0.97	0.81	-0.32	7.88	0.05
OTX2	Q92618	ZNF516	6|16|3|13	38	9.5	4	0|0|3	0.82	1	0.82	1	0.82	-0.12	9.5	0.05
OTX2	Q8NHM5	KDM2B	4|7|7|8	26	6.5	4	0|0|3	0.84	0.92	0.84	0.92	0.84	0.6	6.5	0.05
OTX2	Q96JM7	L3MBTL3	4|7|3|6	20	5	4	0|0|2	0.84	0.97	0.84	0.97	0.84	0.56	7.5	0.05
OTX2	Q14781	CBX2	5|2|2|3	12	3	4	0|0|1	0.84	1	0.84	1	0.84	0.9	9	0.05
OTX2	A0A024R5D9	SF1	15|15|12|13	55	13.75	4	0|0|10	0.77	0.83	0.77	0.83	0.77	0.74	4.12	0.06
OTX2	Q13363	CTBP1	9|5|7|7	28	7	4	0|3|2	0.8	0.98	0.8	0.98	0.8	-0.08	4.2	0.06
OTX2	P48380	RFX3	6|5|2|7	20	5	4	0|0|2	0.81	0.97	0.81	0.97	0.81	-0.32	7.5	0.06
OTX2	Q96KM6	ZNF512B	6|7|5|10	28	7	4	2|1|2	0.8	1	0.8	1	0.8	0.02	4.2	0.06
OTX2	A0A087WTW0	UHRF1	7|4|4|4	19	4.75	4	0|1|2	0.77	0.99	0.77	0.99	0.77	0.86	4.75	0.06
OTX2	Q8NEM7-3	SUPT20H	5|4|3|4	16	4	4	0|0|2	0.78	0.89	0.78	0.89	0.78	0.56	6	0.06
OTX2	Q8ND56	LSM14A	4|3|5|3	15	3.75	4	1|0|1	0.79	0.96	0.79	0.96	0.79	0.68	5.62	0.06
OTX2	Q92747	ARPC1A	5|3|4|5	17	4.25	4	2|0|0	0.8	0.89	0.8	0.89	0.8	0.56	6.38	0.06
OTX2	Q92540-4	SMG7	3|6|3|7	19	4.75	4	0|0|2	0.8	0.97	0.8	0.97	0.8	0.56	7.12	0.06
OTX2	A0A024R1V5	MLLT6	5|2|5|5	17	4.25	4	0|0|2	0.77	0.89	0.77	0.89	0.77	-0.32	6.38	0.06
OTX2	A0A2R8Y521	CHD4	72|0|63|72	207	51.75	4	0|0|0	0.75	1	0.75	1	0.75	-1.49	517.5	0.07
OTX2	P46100	ATRX	35|0|22|34	91	22.75	4	0|0|0	0.75	1	0.75	1	0.75	-1.49	227.5	0.07
OTX2	Q68CP9	ARID2	28|32|20|34	114	28.5	4	2|7|12	0.77	0.99	0.77	0.99	0.77	-1.56	4.07	0.07
OTX2	P49790-3	NUP153	28|0|31|28	87	21.75	4	0|0|0	0.75	1	0.75	1	0.75	-1.49	217.5	0.07
OTX2	Q13330	MTA1	20|21|15|24	80	20	4	2|3|10	0.77	0.96	0.77	0.96	0.77	-0.65	4	0.07
OTX2	O94906	PRPF6	22|21|13|25	81	20.25	4	0|1|12	0.77	0.92	0.77	0.92	0.77	-0.53	4.67	0.07
OTX2	D3DUE6	N-PAC	10|3|4|9	26	6.5	4	0|3|0	0.76	0.97	0.76	0.97	0.76	-0.12	6.5	0.07
OTX2	A0A024R377	KIAA0863	9|4|6|11	30	7.5	4	0|0|4	0.77	0.94	0.77	0.94	0.77	-0.04	5.62	0.07
OTX2	Q01130	SRSF2	2|2|2|3	9	2.25	4	0|0|1	0.77	0.96	0.77	0.96	0.77	0.9	6.75	0.07
OTX2	F5GXF5	BPTF	0|49|36|42	127	31.75	4	0|0|0	0.75	1	0.75	1	0.75	-1.49	317.5	0.07
OTX2	Q96AE4	FUBP1	25|22|0|22	69	17.25	4	0|0|0	0.75	1	0.75	1	0.75	-1.49	172.5	0.08
OTX2	A0A669KBH9	WIZ	27|0|19|30	76	19	4	0|0|0	0.75	1	0.75	1	0.75	-1.49	190	0.08
OTX2	G3V119	CCAR2	21|21|20|0	62	15.5	4	0|0|0	0.75	1	0.75	1	0.75	-1.49	155	0.08
OTX2	H0YL70	TLE3	19|19|14|0	52	13	4	0|1|2	0.75	1	0.75	1	0.75	-4.53	13	0.08
OTX2	B4DDB6	HNRPA3	13|0|11|12	36	9	4	0|0|0	0.75	1	0.75	1	0.75	-1.49	90	0.08
OTX2	Q9UBD5	ORC3	19|13|0|18	50	12.5	4	0|0|0	0.75	1	0.75	1	0.75	-1.49	125	0.08
OTX2	Q05CW7	NAT10	18|13|11|0	42	10.5	4	0|0|0	0.75	1	0.75	1	0.75	-1.49	105	0.08
OTX2	Q04724	TLE1	11|0|11|13	35	8.75	4	0|0|0	0.75	1	0.75	1	0.75	-1.49	87.5	0.08
OTX2	P33240	CSTF2	11|10|10|0	31	7.75	4	0|0|0	0.75	1	0.75	1	0.75	-1.49	77.5	0.08
OTX2	Q7Z5J4	RAI1	11|15|1|16	43	10.75	4	0|0|0	0.75	1	0.75	1	0.75	1.02	107.5	0.08
OTX2	A0A024RAY1	ATF7IP	0|12|12|15	39	9.75	4	0|0|0	0.75	1	0.75	1	0.75	-1.49	97.5	0.08
OTX2	Q14814-4	MEF2D	11|0|8|13	32	8	4	0|0|0	0.75	1	0.75	1	0.75	-1.49	80	0.09
OTX2	O14979-2	HNRNPDL	9|5|0|7	21	5.25	4	0|0|0	0.75	1	0.75	1	0.75	-1.49	52.5	0.09
OTX2	Q14938-6	NFIX	7|7|0|9	23	5.75	4	0|0|0	0.75	1	0.75	1	0.75	-1.49	57.5	0.09
OTX2	O75909-4	CCNK	7|5|1|6	19	4.75	4	0|0|1	0.75	1	0.75	1	0.75	-0.9	14.25	0.09
OTX2	Q99729-3	HNRNPAB	7|5|0|9	21	5.25	4	0|0|0	0.75	1	0.75	1	0.75	-1.49	52.5	0.09
OTX2	F5H433	SALL2	8|10|0|10	28	7	4	0|0|0	0.75	1	0.75	1	0.75	-1.49	70	0.09
OTX2	Q9NXR8	ING3	6|6|0|6	18	4.5	4	0|0|0	0.75	1	0.75	1	0.75	-1.49	45	0.09
OTX2	Q8TB72-3	PUM2	6|0|8|5	19	4.75	4	0|0|0	0.75	1	0.75	1	0.75	-1.49	47.5	0.09
OTX2	V9HWH0	HEL164	5|6|0|7	18	4.5	4	0|0|0	0.75	1	0.75	1	0.75	-1.49	45	0.09
OTX2	Q9NPG3	UBN1	5|6|1|8	20	5	4	0|0|1	0.75	1	0.75	1	0.75	-0.9	15	0.09
OTX2	Q8NEH0	DDX20	0|10|9|7	26	6.5	4	0|0|0	0.75	1	0.75	1	0.75	-1.49	65	0.09
OTX2	Q9BRJ7	NUDT16L1	7|6|3|0	16	4	4	0|0|0	0.75	1	0.75	1	0.75	-1.49	40	0.1
OTX2	Q9GZS1-1	POLR1E	9|0|5|5	19	4.75	4	0|0|0	0.75	1	0.75	1	0.75	-1.49	47.5	0.1
OTX2	Q9UQB8	BAIAP2	7|4|0|4	15	3.75	4	0|0|0	0.75	1	0.75	1	0.75	-1.49	37.5	0.1
OTX2	F1D8R0	NR2F2	6|0|4|4	14	3.5	4	0|0|0	0.75	1	0.75	1	0.75	-1.49	35	0.1
OTX2	Q99504	EYA3	6|5|4|6	21	5.25	4	1|1|2	0.75	0.9	0.75	0.9	0.75	-0.16	3.94	0.1
OTX2	Q8WXX7	AUTS2	8|6|1|4	19	4.75	4	0|0|1	0.75	1	0.75	1	0.75	-0.9	14.25	0.1
OTX2	V9HWF9	HEL20	5|5|7|0	17	4.25	4	0|0|0	0.75	1	0.75	1	0.75	-1.49	42.5	0.1
OTX2	A0A024QYY4	BCL9	7|4|0|9	20	5	4	0|0|0	0.75	1	0.75	1	0.75	-1.49	50	0.1
OTX2	H7BZJ3	PDIA3	4|4|0|5	13	3.25	4	0|0|0	0.75	1	0.75	1	0.75	-1.49	32.5	0.1
OTX2	P38398-7	BRCA1	4|7|1|5	17	4.25	4	0|0|1	0.75	1	0.75	1	0.75	-0.9	12.75	0.1
OTX2	Q9H2F5	EPC1	4|5|4|0	13	3.25	4	0|0|0	0.75	1	0.75	1	0.75	-1.49	32.5	0.1
OTX2	Q05GC8	TRERF1	4|4|1|8	17	4.25	4	0|0|0	0.75	1	0.75	1	0.75	1.02	42.5	0.1
OTX2	Q8IVW6	ARID3B	4|5|0|8	17	4.25	4	0|0|0	0.75	1	0.75	1	0.75	-1.49	42.5	0.1
OTX2	E9PH57	TCF4	5|5|0|6	16	4	4	0|1|0	0.75	1	0.75	1	0.75	-2.3	12	0.1
OTX2	P53621-2	COPA	19|10|6|0	35	8.75	4	1|2|0	0.74	1	0.74	1	0.74	-4.53	8.75	0.11
OTX2	Q13310-3	PABPC4	16|8|9|20	53	13.25	4	0|2|6	0.74	0.98	0.74	0.98	0.74	-0.28	4.97	0.11
OTX2	B7SBB1	AIP	9|10|0|2	21	5.25	4	0|0|0	0.74	1	0.74	1	0.74	-1.49	52.5	0.11
OTX2	Q01844-5	EWSR1	5|4|4|4	17	4.25	4	1|1|1	0.75	0.88	0.75	0.88	0.75	0.86	4.25	0.11
OTX2	E5KMI6	LONP1	7|4|5|11	27	6.75	4	0|1|3	0.75	0.99	0.75	0.99	0.75	-0.25	5.06	0.11
OTX2	A0A384MDS4	HCG_18987	5|0|3|5	13	3.25	4	0|1|0	0.74	1	0.74	1	0.74	-2.3	9.75	0.11
OTX2	A0A590UJ43	CSNK1A1	7|0|4|4	15	3.75	4	0|1|0	0.75	1	0.75	1	0.75	-2.3	11.25	0.11
OTX2	A0A024R2U6	RBM5	5|4|1|3	13	3.25	4	0|0|0	0.75	1	0.75	1	0.75	1.02	32.5	0.11
OTX2	Q16594	TAF9	5|3|1|5	14	3.5	4	0|0|0	0.75	1	0.75	1	0.75	1.02	35	0.11
OTX2	Q92997	DVL3	5|0|3|6	14	3.5	4	0|0|0	0.75	1	0.75	1	0.75	-1.49	35	0.11
OTX2	Q86U70	LDB1	5|3|1|3	12	3	4	0|0|0	0.75	1	0.75	1	0.75	1.02	30	0.11
OTX2	A0A0C4DFQ2	ZBTB34	3|4|1|6	14	3.5	4	0|0|0	0.75	1	0.75	1	0.75	1.02	35	0.11
OTX2	A1LPW7	USP4	3|1|3|3	10	2.5	4	0|0|0	0.74	0.99	0.74	0.99	0.74	1.02	25	0.11
OTX2	O14640	DVL1	3|3|0|3	9	2.25	4	0|0|0	0.74	0.99	0.74	0.99	0.74	-1.49	22.5	0.11
OTX2	A0A0A0MQX8	MBNL1	1|3|3|3	10	2.5	4	0|0|0	0.74	0.99	0.74	0.99	0.74	1.02	25	0.11
OTX2	A0A0S2Z5J4	AP3B1	11|3|4|0	18	4.5	4	1|0|0	0.74	1	0.74	1	0.74	-2.3	13.5	0.12
OTX2	Q9NP72	RAB18	5|2|4|0	11	2.75	4	0|0|0	0.74	1	0.74	1	0.74	-1.49	27.5	0.12
OTX2	A0A024QZB4	HCG_1993905	6|4|7|6	23	5.75	4	0|1|3	0.74	0.9	0.74	0.9	0.74	-0.25	4.31	0.12
OTX2	A0A024R1M5	ZNF278	7|2|1|5	15	3.75	4	0|0|0	0.74	1	0.74	1	0.74	1.02	37.5	0.12
OTX2	P30050	RPL12	4|2|0|5	11	2.75	4	0|0|0	0.74	1	0.74	1	0.74	-1.49	27.5	0.12
OTX2	A0A0A0MRX1	ELAVL2	4|2|0|4	10	2.5	4	0|0|0	0.74	1	0.74	1	0.74	-1.49	25	0.12
OTX2	A0A6Q8PF05	MSI2	4|2|0|6	12	3	4	0|0|0	0.74	1	0.74	1	0.74	-1.49	30	0.12
OTX2	A0A075B6E4	VGLL4	4|0|2|5	11	2.75	4	0|0|0	0.74	1	0.74	1	0.74	-1.49	27.5	0.12
OTX2	L0R4W3	CHTF8	4|1|2|5	12	3	4	0|0|0	0.74	1	0.74	1	0.74	1.02	30	0.12
OTX2	Q6UUV7	CRTC3	4|3|1|2	10	2.5	4	0|0|0	0.74	1	0.74	1	0.74	1.02	25	0.12
OTX2	Q9H6Q4	CIAO3	4|1|3|2	10	2.5	4	0|0|0	0.74	1	0.74	1	0.74	1.02	25	0.12
OTX2	Q6P2H3	CEP85	5|3|3|3	14	3.5	4	1|1|0	0.74	0.96	0.74	0.96	0.74	0.68	5.25	0.12
OTX2	Q9BW92	TARS2	3|1|2|4	10	2.5	4	0|0|0	0.74	1	0.74	1	0.74	1.02	25	0.12
OTX2	Q9NZM4	BICRA	3|2|0|5	10	2.5	4	0|0|0	0.74	1	0.74	1	0.74	-1.49	25	0.12
OTX2	O15379-2	HDAC3	4|2|0|3	9	2.25	4	0|0|0	0.74	1	0.74	1	0.74	-1.49	22.5	0.12
OTX2	Q32MA5	ZFPM2	3|1|2|4	10	2.5	4	0|0|0	0.74	1	0.74	1	0.74	1.02	25	0.12
OTX2	Q8NG31	KNL1	3|4|1|4	12	3	4	0|0|1	0.74	1	0.74	1	0.74	-0.9	9	0.12
OTX2	O75529	TAF5L	3|4|2|1	10	2.5	4	0|0|0	0.74	1	0.74	1	0.74	1.02	25	0.12
OTX2	Q5H9F3-3	BCORL1	2|5|0|4	11	2.75	4	0|0|0	0.74	1	0.74	1	0.74	-1.49	27.5	0.12
OTX2	A0A0D9SF50	BRCC3	0|4|2|4	10	2.5	4	0|0|0	0.74	1	0.74	1	0.74	-1.49	25	0.12
OTX2	A0A024R1I7	TFIP11	11|8|4|12	35	8.75	4	0|0|5	0.73	0.92	0.73	0.92	0.73	-0.82	5.25	0.13
OTX2	O95758-4	PTBP3	6|3|5|7	21	5.25	4	0|0|3	0.73	0.89	0.73	0.89	0.73	-0.12	5.25	0.13
OTX2	Q9P2N6	KANSL3	5|3|0|3	11	2.75	4	0|1|0	0.73	1	0.73	1	0.73	-2.3	8.25	0.13
OTX2	Q8NEZ2	VPS37A	5|3|1|3	12	3	4	0|0|1	0.73	1	0.73	1	0.73	-0.9	9	0.13
OTX2	Q75N03	CBLL1	3|2|1|3	9	2.25	4	0|0|0	0.73	0.99	0.73	0.99	0.73	1.02	22.5	0.13
OTX2	Q01664	TFAP4	4|1|2|2	9	2.25	4	0|0|0	0.73	1	0.73	1	0.73	1.02	22.5	0.13
OTX2	Q8IY18	SMC5	3|1|2|3	9	2.25	4	0|0|0	0.73	0.99	0.73	0.99	0.73	1.02	22.5	0.13
OTX2	Q05BQ5	MBTD1	3|4|1|3	11	2.75	4	0|0|1	0.73	1	0.73	1	0.73	-0.9	8.25	0.13
OTX2	A0A0A0MQV6	FGF2	2|2|3|1	8	2	4	0|0|0	0.73	0.99	0.73	0.99	0.73	1.02	20	0.13
OTX2	A0A087X1R1	SMTN	3|2|0|2	7	1.75	4	0|0|0	0.73	0.99	0.73	0.99	0.73	-1.49	17.5	0.13
OTX2	Q5U608	SUPT3H	2|1|2|3	8	2	4	0|0|0	0.73	0.99	0.73	0.99	0.73	1.02	20	0.13
OTX2	P49116	NR2C2	3|2|0|3	8	2	4	0|0|0	0.73	0.99	0.73	0.99	0.73	-1.49	20	0.13
OTX2	Q86UU0	BCL9L	2|3|1|2	8	2	4	0|0|0	0.73	0.99	0.73	0.99	0.73	1.02	20	0.13
OTX2	P51784	USP11	2|0|3|2	7	1.75	4	0|0|0	0.73	0.99	0.73	0.99	0.73	-1.49	17.5	0.13
OTX2	P17535	JUND	2|2|0|3	7	1.75	4	0|0|0	0.73	0.99	0.73	0.99	0.73	-1.49	17.5	0.13
OTX2	O95202	LETM1	2|1|2|3	8	2	4	0|0|0	0.73	0.99	0.73	0.99	0.73	1.02	20	0.13
OTX2	Q9UI36	DACH1	2|3|0|3	8	2	4	0|0|0	0.73	0.99	0.73	0.99	0.73	-1.49	20	0.13
OTX2	Q86XN7	PROSER1	2|3|1|2	8	2	4	0|0|0	0.73	0.99	0.73	0.99	0.73	1.02	20	0.13
OTX2	A0A7I2V383	BCL2L2-PABPN1	0|2|2|6	10	2.5	4	0|0|0	0.73	1	0.73	1	0.73	-1.49	25	0.13
OTX2	A0A499FI31	SART3	25|0|22|27	74	18.5	4	10|0|0	0.71	0.96	0.71	0.96	0.71	-13.55	5.55	0.14
OTX2	O75400	PRPF40A	18|21|15|14	68	17	4	0|0|13	0.7	0.88	0.7	0.88	0.7	0.05	3.92	0.14
OTX2	O43660	PLRG1	9|2|2|7	20	5	4	0|0|2	0.7	0.99	0.7	0.99	0.7	-0.32	7.5	0.14
OTX2	Q6IT96	HDAC1	9|6|4|6	25	6.25	4	0|0|4	0.72	0.9	0.72	0.9	0.72	-0.04	4.69	0.14
OTX2	P25490	YY1	7|6|4|7	24	6	4	1|1|3	0.71	0.91	0.71	0.91	0.71	-1.25	3.6	0.14
OTX2	Q9Y6Y0	IVNS1ABP	5|4|5|0	14	3.5	4	0|1|1	0.7	0.96	0.7	0.96	0.7	-3.53	5.25	0.14
OTX2	A0A087WWF6	POLD2	3|3|3|5	14	3.5	4	0|0|2	0.7	0.89	0.7	0.89	0.7	0.56	5.25	0.14
OTX2	Q9BTD8	RBM42	2|2|2|2	8	2	4	0|0|1	0.71	0.71	0.71	0.71	0.71	0.9	6	0.14
OTX2	Q9BVQ7	SPATA5L1	2|2|0|2	6	1.5	4	0|0|0	0.72	0.95	0.72	0.95	0.72	-1.49	15	0.14
OTX2	O14519	CDK2AP1	2|2|0|2	6	1.5	4	0|0|0	0.72	0.95	0.72	0.95	0.72	-1.49	15	0.14
OTX2	A0A024RDY4	TFDP1	2|2|1|2	7	1.75	4	0|0|0	0.72	0.95	0.72	0.95	0.72	1.02	17.5	0.14
OTX2	Q5T3J3	LRIF1	2|2|2|1	7	1.75	4	0|0|0	0.72	0.95	0.72	0.95	0.72	1.02	17.5	0.14
OTX2	H7C0N4	SF1	2|1|2|2	7	1.75	4	0|0|0	0.72	0.95	0.72	0.95	0.72	1.02	17.5	0.14
OTX2	Q4LE64	NUMA1	69|0|56|70	195	48.75	4	41|0|0	0.67	0.94	0.67	0.94	0.67	-58.61	3.57	0.15
OTX2	A0A0C4DG89	DDX46	42|0|35|41	118	29.5	4	0|23|0	0.69	0.93	0.69	0.93	0.69	-32.23	3.85	0.15
OTX2	A0A6Q8PHK0	TRIP12	27|27|0|24	78	19.5	4	0|13|0	0.69	0.93	0.69	0.93	0.69	-17.77	4.5	0.15
OTX2	Q9H9B1	EHMT1	21|17|17|18	73	18.25	4	3|3|10	0.67	0.91	0.67	0.91	0.67	0.14	3.42	0.15
OTX2	Q9BWF3	RBM4	15|11|0|13	39	9.75	4	0|0|6	0.67	0.94	0.67	0.94	0.67	-7.93	4.88	0.15
OTX2	Q9BWH6	RPAP1	10|6|6|12	34	8.5	4	0|1|5	0.67	0.92	0.67	0.92	0.67	-0.19	4.25	0.15
OTX2	O43347	MSI1	9|3|3|6	21	5.25	4	0|0|3	0.68	0.95	0.68	0.95	0.68	-0.12	5.25	0.15
OTX2	B3KS98	EIF3H	8|4|2|7	21	5.25	4	0|0|3	0.67	0.92	0.67	0.92	0.67	-1.16	5.25	0.15
OTX2	A0A3B3IRZ4	IQSEC1	7|5|3|3	18	4.5	4	2|1|0	0.67	0.99	0.67	0.99	0.67	-0.35	4.5	0.15
OTX2	P62269	RPS18	5|2|2|7	16	4	4	0|0|2	0.68	0.97	0.68	0.97	0.68	-0.32	6	0.15
OTX2	P12755	SKI	4|2|1|4	11	2.75	4	0|0|1	0.68	1	0.68	1	0.68	-0.9	8.25	0.15
OTX2	Q6P6C2-1	ALKBH5	4|2|1|3	10	2.5	4	0|0|1	0.67	1	0.67	1	0.67	-0.9	7.5	0.15
OTX2	Q9Y5B6	PAXBP1	5|2|1|4	12	3	4	0|0|1	0.68	1	0.68	1	0.68	-0.9	9	0.15
OTX2	Q9BVL2	NUP58	3|1|2|4	10	2.5	4	0|0|1	0.67	1	0.67	1	0.67	-0.9	7.5	0.15
OTX2	Q6DD87	ZNF787	2|5|1|5	13	3.25	4	0|0|1	0.68	1	0.68	1	0.68	-0.9	9.75	0.15
OTX2	A0A6Q8PFJ4	MFN2	3|0|2|4	9	2.25	4	0|0|1	0.67	1	0.67	1	0.67	-2.3	6.75	0.15
OTX2	Q96HA7	TONSL	4|2|3|1	10	2.5	4	0|0|1	0.67	1	0.67	1	0.67	-0.9	7.5	0.15
OTX2	Q9ULJ3	ZBTB21	2|5|1|8	16	4	4	0|0|1	0.68	1	0.68	1	0.68	-0.9	12	0.15
OTX2	A0A7I2RVZ4	PTBP2	0|7|7|12	26	6.5	4	3|0|0	0.69	0.98	0.69	0.98	0.69	-4.08	6.5	0.15
OTX2	A0A3B3IRW6	QSER1	21|28|12|23	84	21	4	2|7|10	0.66	0.99	0.66	0.99	0.66	-6.58	3.32	0.16
OTX2	P54277	PMS1	16|12|9|14	51	12.75	4	0|1|9	0.65	0.86	0.65	0.86	0.65	-0.96	3.82	0.16
OTX2	O60341-2	KDM1A	13|4|2|11	30	7.5	4	0|0|4	0.63	0.97	0.63	0.97	0.63	-2.16	5.62	0.16
OTX2	Q9BTW9-4	TBCD	13|6|7|0	26	6.5	4	2|3|0	0.65	1	0.65	1	0.65	-7.41	3.9	0.16
OTX2	A0A024R9J0	RAD21	11|3|2|7	23	5.75	4	0|0|3	0.64	0.98	0.64	0.98	0.64	-1.16	5.75	0.16
OTX2	A0A087WT20	DCAF13	10|1|6|9	26	6.5	4	0|0|4	0.64	0.92	0.64	0.92	0.64	-3.87	4.88	0.16
OTX2	A0A0A0MRC4	GPSM1	12|7|7|11	37	9.25	4	2|3|3	0.66	0.99	0.66	0.99	0.66	-0.66	3.47	0.16
OTX2	Q96GX5	MASTL	9|8|6|12	35	8.75	4	1|1|5	0.65	0.94	0.65	0.94	0.65	-1.08	3.75	0.16
OTX2	P54198	HIRA	7|3|1|6	17	4.25	4	0|0|2	0.64	0.97	0.64	0.97	0.64	-1.62	6.38	0.16
OTX2	M0R0R2	RPS5	6|6|3|8	23	5.75	4	1|3|1	0.65	0.97	0.65	0.97	0.65	-2.59	3.45	0.16
OTX2	A0A0S2Z493	NEUROD1	3|5|3|7	18	4.5	4	0|0|3	0.64	0.89	0.64	0.89	0.64	-0.12	4.5	0.16
OTX2	E9PL17	CLP1	3|2|3|0	8	2	4	0|0|1	0.66	0.96	0.66	0.96	0.66	-2.3	6	0.16
OTX2	Q6PCB5	RSBN1L	2|1|3|3	9	2.25	4	0|0|1	0.66	0.96	0.66	0.96	0.66	-0.9	6.75	0.16
OTX2	Q8NEZ4-3	KMT2C	0|2|3|3	8	2	4	0|0|1	0.66	0.96	0.66	0.96	0.66	-2.3	6	0.16
OTX2	Q86V15	CASZ1	40|39|29|48	156	39	4	2|2|26	0.62	0.92	0.62	0.92	0.62	-2.8	3.9	0.17
OTX2	A5YKK6	CNOT1	30|21|13|34	98	24.5	4	1|3|14	0.62	0.95	0.62	0.95	0.62	-4.49	4.08	0.17
OTX2	A8CG34	POM121C	10|9|0|11	30	7.5	4	0|0|6	0.62	0.86	0.62	0.86	0.62	-7.93	3.75	0.17
OTX2	Q9Y232	CDYL	9|7|4|10	30	7.5	4	0|0|6	0.6	0.83	0.6	0.83	0.6	-1.7	3.75	0.17
OTX2	Q9UK61	TASOR	12|7|8|14	41	10.25	4	0|0|8	0.62	0.87	0.62	0.87	0.62	-0.76	3.84	0.17
OTX2	Q549M8	C14ORF166	11|6|4|10	31	7.75	4	0|2|4	0.61	0.96	0.61	0.96	0.61	-2.22	3.88	0.17
OTX2	E9PLP8	CSTF3	10|6|6|8	30	7.5	4	0|1|5	0.62	0.85	0.62	0.85	0.62	-0.19	3.75	0.17
OTX2	O14647	CHD2	11|8|6|9	34	8.5	4	0|0|7	0.62	0.82	0.62	0.82	0.62	-0.75	3.64	0.17
OTX2	Q96DT7	ZBTB10	7|9|10|13	39	9.75	4	1|1|6	0.62	0.9	0.62	0.9	0.62	-1.05	3.66	0.17
OTX2	Q86U90	YRDC	7|6|4|1	18	4.5	4	0|2|2	0.61	0.99	0.61	0.99	0.61	-4.4	3.38	0.17
OTX2	E7ERK9	EIF2B4	6|0|2|2	10	2.5	4	0|0|1	0.61	1	0.61	1	0.61	-2.3	7.5	0.17
OTX2	A0A0S2Z3F9	CDK7	4|0|2|2	8	2	4	0|0|1	0.6	1	0.6	1	0.6	-2.3	6	0.17
OTX2	Q9BW85	YJU2	2|2|0|4	8	2	4	0|0|1	0.6	1	0.6	1	0.6	-2.3	6	0.17
OTX2	A0A0S2Z381	ADA	2|4|2|1	9	2.25	4	0|1|0	0.6	1	0.6	1	0.6	-0.9	6.75	0.17
OTX2	Q09028	RBBP4	10|6|7|10	33	8.25	4	0|0|7	0.59	0.78	0.59	0.78	0.59	-0.75	3.54	0.18
OTX2	O15397	IPO8	5|3|2|8	18	4.5	4	0|0|3	0.6	0.92	0.6	0.92	0.6	-1.16	4.5	0.18
OTX2	Q8N122	RPTOR	6|4|2|4	16	4	4	0|0|3	0.59	0.83	0.59	0.83	0.59	-1.16	4	0.18
OTX2	A0A384NPN7	ALDH2	5|2|5|13	25	6.25	4	3|0|1	0.6	1	0.6	1	0.6	-2.63	4.69	0.18
OTX2	A0A0S2Z3P9	ACADSB	4|1|3|5	13	3.25	4	0|0|2	0.58	0.89	0.58	0.89	0.58	-1.62	4.88	0.18
OTX2	P61964	WDR5	4|1|4|5	14	3.5	4	0|1|2	0.57	0.88	0.57	0.88	0.57	-3.12	3.5	0.18
OTX2	P55084	HADHB	5|3|7|5	20	5	4	0|0|4	0.6	0.81	0.6	0.81	0.6	-0.93	3.75	0.18
OTX2	P10070	GLI2	4|3|2|2	11	2.75	4	0|1|1	0.57	0.88	0.57	0.88	0.57	-0.54	4.12	0.18
OTX2	A0A024R0H7	WDR77	3|2|1|2	8	2	4	0|0|1	0.59	0.96	0.59	0.96	0.59	-0.9	6	0.18
OTX2	Q8N8K9-3	KIAA1958	2|1|2|3	8	2	4	0|0|1	0.59	0.96	0.59	0.96	0.59	-0.9	6	0.18
OTX2	Q5U0J5	CREB1	2|1|2|3	8	2	4	0|0|1	0.59	0.96	0.59	0.96	0.59	-0.9	6	0.18
OTX2	Q9NQB0	TCF7L2	2|5|2|3	12	3	4	0|0|2	0.59	0.89	0.59	0.89	0.59	-0.32	4.5	0.18
OTX2	P51398	DAP3	2|1|2|3	8	2	4	1|0|0	0.59	0.96	0.59	0.96	0.59	-0.9	6	0.18
OTX2	O43847-2	NRDC	2|2|3|0	7	1.75	4	0|0|1	0.59	0.96	0.59	0.96	0.59	-2.3	5.25	0.18
OTX2	Q9BRF8	CPPED1	2|2|3|0	7	1.75	4	0|0|1	0.59	0.96	0.59	0.96	0.59	-2.3	5.25	0.18
OTX2	A0A024R7M6	GATAD2A	23|26|18|23	90	22.5	4	4|3|13	0.55	0.86	0.55	0.86	0.55	-2.36	3.38	0.19
OTX2	P11940	PABPC1	24|16|11|23	74	18.5	4	0|0|15	0.56	0.88	0.56	0.88	0.56	-3.27	3.7	0.19
OTX2	Q9P2N5	RBM27	15|18|9|21	63	15.75	4	2|2|10	0.55	0.91	0.55	0.91	0.55	-4.64	3.38	0.19
OTX2	Q6UN15	FIP1L1	12|11|7|15	45	11.25	4	2|1|7	0.57	0.91	0.57	0.91	0.57	-2.88	3.38	0.19
OTX2	P38159	RBMX	12|7|9|14	42	10.5	4	2|2|6	0.56	0.98	0.56	0.98	0.56	-2.94	3.15	0.19
OTX2	B7ZM99	MTHFD1L	10|16|11|13	50	12.5	4	3|4|6	0.55	0.99	0.55	0.99	0.55	-2.24	2.88	0.19
OTX2	Q92547	TOPBP1	11|4|2|10	27	6.75	4	0|1|4	0.54	0.95	0.54	0.95	0.54	-3.6	4.05	0.19
OTX2	Q9HCM7	FBRSL1	7|0|6|7	20	5	4	2|2|2	0.54	0.8	0.54	0.8	0.54	-8.72	2.5	0.19
OTX2	O75151	PHF2	9|2|2|5	18	4.5	4	0|0|3	0.54	0.95	0.54	0.95	0.54	-1.16	4.5	0.19
OTX2	O94842	TOX4	6|2|4|8	20	5	4	1|0|3	0.56	0.95	0.56	0.95	0.56	-2.63	3.75	0.19
OTX2	P14859-6	POU2F1	5|7|6|10	28	7	4	0|1|5	0.55	0.85	0.55	0.85	0.55	-0.99	3.5	0.19
OTX2	O95486	SEC24A	5|3|3|3	14	3.5	4	0|0|3	0.54	0.75	0.54	0.75	0.54	-0.12	3.5	0.19
OTX2	Q8TAT6-2	NPLOC4	5|2|1|5	13	3.25	4	0|0|2	0.55	0.89	0.55	0.89	0.55	-1.62	4.88	0.19
OTX2	Q9UGP4	LIMD1	14|11|5|11	41	10.25	4	1|4|6	0.52	0.94	0.52	0.94	0.52	-6.57	2.8	0.2
OTX2	Q9BXP5	SRRT	13|5|2|13	33	8.25	4	0|0|6	0.53	0.9	0.53	0.9	0.53	-4.41	4.12	0.2
OTX2	Q53GL6	RALY	12|6|6|8	32	8	4	0|0|7	0.53	0.85	0.53	0.85	0.53	-0.75	3.43	0.2
OTX2	Q14119	VEZF1	7|7|5|7	26	6.5	4	0|1|5	0.53	0.61	0.53	0.61	0.53	-0.99	3.25	0.2
OTX2	Q9H444	CHMP4B	5|3|4|5	17	4.25	4	1|1|2	0.53	0.74	0.53	0.74	0.53	-1.45	3.19	0.2
OTX2	A4D213	DKFZP586J0619	6|3|2|0	11	2.75	4	0|0|2	0.5	0.94	0.5	0.94	0.5	-3.66	4.12	0.2
OTX2	A0A0K0K1K7	HEL-S-304	6|6|3|1	16	4	4	2|0|2	0.52	0.96	0.52	0.96	0.52	-4.4	3	0.2
OTX2	Q92610	ZNF592	5|6|4|7	22	5.5	4	1|0|4	0.52	0.76	0.52	0.76	0.52	-1.11	3.3	0.2
OTX2	Q8IZT6	ASPM	5|1|4|18	28	7	4	0|0|4	0.53	0.99	0.53	0.99	0.53	-3.87	5.25	0.2
OTX2	Q9NYP9	MIS18A	4|0|2|4	10	2.5	4	0|0|2	0.5	0.79	0.5	0.79	0.5	-3.66	3.75	0.2
OTX2	A0A024RC67	PRC1	6|2|0|3	11	2.75	4	0|0|2	0.5	0.94	0.5	0.94	0.5	-3.66	4.12	0.2
OTX2	Q96B26	EXOSC8	4|3|0|3	10	2.5	4	0|0|2	0.52	0.79	0.52	0.79	0.52	-3.66	3.75	0.2
OTX2	O15446-2	POLR1G	3|3|2|2	10	2.5	4	0|2|0	0.53	0.64	0.53	0.64	0.53	-0.32	3.75	0.2
OTX2	P30044	PRDX5	3|3|3|5	14	3.5	4	1|0|2	0.53	0.88	0.53	0.88	0.53	-0.35	3.5	0.2
OTX2	Q13885	TUBB2A	21|0|0|20	41	10.25	4	0|0|0	0.5	1	0.5	1	0.5	-1.49	102.5	0.21
OTX2	Q9HBD4	SMARCA4	40|0|31|0	71	17.75	4	0|0|0	0.5	1	0.5	1	0.5	-1.49	177.5	0.21
OTX2	A0A2R8Y6N0	SMARCA4	31|0|0|31	62	15.5	4	0|0|0	0.5	1	0.5	1	0.5	-1.49	155	0.21
OTX2	A0A2R8Y7Q1	BPTF	33|0|0|42	75	18.75	4	0|0|0	0.5	1	0.5	1	0.5	-1.49	187.5	0.21
OTX2	Q04726-4	TLE3	19|0|14|0	33	8.25	4	0|0|0	0.5	1	0.5	1	0.5	-1.49	82.5	0.21
OTX2	Q8WXI9	GATAD2B	19|0|0|19	38	9.5	4	0|0|0	0.5	1	0.5	1	0.5	-1.49	95	0.21
OTX2	A0A5B9RIM3	NR3C1	19|0|0|18	37	9.25	4	0|0|0	0.5	1	0.5	1	0.5	-1.49	92.5	0.21
OTX2	Q53TK1	CYP1B1	15|0|0|15	30	7.5	4	0|0|0	0.5	1	0.5	1	0.5	-1.49	75	0.21
OTX2	A0A2R8Y4P4	SMARCA4	0|39|0|40	79	19.75	4	0|0|0	0.5	1	0.5	1	0.5	-1.49	197.5	0.21
OTX2	C9J0Q5	NCOR2	0|47|0|49	96	24	4	0|0|0	0.5	1	0.5	1	0.5	-1.49	240	0.21
OTX2	Q9ULU4-7	ZMYND8	0|19|15|0	34	8.5	4	0|0|0	0.5	1	0.5	1	0.5	-1.49	85	0.21
OTX2	Q5T3I0	GPATCH4	0|16|15|0	31	7.75	4	0|0|0	0.5	1	0.5	1	0.5	-1.49	77.5	0.21
OTX2	Q9UHX1-2	PUF60	14|0|0|15	29	7.25	4	0|0|0	0.5	1	0.5	1	0.5	-1.49	72.5	0.22
OTX2	A0A024R4R9	LENG8	15|0|0|13	28	7	4	0|0|0	0.5	1	0.5	1	0.5	-1.49	70	0.22
OTX2	O60315	ZEB2	14|0|13|0	27	6.75	4	0|0|0	0.5	1	0.5	1	0.5	-1.49	67.5	0.22
OTX2	A0A384NYG5	MED17	14|0|0|7	21	5.25	4	0|0|0	0.5	1	0.5	1	0.5	-1.49	52.5	0.22
OTX2	P07910-2	HNRNPC	11|0|0|13	24	6	4	0|0|0	0.5	1	0.5	1	0.5	-1.49	60	0.22
OTX2	A0A024R582	DPF2	10|0|0|15	25	6.25	4	0|0|0	0.5	1	0.5	1	0.5	-1.49	62.5	0.22
OTX2	P60891	PRPS1	9|0|7|0	16	4	4	0|0|0	0.5	1	0.5	1	0.5	-1.49	40	0.22
OTX2	P15923-2	TCF3	7|0|0|12	19	4.75	4	0|0|0	0.5	1	0.5	1	0.5	-1.49	47.5	0.22
OTX2	Q8TD26	CHD6	7|0|0|8	15	3.75	4	0|0|0	0.5	1	0.5	1	0.5	-1.49	37.5	0.22
OTX2	Q07864	POLE	7|0|0|8	15	3.75	4	0|0|0	0.5	1	0.5	1	0.5	-1.49	37.5	0.22
OTX2	P50991	CCT4	0|14|0|15	29	7.25	4	0|0|0	0.5	1	0.5	1	0.5	-1.49	72.5	0.22
OTX2	H0Y3K4	RBM33	0|9|0|11	20	5	4	0|0|0	0.5	1	0.5	1	0.5	-1.49	50	0.22
OTX2	Q8WUM5	GEMIN4	0|10|0|10	20	5	4	0|0|0	0.5	1	0.5	1	0.5	-1.49	50	0.22
OTX2	A0A6I8PTU7	ARID1B	9|0|0|6	15	3.75	4	0|0|0	0.5	1	0.5	1	0.5	-1.49	37.5	0.23
OTX2	P24752	ACAT1	8|0|0|5	13	3.25	4	0|0|0	0.5	1	0.5	1	0.5	-1.49	32.5	0.23
OTX2	Q7L576	CYFIP1	11|0|0|6	17	4.25	4	0|0|0	0.5	1	0.5	1	0.5	-1.49	42.5	0.23
OTX2	P67775	PPP2CA	9|0|5|0	14	3.5	4	0|0|0	0.5	1	0.5	1	0.5	-1.49	35	0.23
OTX2	Q9UKY1	ZHX1	8|6|0|0	14	3.5	4	0|0|0	0.5	1	0.5	1	0.5	-1.49	35	0.23
OTX2	O75367	MACROH2A1	6|0|0|10	16	4	4	0|0|1	0.5	1	0.5	1	0.5	-2.3	12	0.23
OTX2	Q12824	SMARCB1	8|0|0|6	14	3.5	4	0|0|0	0.5	1	0.5	1	0.5	-1.49	35	0.23
OTX2	Q96G25-2	MED8	7|0|1|5	13	3.25	4	0|0|0	0.5	1	0.5	1	0.5	-1.49	32.5	0.23
OTX2	Q9BVI4	NOC4L	6|0|0|5	11	2.75	4	0|0|0	0.5	1	0.5	1	0.5	-1.49	27.5	0.23
OTX2	A0A024R488	WDFY1	6|1|1|5	13	3.25	4	0|0|0	0.5	1	0.5	1	0.5	1.02	32.5	0.23
OTX2	Q9BQ61	TRIR	5|0|0|5	10	2.5	4	0|0|0	0.5	1	0.5	1	0.5	-1.49	25	0.23
OTX2	Q9HBM6	TAF9B	6|0|0|7	13	3.25	4	0|0|0	0.5	1	0.5	1	0.5	-1.49	32.5	0.23
OTX2	Q8TDX7	NEK7	5|0|0|5	10	2.5	4	0|0|0	0.5	1	0.5	1	0.5	-1.49	25	0.23
OTX2	O00422-2	SAP18	5|1|1|5	12	3	4	0|0|0	0.5	1	0.5	1	0.5	1.02	30	0.23
OTX2	J3KMZ8	DPF2	0|9|5|0	14	3.5	4	0|0|0	0.5	1	0.5	1	0.5	-1.49	35	0.23
OTX2	Q9H334-4	FOXP1	0|0|6|6	12	3	4	0|0|0	0.5	1	0.5	1	0.5	-1.49	30	0.23
OTX2	P40424	PBX1	4|0|0|6	10	2.5	4	0|0|0	0.5	1	0.5	1	0.5	-1.49	25	0.24
OTX2	Q6P3U7	RXRA	6|3|0|0	9	2.25	4	0|0|0	0.5	1	0.5	1	0.5	-1.49	22.5	0.24
OTX2	Q8NDT2	RBM15B	5|1|3|1	10	2.5	4	0|0|0	0.5	1	0.5	1	0.5	1.02	25	0.24
OTX2	Q10570	CPSF1	5|0|0|4	9	2.25	4	0|0|1	0.5	1	0.5	1	0.5	-2.3	6.75	0.24
OTX2	A0A2R8Y6Y7	SUCLA2	4|0|0|4	8	2	4	0|0|1	0.5	1	0.5	1	0.5	-2.3	6	0.24
OTX2	O95628-6	CNOT4	4|0|0|4	8	2	4	0|0|0	0.5	1	0.5	1	0.5	-1.49	20	0.24
OTX2	Q07955-2	SRSF1	4|1|0|5	10	2.5	4	0|0|1	0.5	1	0.5	1	0.5	-2.3	7.5	0.24
OTX2	Q92994	BRF1	5|1|0|4	10	2.5	4	0|0|1	0.5	1	0.5	1	0.5	-2.3	7.5	0.24
OTX2	Q9NXE4-2	SMPD4	4|0|0|4	8	2	4	0|0|0	0.5	1	0.5	1	0.5	-1.49	20	0.24
OTX2	Q05048	CSTF1	5|3|1|1	10	2.5	4	0|0|0	0.5	1	0.5	1	0.5	1.02	25	0.24
OTX2	Q96EE3-1	SEH1L	3|1|1|5	10	2.5	4	0|0|0	0.5	1	0.5	1	0.5	1.02	25	0.24
OTX2	P46779	RPL28	5|0|3|0	8	2	4	0|0|0	0.5	1	0.5	1	0.5	-1.49	20	0.24
OTX2	P61224	RAP1B	3|0|0|6	9	2.25	4	0|0|0	0.5	1	0.5	1	0.5	-1.49	22.5	0.24
OTX2	Q9UIF8	BAZ2B	1|3|1|5	10	2.5	4	0|0|0	0.5	1	0.5	1	0.5	1.02	25	0.24
OTX2	A0A1B0GU24	TNRC6C	1|5|4|1	11	2.75	4	0|0|0	0.5	1	0.5	1	0.5	1.02	27.5	0.24
OTX2	E7EQS8	TET2	1|7|1|3	12	3	4	0|0|0	0.5	1	0.5	1	0.5	1.02	30	0.24
OTX2	A0A1B0GV02	ZEB2	0|18|0|23	41	10.25	4	1|3|6	0.5	1	0.5	1	0.5	-14.33	3.07	0.24
OTX2	Q86UP3-5	ZFHX4	0|8|4|0	12	3	4	0|0|0	0.5	1	0.5	1	0.5	-1.49	30	0.24
OTX2	V9HWI0	HEL-S-165MP	8|2|3|6	19	4.75	4	0|0|4	0.5	0.86	0.5	0.86	0.5	-2.16	3.56	0.25
OTX2	Q99700	ATXN2	5|6|4|2	17	4.25	4	0|0|4	0.5	0.74	0.5	0.74	0.5	-2.16	3.19	0.25
OTX2	Q96FJ2	DYNLL2	4|0|0|3	7	1.75	4	0|0|0	0.5	1	0.5	1	0.5	-1.49	17.5	0.25
OTX2	Q68E01-2	INTS3	4|0|0|3	7	1.75	4	0|0|0	0.5	1	0.5	1	0.5	-1.49	17.5	0.25
OTX2	Q9NPF5	DMAP1	4|0|0|3	7	1.75	4	0|0|0	0.5	1	0.5	1	0.5	-1.49	17.5	0.25
OTX2	Q9H8M2	BRD9	3|1|1|3	8	2	4	0|0|0	0.5	0.99	0.5	0.99	0.5	1.02	20	0.25
OTX2	P14621	ACYP2	4|3|0|0	7	1.75	4	0|0|0	0.5	1	0.5	1	0.5	-1.49	17.5	0.25
OTX2	Q08117	TLE5	4|0|0|3	7	1.75	4	0|0|0	0.5	1	0.5	1	0.5	-1.49	17.5	0.25
OTX2	Q9Y3A2	UTP11	4|1|1|3	9	2.25	4	0|0|0	0.5	1	0.5	1	0.5	1.02	22.5	0.25
OTX2	P51116	FXR2	3|3|0|0	6	1.5	4	0|0|0	0.5	0.99	0.5	0.99	0.5	-1.49	15	0.25
OTX2	F8W930	IGF2BP2	3|0|4|0	7	1.75	4	0|0|0	0.5	1	0.5	1	0.5	-1.49	17.5	0.25
OTX2	Q96KP4	CNDP2	4|0|0|3	7	1.75	4	0|0|0	0.5	1	0.5	1	0.5	-1.49	17.5	0.25
OTX2	Q03188	CENPC	3|1|0|3	7	1.75	4	0|0|0	0.5	0.99	0.5	0.99	0.5	-1.49	17.5	0.25
OTX2	Q9Y2P8	RCL1	3|0|0|3	6	1.5	4	0|0|0	0.5	0.99	0.5	0.99	0.5	-1.49	15	0.25
OTX2	Q6NS36	FTH1	3|0|1|3	7	1.75	4	0|0|0	0.5	0.99	0.5	0.99	0.5	-1.49	17.5	0.25
OTX2	Q6AI39	BICRAL	3|0|0|3	6	1.5	4	0|0|0	0.5	0.99	0.5	0.99	0.5	-1.49	15	0.25
OTX2	Q96P11-4	NSUN5	3|1|3|0	7	1.75	4	0|0|0	0.5	0.99	0.5	0.99	0.5	-1.49	17.5	0.25
OTX2	P22748	CA4	3|0|0|3	6	1.5	4	0|0|0	0.5	0.99	0.5	0.99	0.5	-1.49	15	0.25
OTX2	A8MQ14	ZNF850	3|0|3|0	6	1.5	4	0|0|0	0.5	0.99	0.5	0.99	0.5	-1.49	15	0.25
OTX2	G5E975	SMARCB1	0|3|3|0	6	1.5	4	0|0|0	0.5	0.99	0.5	0.99	0.5	-1.49	15	0.25
OTX2	Q96JM2-3	ZNF462	51|60|41|63	215	53.75	4	2|9|33	0.49	0.88	0.49	0.88	0.49	-5.47	3.66	0.26
OTX2	A6NEM2	HCFC1	36|0|27|0	63	15.75	4	0|8|0	0.49	0.99	0.49	0.99	0.49	-10.95	5.91	0.26
OTX2	Q14738	PPP2R5D	9|0|0|2	11	2.75	4	0|0|0	0.49	1	0.49	1	0.49	-1.49	27.5	0.26
OTX2	J3QR07	YTHDC1	7|0|1|3	11	2.75	4	0|0|1	0.49	1	0.49	1	0.49	-2.3	8.25	0.26
OTX2	A0A7I2V3S3	EIF3E	5|3|1|5	14	3.5	4	0|0|3	0.49	0.75	0.49	0.75	0.49	-2.68	3.5	0.26
OTX2	A0A024R324	RHOA	2|0|0|6	8	2	4	0|0|0	0.49	1	0.49	1	0.49	-1.49	20	0.26
OTX2	A0A024QZ72	PRDM2	2|1|0|6	9	2.25	4	0|0|0	0.49	1	0.49	1	0.49	-1.49	22.5	0.26
OTX2	Q96T23	RSF1	3|0|0|9	12	3	4	0|0|1	0.49	1	0.49	1	0.49	-2.3	9	0.26
OTX2	Q86V21	AACS	1|0|3|6	10	2.5	4	0|0|1	0.49	1	0.49	1	0.49	-2.3	7.5	0.26
OTX2	A0A087WUE4	LENG8	0|8|3|0	11	2.75	4	0|0|1	0.49	1	0.49	1	0.49	-2.3	8.25	0.26
OTX2	P37275-2	ZEB1	0|7|0|13	20	5	4	0|0|2	0.49	1	0.49	1	0.49	-3.66	7.5	0.26
OTX2	P30260-2	CDC27	0|0|2|10	12	3	4	0|0|0	0.49	1	0.49	1	0.49	-1.49	30	0.26
OTX2	P63220	RPS21	4|0|2|0	6	1.5	4	0|0|0	0.49	1	0.49	1	0.49	-1.49	15	0.27
OTX2	Q15906	VPS72	3|2|0|0	5	1.25	4	0|0|0	0.49	0.99	0.49	0.99	0.49	-1.49	12.5	0.27
OTX2	Q9H467	CUEDC2	4|1|1|3	9	2.25	4	0|0|1	0.49	1	0.49	1	0.49	-0.9	6.75	0.27
OTX2	Q00653	NFKB2	5|0|2|1	8	2	4	0|0|0	0.49	1	0.49	1	0.49	-1.49	20	0.27
OTX2	Q9HD42	CHMP1A	4|0|0|2	6	1.5	4	0|0|0	0.49	1	0.49	1	0.49	-1.49	15	0.27
OTX2	A6NFI3	ZNF316	3|5|1|2	11	2.75	4	0|0|2	0.49	0.89	0.49	0.89	0.49	-1.62	4.12	0.27
OTX2	Q99959	PKP2	3|1|0|2	6	1.5	4	0|0|0	0.49	0.99	0.49	0.99	0.49	-1.49	15	0.27
OTX2	P0C7T5	ATXN1L	3|1|1|2	7	1.75	4	0|0|0	0.49	0.99	0.49	0.99	0.49	1.02	17.5	0.27
OTX2	Q9Y3Y2-3	CHTOP	2|0|0|3	5	1.25	4	0|0|0	0.49	0.99	0.49	0.99	0.49	-1.49	12.5	0.27
OTX2	A0A0A0MQS1	PYCR3	2|0|0|3	5	1.25	4	0|0|0	0.49	0.99	0.49	0.99	0.49	-1.49	12.5	0.27
OTX2	A0A024R9R7	INOC1	3|1|0|2	6	1.5	4	0|0|0	0.49	0.99	0.49	0.99	0.49	-1.49	15	0.27
OTX2	P41162	ETV3	2|1|0|3	6	1.5	4	0|0|0	0.49	0.99	0.49	0.99	0.49	-1.49	15	0.27
OTX2	Q15032-3	R3HDM1	2|1|1|3	7	1.75	4	0|0|0	0.49	0.99	0.49	0.99	0.49	1.02	17.5	0.27
OTX2	Q12778	FOXO1	2|3|0|0	5	1.25	4	0|0|0	0.49	0.99	0.49	0.99	0.49	-1.49	12.5	0.27
OTX2	A0A024QZ60	C17ORF63	2|1|0|4	7	1.75	4	0|0|0	0.49	1	0.49	1	0.49	-1.49	17.5	0.27
OTX2	Q9Y5B8	NME7	2|0|1|3	6	1.5	4	0|0|0	0.49	0.99	0.49	0.99	0.49	-1.49	15	0.27
OTX2	Q13526	PIN1	2|1|0|3	6	1.5	4	0|0|0	0.49	0.99	0.49	0.99	0.49	-1.49	15	0.27
OTX2	Q92585	MAML1	2|0|0|3	5	1.25	4	0|0|0	0.49	0.99	0.49	0.99	0.49	-1.49	12.5	0.27
OTX2	A4D0T4	FOXP2	2|1|0|3	6	1.5	4	0|0|0	0.49	0.99	0.49	0.99	0.49	-1.49	15	0.27
OTX2	A0A0S2Z556	PQBP1	2|0|0|3	5	1.25	4	0|0|0	0.49	0.99	0.49	0.99	0.49	-1.49	12.5	0.27
OTX2	Q92995	USP13	2|0|0|3	5	1.25	4	0|0|0	0.49	0.99	0.49	0.99	0.49	-1.49	12.5	0.27
OTX2	O75494	SRSF10	2|0|0|3	5	1.25	4	0|0|0	0.49	0.99	0.49	0.99	0.49	-1.49	12.5	0.27
OTX2	Q9H869-9	YY1AP1	2|0|0|3	5	1.25	4	0|0|0	0.49	0.99	0.49	0.99	0.49	-1.49	12.5	0.27
OTX2	Q04864	REL	1|3|2|1	7	1.75	4	0|0|0	0.49	0.99	0.49	0.99	0.49	1.02	17.5	0.27
OTX2	P13056	NR2C1	2|1|0|3	6	1.5	4	0|0|0	0.49	0.99	0.49	0.99	0.49	-1.49	15	0.27
OTX2	G3V2S9	SLIRP	2|0|0|4	6	1.5	4	0|0|0	0.49	1	0.49	1	0.49	-1.49	15	0.27
OTX2	Q96A47	ISL2	2|0|0|3	5	1.25	4	0|0|0	0.49	0.99	0.49	0.99	0.49	-1.49	12.5	0.27
OTX2	Q5TGY3	AHDC1	1|2|0|3	6	1.5	4	0|0|0	0.49	0.99	0.49	0.99	0.49	-1.49	15	0.27
OTX2	H3BQK0	DDX19B	0|4|0|2	6	1.5	4	0|0|0	0.49	1	0.49	1	0.49	-1.49	15	0.27
OTX2	P54821	PRRX1	0|2|0|3	5	1.25	4	0|0|0	0.49	0.99	0.49	0.99	0.49	-1.49	12.5	0.27
OTX2	P22670	RFX1	0|2|0|3	5	1.25	4	0|0|0	0.49	0.99	0.49	0.99	0.49	-1.49	12.5	0.27
OTX2	Q9UQ03	CORO2B	0|0|3|2	5	1.25	4	0|0|0	0.49	0.99	0.49	0.99	0.49	-1.49	12.5	0.27
OTX2	Q9H7Z6-2	KAT8	0|0|2|3	5	1.25	4	0|0|0	0.49	0.99	0.49	0.99	0.49	-1.49	12.5	0.27
OTX2	O15294	OGT	17|19|9|16	61	15.25	4	3|2|10	0.49	0.82	0.49	0.82	0.49	-5.7	3.05	0.28
OTX2	Q86Y56	DNAAF5	12|3|4|6	25	6.25	4	0|1|4	0.49	0.97	0.49	0.97	0.49	-2.22	3.75	0.28
OTX2	P78406	RAE1	11|6|5|8	30	7.5	4	0|0|7	0.48	0.82	0.48	0.82	0.48	-1.61	3.21	0.28
OTX2	Q5JTZ9	AARS2	6|2|7|4	19	4.75	4	1|2|2	0.48	0.91	0.48	0.91	0.48	-4.01	2.85	0.28
OTX2	G5E9D4	ELP4	4|6|1|3	14	3.5	4	0|0|3	0.49	0.83	0.49	0.83	0.49	-2.68	3.5	0.28
OTX2	Q9NVR2	INTS10	5|3|2|3	13	3.25	4	0|0|3	0.48	0.75	0.48	0.75	0.48	-1.16	3.25	0.28
OTX2	Q8TBE9	NANP	5|1|0|5	11	2.75	4	0|1|1	0.48	0.96	0.48	0.96	0.48	-3.53	4.12	0.28
OTX2	A0A0A0MQU4	SCLY	8|5|2|0	15	3.75	4	0|3|0	0.48	0.92	0.48	0.92	0.48	-4.08	3.75	0.29
OTX2	Q5W7F7	UBE3A	3|0|0|3	6	1.5	4	0|0|1	0.48	0.96	0.48	0.96	0.48	-2.3	4.5	0.29
OTX2	Q9UKD1	GMEB2	2|0|0|2	4	1	4	0|0|0	0.48	0.95	0.48	0.95	0.48	-1.49	10	0.29
OTX2	Q6NT76-5	HMBOX1	3|0|1|3	7	1.75	4	0|0|1	0.48	0.96	0.48	0.96	0.48	-2.3	5.25	0.29
OTX2	Q5TH30	NDRG3	2|0|1|2	5	1.25	4	0|0|0	0.48	0.95	0.48	0.95	0.48	-1.49	12.5	0.29
OTX2	A0A0J9YX62	DNAJB6	2|1|2|0	5	1.25	4	0|0|0	0.48	0.95	0.48	0.95	0.48	-1.49	12.5	0.29
OTX2	A0A024R5P1	PICALM	2|2|0|1	5	1.25	4	0|0|0	0.48	0.95	0.48	0.95	0.48	-1.49	12.5	0.29
OTX2	Q96EZ8-2	MCRS1	2|0|0|2	4	1	4	0|0|0	0.48	0.95	0.48	0.95	0.48	-1.49	10	0.29
OTX2	Q9Y4A0	JRKL	2|1|0|2	5	1.25	4	0|0|0	0.48	0.95	0.48	0.95	0.48	-1.49	12.5	0.29
OTX2	O60573	EIF4E2	2|0|0|2	4	1	4	0|0|0	0.48	0.95	0.48	0.95	0.48	-1.49	10	0.29
OTX2	Q15386	UBE3C	3|1|1|3	8	2	4	0|0|1	0.48	0.96	0.48	0.96	0.48	-0.9	6	0.29
OTX2	Q7L775	EPM2AIP1	3|0|0|3	6	1.5	4	0|0|1	0.48	0.96	0.48	0.96	0.48	-2.3	4.5	0.29
OTX2	P52747	ZNF143	2|0|0|2	4	1	4	0|0|0	0.48	0.95	0.48	0.95	0.48	-1.49	10	0.29
OTX2	Q9BZ95	NSD3	3|3|0|1	7	1.75	4	0|0|1	0.48	0.96	0.48	0.96	0.48	-2.3	5.25	0.29
OTX2	O43524	FOXO3	2|2|0|1	5	1.25	4	0|0|0	0.48	0.95	0.48	0.95	0.48	-1.49	12.5	0.29
OTX2	Q15542	TAF5	2|0|2|0	4	1	4	0|0|0	0.48	0.95	0.48	0.95	0.48	-1.49	10	0.29
OTX2	Q9UGU5	HMGXB4	2|2|0|1	5	1.25	4	0|0|0	0.48	0.95	0.48	0.95	0.48	-1.49	12.5	0.29
OTX2	O60462	NRP2	2|0|0|2	4	1	4	0|0|0	0.48	0.95	0.48	0.95	0.48	-1.49	10	0.29
OTX2	Q9NV88	INTS9	2|1|0|2	5	1.25	4	0|0|0	0.48	0.95	0.48	0.95	0.48	-1.49	12.5	0.29
OTX2	Q9NVZ3-2	NECAP2	2|0|0|2	4	1	4	0|0|0	0.48	0.95	0.48	0.95	0.48	-1.49	10	0.29
OTX2	Q9NVH2	INTS7	2|0|0|2	4	1	4	0|0|0	0.48	0.95	0.48	0.95	0.48	-1.49	10	0.29
OTX2	A0A087X159	SSBP2	2|2|0|0	4	1	4	0|0|0	0.48	0.95	0.48	0.95	0.48	-1.49	10	0.29
OTX2	A0A024R7K9	SSBP4	2|2|0|1	5	1.25	4	0|0|0	0.48	0.95	0.48	0.95	0.48	-1.49	12.5	0.29
OTX2	A0A0S2Z5R3	DCP1A	2|0|0|2	4	1	4	0|0|0	0.48	0.95	0.48	0.95	0.48	-1.49	10	0.29
OTX2	Q9Y6A4	CFAP20	2|0|0|2	4	1	4	0|0|0	0.48	0.95	0.48	0.95	0.48	-1.49	10	0.29
OTX2	Q9Y2X0	MED16	2|0|0|2	4	1	4	0|0|0	0.48	0.95	0.48	0.95	0.48	-1.49	10	0.29
OTX2	Q9UNP9-3	PPIE	2|0|0|2	4	1	4	0|0|0	0.48	0.95	0.48	0.95	0.48	-1.49	10	0.29
OTX2	A0A024R9Y2	KIAA1267	2|2|0|0	4	1	4	0|0|0	0.48	0.95	0.48	0.95	0.48	-1.49	10	0.29
OTX2	Q9NZI8	IGF2BP1	2|0|0|2	4	1	4	0|0|0	0.48	0.95	0.48	0.95	0.48	-1.49	10	0.29
OTX2	H0UI80	NELFCD	1|0|2|2	5	1.25	4	0|0|0	0.48	0.95	0.48	0.95	0.48	-1.49	12.5	0.29
OTX2	Q12816	TRO	2|0|2|0	4	1	4	0|0|0	0.48	0.95	0.48	0.95	0.48	-1.49	10	0.29
OTX2	O60583	CCNT2	1|0|2|2	5	1.25	4	0|0|0	0.48	0.95	0.48	0.95	0.48	-1.49	12.5	0.29
OTX2	P17544-1	ATF7	0|2|1|2	5	1.25	4	0|0|0	0.48	0.95	0.48	0.95	0.48	-1.49	12.5	0.29
OTX2	V9HWA7	HEL23	0|2|0|2	4	1	4	0|0|0	0.48	0.95	0.48	0.95	0.48	-1.49	10	0.29
OTX2	Q6EEV6	SUMO4	0|0|2|2	4	1	4	0|0|0	0.48	0.95	0.48	0.95	0.48	-1.49	10	0.29
OTX2	Q9NTI5	PDS5B	15|8|7|14	44	11	4	0|1|9	0.47	0.84	0.47	0.84	0.47	-2.55	3.3	0.3
OTX2	Q96F07	CYFIP2	11|0|7|0	18	4.5	4	0|3|0	0.47	0.98	0.47	0.98	0.47	-4.08	4.5	0.3
OTX2	A0A6Q8PGB0	POLR2A	10|4|5|11	30	7.5	4	0|2|5	0.47	0.89	0.47	0.89	0.47	-3.16	3.21	0.3
OTX2	P50750-2	CDK9	10|6|9|7	32	8	4	0|4|4	0.47	0.81	0.47	0.81	0.47	-2.03	3	0.3
OTX2	Q8IYQ7	THNSL1	9|5|4|7	25	6.25	4	0|2|4	0.47	0.88	0.47	0.88	0.47	-2.22	3.12	0.3
OTX2	A8K7S5	KATNA1	5|3|1|4	13	3.25	4	0|0|3	0.47	0.75	0.47	0.75	0.47	-2.68	3.25	0.3
OTX2	P14678-3	SNRPB	5|2|2|4	13	3.25	4	0|0|3	0.47	0.75	0.47	0.75	0.47	-1.16	3.25	0.3
OTX2	Q96AG4	LRRC59	4|0|1|7	12	3	4	0|1|1	0.47	1	0.47	1	0.47	-3.53	4.5	0.3
OTX2	Q16891	IMMT	5|0|0|8	13	3.25	4	0|0|2	0.47	0.99	0.47	0.99	0.47	-3.66	4.88	0.3
OTX2	P53597	SUCLG1	2|2|2|3	9	2.25	4	0|0|2	0.47	0.64	0.47	0.64	0.47	-0.32	3.38	0.3
OTX2	Q9ULU4-13	ZMYND8	25|0|0|22	47	11.75	4	0|0|13	0.45	0.92	0.45	0.92	0.45	-17.77	2.71	0.31
OTX2	O15020	SPTBN2	17|0|4|22	43	10.75	4	0|0|9	0.46	0.94	0.46	0.94	0.46	-12.04	3.58	0.31
OTX2	Q8NBS9	TXNDC5	14|8|8|18	48	12	4	3|4|7	0.46	1	0.46	1	0.46	-6.02	2.57	0.31
OTX2	Q96HA1	POM121	10|0|6|0	16	4	4	1|3|0	0.45	0.99	0.45	0.99	0.45	-5.89	3	0.31
OTX2	Q9HC52	CBX8	12|8|7|8	35	8.75	4	1|3|5	0.46	0.98	0.46	0.98	0.46	-1.81	2.92	0.31
OTX2	Q5T3I0-3	GPATCH4	9|0|0|12	21	5.25	4	1|4|0	0.46	0.97	0.46	0.97	0.46	-7.25	3.15	0.31
OTX2	P22090	RPS4Y1	10|4|6|5	25	6.25	4	0|0|6	0.45	0.83	0.45	0.83	0.45	-1.7	3.12	0.31
OTX2	Q9Y5M8	SRPRB	7|2|3|5	17	4.25	4	0|0|4	0.46	0.81	0.46	0.81	0.46	-2.16	3.19	0.31
OTX2	Q8IXK0-5	PHC2	7|9|4|8	28	7	4	2|3|3	0.46	0.86	0.46	0.86	0.46	-4.66	2.62	0.31
OTX2	P08243	ASNS	7|1|4|9	21	5.25	4	1|1|4	0.44	0.94	0.44	0.94	0.44	-6.53	2.62	0.31
OTX2	B0QY89	EIF3L	7|0|0|13	20	5	4	0|0|4	0.44	0.97	0.44	0.97	0.44	-5.56	3.75	0.31
OTX2	Q9Y3I0	RTCB	7|1|1|7	16	4	4	0|0|3	0.44	0.89	0.44	0.89	0.44	-2.68	4	0.31
OTX2	A0A087WY31	YTHDF3	7|6|0|7	20	5	4	0|0|6	0.44	0.63	0.44	0.63	0.44	-7.93	2.5	0.31
OTX2	A0A5F9ZHN9	ALDH3A2	5|0|1|7	13	3.25	4	0|0|2	0.47	0.97	0.47	0.97	0.47	-3.66	4.88	0.31
OTX2	Q15785	TOMM34	5|0|0|7	12	3	4	0|0|2	0.47	0.97	0.47	0.97	0.47	-3.66	4.5	0.31
OTX2	Q9Y6K1	DNMT3A	6|2|2|1	11	2.75	4	0|0|2	0.45	0.94	0.45	0.94	0.45	-1.62	4.12	0.31
OTX2	Q8IX18	DHX40	6|2|1|2	11	2.75	4	0|0|2	0.45	0.94	0.45	0.94	0.45	-1.62	4.12	0.31
OTX2	Q96BD5-3	PHF21A	5|4|2|5	16	4	4	0|1|3	0.46	0.66	0.46	0.66	0.46	-2.63	3	0.31
OTX2	Q96M27-2	PRRC1	4|2|0|3	9	2.25	4	0|0|2	0.46	0.79	0.46	0.79	0.46	-3.66	3.38	0.31
OTX2	A0A024R9G7	ATAD2	6|1|0|19	26	6.5	4	0|0|3	0.46	1	0.46	1	0.46	-4.08	6.5	0.31
OTX2	Q14232	EIF2B1	4|1|2|3	10	2.5	4	0|0|2	0.46	0.79	0.46	0.79	0.46	-1.62	3.75	0.31
OTX2	P46977	STT3A	3|2|1|4	10	2.5	4	0|0|2	0.46	0.79	0.46	0.79	0.46	-1.62	3.75	0.31
OTX2	H7BYT1	CSNK1D	3|4|2|0	9	2.25	4	0|0|2	0.46	0.79	0.46	0.79	0.46	-3.66	3.38	0.31
OTX2	Q8IYS1	PM20D2	2|2|3|2	9	2.25	4	1|0|1	0.44	0.66	0.44	0.66	0.44	-0.54	3.38	0.31
OTX2	Q8IWI9	MGA	36|34|19|41	130	32.5	4	0|4|26	0.43	0.81	0.43	0.81	0.43	-9.77	3.25	0.32
OTX2	Q6P2Q9	PRPF8	26|5|8|31	70	17.5	4	0|0|18	0.44	0.91	0.44	0.91	0.44	-13.59	2.92	0.32
OTX2	A0A0A0MR39	MYEF2	19|12|12|18	61	15.25	4	5|5|9	0.44	0.93	0.44	0.93	0.44	-6.27	2.41	0.32
OTX2	A8IE48	GABPA	10|6|4|8	28	7	4	1|0|6	0.43	0.79	0.43	0.79	0.43	-2.91	3	0.32
OTX2	Q9H8V3-3	ECT2	9|7|5|10	31	7.75	4	0|0|8	0.43	0.71	0.43	0.71	0.43	-2.53	2.91	0.32
OTX2	P53041	PPP5C	7|6|0|4	17	4.25	4	0|5|0	0.42	0.74	0.42	0.74	0.42	-7.04	2.55	0.32
OTX2	Q9H2G2	SLK	6|0|0|4	10	2.5	4	0|2|0	0.43	0.94	0.43	0.94	0.43	-3.66	3.75	0.32
OTX2	A0A2R8YEL6	GCLC	6|0|0|2	8	2	4	0|0|1	0.43	1	0.43	1	0.43	-2.3	6	0.32
OTX2	P52630	STAT2	5|2|5|1	13	3.25	4	0|0|3	0.43	0.75	0.43	0.75	0.43	-2.68	3.25	0.32
OTX2	P30837	ALDH1B1	4|2|0|6	12	3	4	0|3|0	0.43	0.83	0.43	0.83	0.43	-4.08	3	0.32
OTX2	P29083	GTF2E1	5|0|2|1	8	2	4	0|0|1	0.43	1	0.43	1	0.43	-2.3	6	0.32
OTX2	Q00613	HSF1	4|1|2|6	13	3.25	4	0|0|3	0.43	0.83	0.43	0.83	0.43	-2.68	3.25	0.32
OTX2	Q96QR8	PURB	4|1|2|5	12	3	4	0|1|2	0.43	0.88	0.43	0.88	0.43	-3.12	3	0.32
OTX2	A0A0S2Z383	NKX2-5	4|7|3|0	14	3.5	4	0|2|2	0.42	0.99	0.42	0.99	0.42	-6.09	2.62	0.32
OTX2	O00233	PSMD9	2|1|4|0	7	1.75	4	0|0|1	0.43	1	0.43	1	0.43	-2.3	5.25	0.32
OTX2	P15336	ATF2	3|3|0|2	8	2	4	0|0|2	0.42	0.64	0.42	0.64	0.42	-3.66	3	0.32
OTX2	A0A024R2M8	XPC	3|1|2|3	9	2.25	4	0|0|2	0.42	0.64	0.42	0.64	0.42	-1.62	3.38	0.32
OTX2	A0A2Z2E9D2	MMS22L	3|2|0|3	8	2	4	0|0|2	0.42	0.64	0.42	0.64	0.42	-3.66	3	0.32
OTX2	Q8IXB1	DNAJC10	2|1|1|5	9	2.25	4	0|0|1	0.43	1	0.43	1	0.43	-0.9	6.75	0.32
OTX2	A0A024R3A2	DCUN1D5	2|0|0|4	6	1.5	4	0|0|1	0.43	1	0.43	1	0.43	-2.3	4.5	0.32
OTX2	Q53XC0	EIF2S1	2|1|0|7	10	2.5	4	0|0|1	0.43	1	0.43	1	0.43	-2.3	7.5	0.32
OTX2	A0A0D9SGE8	PHF6	2|1|1|5	9	2.25	4	0|1|0	0.43	1	0.43	1	0.43	-0.9	6.75	0.32
OTX2	K7EJ20	GPX4	0|3|3|2	8	2	4	0|1|1	0.42	0.66	0.42	0.66	0.42	-3.53	3	0.32
OTX2	A0A384MR33	SMC1L1	29|11|11|25	76	19	4	1|1|17	0.41	0.88	0.41	0.88	0.41	-7.07	3	0.33
OTX2	O00267	SUPT5H	24|12|11|25	72	18	4	0|0|18	0.41	0.82	0.41	0.82	0.41	-5.95	3	0.33
OTX2	Q5BKZ1	ZNF326	16|10|6|12	44	11	4	1|2|8	0.42	0.88	0.42	0.88	0.42	-4.9	3	0.33
OTX2	P41091	EIF2S3	13|0|0|7	20	5	4	0|0|5	0.42	0.94	0.42	0.94	0.42	-7.04	3	0.33
OTX2	P57740	NUP107	16|3|2|7	28	7	4	0|0|6	0.41	0.95	0.41	0.95	0.41	-4.41	3.5	0.33
OTX2	Q9UNX4	WDR3	14|0|3|17	34	8.5	4	0|0|10	0.42	0.87	0.42	0.87	0.42	-13.55	2.55	0.33
OTX2	Q14240-2	EIF4A2	11|8|10|10	39	9.75	4	0|0|10	0.41	0.57	0.41	0.57	0.41	-1.56	2.92	0.33
OTX2	A0A5F9ZHN7	SACM1L	5|0|0|7	12	3	4	0|0|3	0.41	0.89	0.41	0.89	0.41	-4.08	3	0.33
OTX2	O75391	SPAG7	3|1|1|2	7	1.75	4	0|0|1	0.42	0.96	0.42	0.96	0.42	-0.9	5.25	0.33
OTX2	Q15293	RCN1	3|0|0|2	5	1.25	4	0|0|1	0.42	0.96	0.42	0.96	0.42	-2.3	3.75	0.33
OTX2	Q9H074	PAIP1	3|2|0|1	6	1.5	4	0|0|1	0.42	0.96	0.42	0.96	0.42	-2.3	4.5	0.33
OTX2	P08047	SP1	3|2|0|1	6	1.5	4	0|0|1	0.42	0.96	0.42	0.96	0.42	-2.3	4.5	0.33
OTX2	A0A024R2D3	THUMPD3	3|0|2|1	6	1.5	4	0|0|1	0.42	0.96	0.42	0.96	0.42	-2.3	4.5	0.33
OTX2	Q9NQT5	EXOSC3	3|1|2|0	6	1.5	4	0|0|1	0.42	0.96	0.42	0.96	0.42	-2.3	4.5	0.33
OTX2	Q93100	PHKB	3|1|2|1	7	1.75	4	0|1|0	0.42	0.96	0.42	0.96	0.42	-0.9	5.25	0.33
OTX2	Q9Y2A7-2	NCKAP1	3|1|1|2	7	1.75	4	0|0|1	0.42	0.96	0.42	0.96	0.42	-0.9	5.25	0.33
OTX2	Q96N11	C7ORF26	2|1|0|3	6	1.5	4	0|0|1	0.42	0.96	0.42	0.96	0.42	-2.3	4.5	0.33
OTX2	Q9UK59	DBR1	2|0|1|3	6	1.5	4	0|0|1	0.42	0.96	0.42	0.96	0.42	-2.3	4.5	0.33
OTX2	Q96AY2-2	EME1	2|0|0|3	5	1.25	4	0|0|1	0.42	0.96	0.42	0.96	0.42	-2.3	3.75	0.33
OTX2	Q9NU19	TBC1D22B	3|0|1|2	6	1.5	4	0|0|1	0.42	0.96	0.42	0.96	0.42	-2.3	4.5	0.33
OTX2	Q86T24	ZBTB33	1|2|1|3	7	1.75	4	0|0|1	0.42	0.96	0.42	0.96	0.42	-0.9	5.25	0.33
OTX2	A0A6Q8PGZ8	GARS1	0|3|0|8	11	2.75	4	0|2|0	0.41	0.99	0.41	0.99	0.41	-3.66	4.12	0.33
OTX2	Q9UPW0	FOXJ3	0|2|0|3	5	1.25	4	0|0|1	0.42	0.96	0.42	0.96	0.42	-2.3	3.75	0.33
OTX2	A0A7I2V3V0	STAT3	14|13|7|17	51	12.75	4	2|1|10	0.4	0.78	0.4	0.78	0.4	-5.68	2.94	0.34
OTX2	Q8N1G0	ZNF687	14|11|6|15	46	11.5	4	1|2|9	0.4	0.73	0.4	0.73	0.4	-5.88	2.88	0.34
OTX2	Q9NW82	WDR70	12|0|0|15	27	6.75	4	0|3|7	0.39	0.89	0.39	0.89	0.39	-14.03	2.02	0.34
OTX2	Q8NB90	SPATA5	10|0|0|10	20	5	4	0|7|0	0.39	0.78	0.39	0.78	0.39	-9.44	2.14	0.34
OTX2	Q9NYK5-2	MRPL39	9|2|4|1	16	4	4	0|2|2	0.39	1	0.39	1	0.39	-4.4	3	0.34
OTX2	Q7RU04	RNPEP	8|5|7|4	24	6	4	1|3|3	0.39	0.83	0.39	0.83	0.39	-3.51	2.57	0.34
OTX2	A0A499FI48	PDIA4	8|3|1|13	25	6.25	4	0|0|7	0.38	0.88	0.38	0.88	0.38	-7.19	2.68	0.34
OTX2	A0A0S2Z537	RNF40	8|2|3|6	19	4.75	4	0|0|5	0.4	0.8	0.4	0.8	0.4	-3.25	2.85	0.34
OTX2	P55081	MFAP1	5|3|1|5	14	3.5	4	0|1|3	0.38	0.66	0.38	0.66	0.38	-4.2	2.62	0.34
OTX2	A0A024R8S5	P4HB	6|0|0|11	17	4.25	4	0|0|5	0.39	0.9	0.39	0.9	0.39	-7.04	2.55	0.34
OTX2	Q15059	BRD3	5|0|0|6	11	2.75	4	0|0|3	0.39	0.83	0.39	0.83	0.39	-4.08	2.75	0.34
OTX2	Q6NS38	ALKBH2	3|2|1|7	13	3.25	4	0|0|3	0.4	0.89	0.4	0.89	0.4	-2.68	3.25	0.34
OTX2	Q7Z333-4	SETX	4|7|2|5	18	4.5	4	0|0|5	0.39	0.74	0.39	0.74	0.39	-3.25	2.7	0.34
OTX2	R4GMW8	BIVM-ERCC5	4|5|0|8	17	4.25	4	0|0|5	0.4	0.8	0.4	0.8	0.4	-7.04	2.55	0.34
OTX2	Q9UDR5	AASS	5|0|1|3	9	2.25	4	0|0|2	0.38	0.89	0.38	0.89	0.38	-3.66	3.38	0.34
OTX2	Q9NRR4	DROSHA	4|8|9|4	25	6.25	4	1|3|4	0.38	0.86	0.38	0.86	0.38	-4.66	2.34	0.34
OTX2	P11802	CDK4	4|2|3|2	11	2.75	4	0|0|3	0.4	0.65	0.4	0.65	0.4	-1.16	2.75	0.34
OTX2	O60508	CDC40	4|0|0|4	8	2	4	0|0|2	0.4	0.79	0.4	0.79	0.4	-3.66	3	0.34
OTX2	Q9UGR2	ZC3H7B	3|1|3|4	11	2.75	4	0|2|1	0.38	0.7	0.38	0.7	0.38	-3.12	2.75	0.34
OTX2	Q9UFW8	CGGBP1	4|2|1|2	9	2.25	4	1|0|1	0.4	0.88	0.4	0.88	0.4	-1.92	3.38	0.34
OTX2	P08579	SNRPB2	3|0|0|6	9	2.25	4	0|0|2	0.39	0.94	0.39	0.94	0.39	-3.66	3.38	0.34
OTX2	A2A274	ACO2	3|1|4|6	14	3.5	4	0|0|4	0.38	0.74	0.38	0.74	0.38	-3.87	2.62	0.34
OTX2	A0A1B4Z394	TUBG2	0|5|3|0	8	2	4	2|0|0	0.38	0.89	0.38	0.89	0.38	-3.66	3	0.34
OTX2	Q6STE5	SMARCD3	23|19|15|18	75	18.75	4	1|0|17	0.36	0.74	0.36	0.74	0.36	-2.75	3.12	0.35
OTX2	Q13573	SNW1	18|13|9|18	58	14.5	4	0|5|10	0.37	0.69	0.37	0.69	0.37	-5.6	2.9	0.35
OTX2	J3QS41	HELZ	20|21|0|0	41	10.25	4	16|0|0	0.37	0.77	0.37	0.77	0.37	-22.05	1.92	0.35
OTX2	Q92621	NUP205	16|9|3|24	52	13	4	1|1|12	0.37	0.91	0.37	0.91	0.37	-12.44	2.79	0.35
OTX2	O14979	HNRNPDL	11|0|4|7	22	5.5	4	0|3|4	0.36	0.95	0.36	0.95	0.36	-10.04	2.36	0.35
OTX2	Q12769	NUP160	7|1|3|10	21	5.25	4	1|0|5	0.38	0.85	0.38	0.85	0.38	-6.1	2.62	0.35
OTX2	Q9BW27	NUP85	8|0|0|6	14	3.5	4	0|0|5	0.36	0.8	0.36	0.8	0.36	-7.04	2.1	0.35
OTX2	Q9UKI8-2	TLK1	7|6|8|8	29	7.25	4	0|0|8	0.36	0.47	0.36	0.47	0.36	-1.56	2.72	0.35
OTX2	Q13451	FKBP5	7|3|1|9	20	5	4	0|1|5	0.36	0.8	0.36	0.8	0.36	-6.1	2.5	0.35
OTX2	Q6PJ69	TRIM65	6|7|4|5	22	5.5	4	0|1|5	0.37	0.61	0.37	0.61	0.37	-1.98	2.75	0.35
OTX2	J3KN67	TPM3	7|5|0|0	12	3	4	4|0|0	0.36	0.81	0.36	0.81	0.36	-5.56	2.25	0.35
OTX2	P13051	UNG	5|3|3|4	15	3.75	4	0|1|3	0.38	0.66	0.38	0.66	0.38	-1.34	2.81	0.35
OTX2	H0YMV8	RPS27L	4|4|0|4	12	3	4	0|0|4	0.37	0.49	0.37	0.49	0.37	-5.56	2.25	0.35
OTX2	Q9Y3D2	MSRB2	5|2|2|2	11	2.75	4	0|0|3	0.37	0.75	0.37	0.75	0.37	-1.16	2.75	0.35
OTX2	A0A024R179	NCBP1	5|1|1|6	13	3.25	4	0|1|3	0.37	0.81	0.37	0.81	0.37	-4.2	2.44	0.35
OTX2	Q8N7J2	AMER2	4|2|2|3	11	2.75	4	2|0|1	0.36	0.7	0.36	0.7	0.36	-1.67	2.75	0.35
OTX2	Q5MNZ6	WDR45B	3|1|2|2	8	2	4	0|0|2	0.37	0.64	0.37	0.64	0.37	-1.62	3	0.35
OTX2	P62277	RPS13	3|2|0|5	10	2.5	4	0|0|3	0.36	0.75	0.36	0.75	0.36	-4.08	2.5	0.35
OTX2	O94826	TOMM70	3|2|2|4	11	2.75	4	1|0|2	0.36	0.7	0.36	0.7	0.36	-1.67	2.75	0.35
OTX2	Q96IR7	HPDL	3|1|2|5	11	2.75	4	0|0|3	0.36	0.75	0.36	0.75	0.36	-2.68	2.75	0.35
OTX2	Q8N5K1	CISD2	3|1|2|2	8	2	4	0|0|2	0.37	0.64	0.37	0.64	0.37	-1.62	3	0.35
OTX2	A0A0A0MQS2	CLASRP	2|3|1|2	8	2	4	0|0|2	0.37	0.64	0.37	0.64	0.37	-1.62	3	0.35
OTX2	P07741	APRT	2|1|2|3	8	2	4	0|0|2	0.37	0.64	0.37	0.64	0.37	-1.62	3	0.35
OTX2	Q13131-2	PRKAA1	1|2|2|3	8	2	4	0|0|2	0.37	0.64	0.37	0.64	0.37	-1.62	3	0.35
OTX2	Q8WUM0	NUP133	7|4|1|7	19	4.75	4	0|0|6	0.36	0.63	0.36	0.63	0.36	-5.83	2.38	0.36
OTX2	Q9UMS4	PRPF19	7|2|1|9	19	4.75	4	0|0|6	0.36	0.79	0.36	0.79	0.36	-5.83	2.38	0.36
OTX2	Q0IIN1	KRT77	5|3|4|5	17	4.25	4	0|5|0	0.36	0.5	0.36	0.5	0.36	-1.87	2.55	0.36
OTX2	Q12972	PPP1R8	4|0|1|3	8	2	4	0|0|2	0.36	0.79	0.36	0.79	0.36	-3.66	3	0.36
OTX2	P51812	RPS6KA3	4|0|0|3	7	1.75	4	0|0|2	0.36	0.79	0.36	0.79	0.36	-3.66	2.62	0.36
OTX2	Q13470	TNK1	3|4|0|1	8	2	4	0|0|2	0.36	0.79	0.36	0.79	0.36	-3.66	3	0.36
OTX2	P15121	AKR1B1	4|0|0|3	7	1.75	4	0|0|2	0.36	0.79	0.36	0.79	0.36	-3.66	2.62	0.36
OTX2	H7C1N3	BET1	2|0|1|2	5	1.25	4	0|0|1	0.36	0.71	0.36	0.71	0.36	-2.3	3.75	0.36
OTX2	P09543	CNP	2|1|0|2	5	1.25	4	0|0|1	0.36	0.71	0.36	0.71	0.36	-2.3	3.75	0.36
OTX2	O43502	RAD51C	2|1|1|2	6	1.5	4	0|0|1	0.36	0.71	0.36	0.71	0.36	-0.9	4.5	0.36
OTX2	Q06323-2	PSME1	2|2|1|0	5	1.25	4	1|0|0	0.36	0.71	0.36	0.71	0.36	-2.3	3.75	0.36
OTX2	Q8WVJ2	NUDCD2	2|1|0|2	5	1.25	4	0|1|0	0.36	0.71	0.36	0.71	0.36	-2.3	3.75	0.36
OTX2	Q6P1R4	DUS1L	2|2|1|1	6	1.5	4	0|0|1	0.36	0.71	0.36	0.71	0.36	-0.9	4.5	0.36
OTX2	Q8TBB5	KLHDC4	2|0|2|0	4	1	4	0|1|0	0.36	0.71	0.36	0.71	0.36	-2.3	3	0.36
OTX2	A0A0U1RRM6	ENAH	2|1|0|2	5	1.25	4	1|0|0	0.36	0.71	0.36	0.71	0.36	-2.3	3.75	0.36
OTX2	P0C7P4	UQCRFS1P1	2|0|0|2	4	1	4	1|0|0	0.36	0.71	0.36	0.71	0.36	-2.3	3	0.36
OTX2	Q32P41	TRMT5	2|2|1|0	5	1.25	4	0|0|1	0.36	0.71	0.36	0.71	0.36	-2.3	3.75	0.36
OTX2	Q86YL5-2	TDRP	2|0|0|2	4	1	4	0|0|1	0.36	0.71	0.36	0.71	0.36	-2.3	3	0.36
OTX2	Q9ULR0-1	ISY1	2|1|0|2	5	1.25	4	0|0|1	0.36	0.71	0.36	0.71	0.36	-2.3	3.75	0.36
OTX2	A4D2Q0	UNC84A	2|1|0|2	5	1.25	4	0|0|1	0.36	0.71	0.36	0.71	0.36	-2.3	3.75	0.36
OTX2	Q7Z7K6	CENPV	2|0|0|2	4	1	4	0|0|1	0.36	0.71	0.36	0.71	0.36	-2.3	3	0.36
OTX2	A0A090N7U0	CUL1	2|0|0|2	4	1	4	0|0|1	0.36	0.71	0.36	0.71	0.36	-2.3	3	0.36
OTX2	O00743-3	PPP6C	2|0|0|2	4	1	4	0|0|1	0.36	0.71	0.36	0.71	0.36	-2.3	3	0.36
OTX2	H0Y6H0	KDM1B	2|1|2|1	6	1.5	4	0|0|1	0.36	0.71	0.36	0.71	0.36	-0.9	4.5	0.36
OTX2	Q13042	CDC16	2|1|1|2	6	1.5	4	0|0|1	0.36	0.71	0.36	0.71	0.36	-0.9	4.5	0.36
OTX2	P62330	ARF6	1|0|2|2	5	1.25	4	0|0|1	0.36	0.71	0.36	0.71	0.36	-2.3	3.75	0.36
OTX2	Q8NF37	LPCAT1	1|3|0|4	8	2	4	0|0|2	0.36	0.79	0.36	0.79	0.36	-3.66	3	0.36
OTX2	P05423	POLR3D	2|0|0|2	4	1	4	0|0|1	0.36	0.71	0.36	0.71	0.36	-2.3	3	0.36
OTX2	K7ELC2	RPS15	1|1|2|2	6	1.5	4	0|0|1	0.36	0.71	0.36	0.71	0.36	-0.9	4.5	0.36
OTX2	Q68D10	SPTY2D1	1|1|2|2	6	1.5	4	0|0|1	0.36	0.71	0.36	0.71	0.36	-0.9	4.5	0.36
OTX2	D6W625	CHAF1A	0|0|2|2	4	1	4	0|0|1	0.36	0.71	0.36	0.71	0.36	-2.3	3	0.36
OTX2	A0A6I8PU73	DNAJC7	17|10|8|14	49	12.25	4	6|3|7	0.34	0.96	0.34	0.96	0.34	-8.31	2.3	0.37
OTX2	P20839-6	IMPDH1	8|2|5|2	17	4.25	4	0|0|5	0.34	0.8	0.34	0.8	0.34	-3.25	2.55	0.37
OTX2	A0A0G2JK44	BRD2	8|4|5|14	31	7.75	4	0|1|7	0.35	0.88	0.35	0.88	0.35	-3.9	2.91	0.37
OTX2	Q6YN16	HSDL2	7|4|4|6	21	5.25	4	1|1|4	0.35	0.73	0.35	0.73	0.35	-2.32	2.62	0.37
OTX2	Q15796	SMAD2	7|2|3|3	15	3.75	4	1|0|3	0.34	0.9	0.34	0.9	0.34	-2.63	2.81	0.37
OTX2	A5D8X2	ANAPC7	7|0|0|6	13	3.25	4	0|0|5	0.35	0.74	0.35	0.74	0.35	-7.04	1.95	0.37
OTX2	H0YE88	TEAD1	6|5|0|0	11	2.75	4	0|0|4	0.35	0.74	0.35	0.74	0.35	-5.56	2.06	0.37
OTX2	Q14331	FRG1	5|3|1|8	17	4.25	4	0|1|4	0.34	0.83	0.34	0.83	0.34	-5.34	2.55	0.37
OTX2	Q56VL3	OCIAD2	3|6|6|5	20	5	4	3|1|2	0.35	0.55	0.35	0.55	0.35	-3.75	2.5	0.37
OTX2	P49189-3	ALDH9A1	3|0|0|6	9	2.25	4	2|0|1	0.34	0.96	0.34	0.96	0.34	-4.53	2.25	0.37
OTX2	B4DR61	SEC61A1	3|3|3|2	11	2.75	4	1|1|1	0.35	0.41	0.35	0.41	0.35	-1.67	2.75	0.37
OTX2	Q6P087	RPUSD3	3|2|2|0	7	1.75	4	0|1|1	0.35	0.66	0.35	0.66	0.35	-3.53	2.62	0.37
OTX2	Q96QK1	VPS35	2|0|0|7	9	2.25	4	0|0|2	0.35	0.97	0.35	0.97	0.35	-3.66	3.38	0.37
OTX2	B8ZZN6	SUMO1	2|3|3|2	10	2.5	4	0|0|3	0.35	0.47	0.35	0.47	0.35	-1.16	2.5	0.37
OTX2	Q8WUV3	PRMT3	0|9|0|4	13	3.25	4	0|4|0	0.35	0.9	0.35	0.9	0.35	-5.56	2.44	0.37
OTX2	Q9P0L0-2	VAPA	0|5|4|3	12	3	4	0|0|4	0.35	0.65	0.35	0.65	0.35	-5.56	2.25	0.37
OTX2	Q8NI36	WDR36	18|4|5|21	48	12	4	0|2|14	0.32	0.77	0.32	0.77	0.32	-13.06	2.25	0.38
OTX2	O43148-2	RNMT	16|0|0|15	31	7.75	4	0|0|13	0.33	0.7	0.33	0.7	0.33	-17.77	1.79	0.38
OTX2	Q8WXF1	PSPC1	14|11|11|13	49	12.25	4	2|3|8	0.34	0.64	0.34	0.64	0.34	-1.85	2.83	0.38
OTX2	P56270-2	MAZ	11|12|5|7	35	8.75	4	0|0|10	0.34	0.68	0.34	0.68	0.34	-4.53	2.62	0.38
OTX2	A0A0A0MSI8	EXOC5	8|2|1|5	16	4	4	0|0|5	0.33	0.8	0.33	0.8	0.33	-5.13	2.4	0.38
OTX2	O75925-2	PIAS1	6|8|6|10	30	7.5	4	2|3|4	0.34	0.88	0.34	0.88	0.34	-3.06	2.5	0.38
OTX2	P43897	TSFM	6|2|2|6	16	4	4	1|0|4	0.33	0.63	0.33	0.63	0.33	-3.6	2.4	0.38
OTX2	Q8NI60	COQ8A	6|1|1|2	10	2.5	4	0|1|1	0.34	0.99	0.34	0.99	0.34	-1.92	3.75	0.38
OTX2	P19784	CSNK2A2	5|1|2|0	8	2	4	0|1|1	0.33	0.96	0.33	0.96	0.33	-3.53	3	0.38
OTX2	A0A7I2V370	COMT	4|2|1|6	13	3.25	4	0|1|3	0.33	0.81	0.33	0.81	0.33	-4.2	2.44	0.38
OTX2	O95363	FARS2	5|0|2|0	7	1.75	4	0|1|1	0.33	0.96	0.33	0.96	0.33	-3.53	2.62	0.38
OTX2	Q8WYQ5	DGCR8	4|3|3|4	14	3.5	4	0|1|3	0.32	0.44	0.32	0.44	0.32	-1.34	2.62	0.38
OTX2	Q9NUD5	ZCCHC3	5|0|0|8	13	3.25	4	0|0|5	0.32	0.8	0.32	0.8	0.32	-7.04	1.95	0.38
OTX2	Q04206	RELA	4|1|2|3	10	2.5	4	0|0|3	0.34	0.65	0.34	0.65	0.34	-2.68	2.5	0.38
OTX2	A0A2R8Y6W8	ERCC3	4|4|2|3	13	3.25	4	0|0|4	0.34	0.49	0.34	0.49	0.34	-2.16	2.44	0.38
OTX2	P09132	SRP19	3|0|3|1	7	1.75	4	1|1|0	0.33	0.66	0.33	0.66	0.33	-3.53	2.62	0.38
OTX2	Q15056	EIF4H	4|4|2|6	16	4	4	0|0|5	0.32	0.64	0.32	0.64	0.32	-3.25	2.4	0.38
OTX2	O15047	SETD1A	4|1|3|2	10	2.5	4	0|0|3	0.34	0.65	0.34	0.65	0.34	-2.68	2.5	0.38
OTX2	Q9NR50	EIF2B3	4|1|3|5	13	3.25	4	0|1|3	0.33	0.66	0.33	0.66	0.33	-4.2	2.44	0.38
OTX2	Q5JPH6-2	EARS2	3|0|1|6	10	2.5	4	0|0|3	0.32	0.83	0.32	0.83	0.32	-4.08	2.5	0.38
OTX2	Q9BRJ6	C7ORF50	3|2|1|4	10	2.5	4	0|0|3	0.34	0.65	0.34	0.65	0.34	-2.68	2.5	0.38
OTX2	Q16629	SRSF7	2|0|0|5	7	1.75	4	0|0|2	0.33	0.89	0.33	0.89	0.33	-3.66	2.62	0.38
OTX2	Q92688	ANP32B	2|0|1|6	9	2.25	4	0|0|2	0.34	0.94	0.34	0.94	0.34	-3.66	3.38	0.38
OTX2	P18077	RPL35A	2|0|0|5	7	1.75	4	0|0|2	0.33	0.89	0.33	0.89	0.33	-3.66	2.62	0.38
OTX2	Q5T8P6	RBM26	0|11|9|14	34	8.5	4	0|0|11	0.33	0.74	0.33	0.74	0.33	-15.07	2.32	0.38
OTX2	P55265-2	ADAR	40|43|0|0	83	20.75	4	0|33|0	0.32	0.73	0.32	0.73	0.32	-46.76	1.89	0.39
OTX2	Q9UBU9	NXF1	18|21|18|21	78	19.5	4	1|2|16	0.3	0.45	0.3	0.45	0.3	-1.7	3.08	0.39
OTX2	Q5VTR2	RNF20	16|7|9|14	46	11.5	4	0|2|11	0.3	0.69	0.3	0.69	0.3	-5.51	2.65	0.39
OTX2	Q8IY37	DHX37	12|7|6|13	38	9.5	4	1|2|8	0.31	0.67	0.31	0.67	0.31	-4.9	2.59	0.39
OTX2	O43242	PSMD3	9|2|2|13	26	6.5	4	0|2|7	0.31	0.83	0.31	0.83	0.31	-8.08	2.17	0.39
OTX2	Q9NUQ3	TXLNG	12|2|5|6	25	6.25	4	0|1|6	0.32	0.87	0.32	0.87	0.32	-5.83	2.68	0.39
OTX2	Q9H9A6	LRRC40	11|6|6|9	32	8	4	1|1|7	0.31	0.69	0.31	0.69	0.31	-2.83	2.67	0.39
OTX2	G5EA30	CELF1	10|5|6|6	27	6.75	4	3|1|4	0.31	0.95	0.31	0.95	0.31	-3.28	2.53	0.39
OTX2	A0A024R1K7	YWHAH	8|0|6|0	14	3.5	4	0|0|6	0.31	0.73	0.31	0.73	0.31	-7.93	1.75	0.39
OTX2	Q12905	ILF2	7|0|0|7	14	3.5	4	0|0|6	0.32	0.63	0.32	0.63	0.32	-7.93	1.75	0.39
OTX2	Q9UBB4	ATXN10	7|2|2|7	18	4.5	4	0|1|5	0.31	0.61	0.31	0.61	0.31	-4.68	2.25	0.39
OTX2	A1LT96	UBE1L2	4|6|3|12	25	6.25	4	0|1|6	0.3	0.87	0.3	0.87	0.3	-4.22	2.68	0.39
OTX2	A0A024R2I7	RAD18	5|2|1|2	10	2.5	4	0|0|3	0.31	0.75	0.31	0.75	0.31	-2.68	2.5	0.39
OTX2	A0A024RDE5	G3BP2	4|0|0|2	6	1.5	4	0|0|2	0.3	0.79	0.3	0.79	0.3	-3.66	2.25	0.39
OTX2	O75616	ERAL1	3|3|1|1	8	2	4	0|0|2	0.32	0.64	0.32	0.64	0.32	-1.62	3	0.39
OTX2	Q5VV42	CDKAL1	4|0|1|2	7	1.75	4	0|0|2	0.3	0.79	0.3	0.79	0.3	-3.66	2.62	0.39
OTX2	P54278	PMS2	3|1|0|3	7	1.75	4	0|0|2	0.32	0.64	0.32	0.64	0.32	-3.66	2.62	0.39
OTX2	Q96SB4-3	SRPK1	3|0|3|1	7	1.75	4	0|0|2	0.32	0.64	0.32	0.64	0.32	-3.66	2.62	0.39
OTX2	Q9BVA0	KATNB1	3|1|1|3	8	2	4	0|0|2	0.32	0.64	0.32	0.64	0.32	-1.62	3	0.39
OTX2	Q8WVC0	LEO1	2|2|1|2	7	1.75	4	0|0|2	0.32	0.42	0.32	0.42	0.32	-1.62	2.62	0.39
OTX2	A0A024QYY1	EPN2	3|0|0|3	6	1.5	4	0|0|2	0.32	0.64	0.32	0.64	0.32	-3.66	2.25	0.39
OTX2	Q8TF72	SHROOM3	2|1|4|0	7	1.75	4	0|0|2	0.3	0.79	0.3	0.79	0.3	-3.66	2.62	0.39
OTX2	Q00535	CDK5	3|3|5|2	13	3.25	4	0|2|2	0.31	0.82	0.31	0.82	0.31	-2.96	2.44	0.39
OTX2	O75113	N4BP1	1|2|1|4	8	2	4	0|0|2	0.3	0.79	0.3	0.79	0.3	-1.62	3	0.39
OTX2	Q9UMN6	KMT2B	1|3|1|3	8	2	4	0|0|2	0.32	0.64	0.32	0.64	0.32	-1.62	3	0.39
OTX2	P49916	LIG3	24|17|13|15	69	17.25	4	2|5|11	0.29	0.92	0.29	0.92	0.29	-4.64	2.88	0.4
OTX2	P62136	PPP1CA	13|0|9|13	35	8.75	4	0|0|12	0.29	0.53	0.29	0.53	0.29	-16.26	2.19	0.4
OTX2	A0A0C4DFX9	NELFA	11|7|6|11	35	8.75	4	1|1|8	0.3	0.55	0.3	0.55	0.3	-3.74	2.62	0.4
OTX2	Q02790	FKBP4	13|0|0|17	30	7.5	4	0|3|10	0.28	0.77	0.28	0.77	0.28	-18.14	1.73	0.4
OTX2	Q13126-2	MTAP	9|1|0|4	14	3.5	4	3|0|2	0.3	0.98	0.3	0.98	0.3	-7.41	2.1	0.4
OTX2	P29590	PML	11|1|1|4	17	4.25	4	0|0|5	0.3	0.9	0.3	0.9	0.3	-5.13	2.55	0.4
OTX2	P25685	DNAJB1	7|4|4|8	23	5.75	4	0|1|6	0.29	0.6	0.29	0.6	0.29	-2.91	2.46	0.4
OTX2	Q9P287	BCCIP	7|5|7|0	19	4.75	4	0|0|7	0.28	0.49	0.28	0.49	0.28	-9.44	2.04	0.4
OTX2	B5MBX0	CDCA5	7|4|3|5	19	4.75	4	1|2|3	0.29	0.8	0.29	0.8	0.29	-3.75	2.38	0.4
OTX2	Q13356-2	PPIL2	7|0|3|1	11	2.75	4	2|0|2	0.29	0.99	0.29	0.99	0.29	-6.09	2.06	0.4
OTX2	Q9UKJ3	GPATCH8	7|18|10|11	46	11.5	4	2|3|8	0.29	0.95	0.29	0.95	0.29	-6.06	2.65	0.4
OTX2	Q52LJ0	FAM98B	4|3|3|2	12	3	4	0|0|4	0.29	0.49	0.29	0.49	0.29	-2.16	2.25	0.4
OTX2	P51148-2	RAB5C	5|0|6|6	17	4.25	4	0|2|4	0.29	0.46	0.29	0.46	0.29	-8.48	2.12	0.4
OTX2	A0A0A0MTL5	SKP2	4|5|4|7	20	5	4	3|3|0	0.29	0.73	0.29	0.73	0.29	-2.32	2.5	0.4
OTX2	A0A2R8YH03	TASOR2	6|3|1|11	21	5.25	4	0|2|5	0.29	0.89	0.29	0.89	0.29	-7.62	2.25	0.4
OTX2	Q9H5Q4	TFB2M	5|1|2|4	12	3	4	0|1|3	0.29	0.66	0.29	0.66	0.29	-4.2	2.25	0.4
OTX2	B9EG90	TOP1	6|1|1|12	20	5	4	0|0|7	0.29	0.85	0.29	0.85	0.29	-7.19	2.14	0.4
OTX2	E9LUH4	MECP2	4|1|3|1	9	2.25	4	1|0|2	0.28	0.7	0.28	0.7	0.28	-3.12	2.25	0.4
OTX2	Q9H479	FN3K	4|4|4|5	17	4.25	4	2|0|3	0.29	0.48	0.29	0.48	0.29	-1.25	2.55	0.4
OTX2	P63000-2	RAC1	4|2|3|4	13	3.25	4	1|1|2	0.29	0.46	0.29	0.46	0.29	-2.84	2.44	0.4
OTX2	P43686	PSMC4	4|0|1|5	10	2.5	4	0|0|4	0.28	0.65	0.28	0.65	0.28	-5.56	1.88	0.4
OTX2	Q6ZMG9-2	CERS6	4|1|4|3	12	3	4	2|0|2	0.3	0.5	0.3	0.5	0.3	-4.4	2.25	0.4
OTX2	Q9Y2J2	EPB41L3	4|0|1|9	14	3.5	4	0|5|0	0.29	0.84	0.29	0.84	0.29	-7.04	2.1	0.4
OTX2	P61026	RAB10	3|0|3|5	11	2.75	4	2|0|2	0.3	0.82	0.3	0.82	0.3	-6.09	2.06	0.4
OTX2	Q6FIC5	CLIC4	3|0|0|4	7	1.75	4	0|1|2	0.28	0.7	0.28	0.7	0.28	-4.53	1.75	0.4
OTX2	P50851	LRBA	0|2|0|7	9	2.25	4	1|2|0	0.29	0.99	0.29	0.99	0.29	-4.53	2.25	0.4
OTX2	P49750	YLPM1	39|33|19|33	124	31	4	7|10|18	0.27	0.86	0.27	0.86	0.27	-15.24	2.66	0.41
OTX2	F8VXC8	SMARCC2	31|30|30|35	126	31.5	4	0|7|22	0.27	0.57	0.27	0.57	0.27	-1.74	3.26	0.41
OTX2	Q5VT52	RPRD2	21|0|20|30	71	17.75	4	11|11|0	0.27	0.89	0.27	0.89	0.27	-31.4	2.42	0.41
OTX2	A0A7I2YQV8	SYNCRIP	16|16|0|13	45	11.25	4	0|0|15	0.27	0.47	0.27	0.47	0.27	-20.54	2.25	0.41
OTX2	Q6NZY4	ZCCHC8	12|2|3|10	27	6.75	4	0|1|9	0.27	0.66	0.27	0.66	0.27	-9.17	2.02	0.41
OTX2	Q69YN4	VIRMA	10|2|4|9	25	6.25	4	0|0|9	0.27	0.59	0.27	0.59	0.27	-7.71	2.08	0.41
OTX2	P38432	COIL	8|3|4|9	24	6	4	0|1|7	0.26	0.59	0.26	0.59	0.26	-5.31	2.25	0.41
OTX2	Q9BPU6	DPYSL5	8|1|1|4	14	3.5	4	0|1|4	0.27	0.83	0.27	0.83	0.27	-5.34	2.1	0.41
OTX2	Q6IQ49	SDE2	8|4|2|4	18	4.5	4	2|2|2	0.28	0.93	0.28	0.93	0.28	-5.2	2.25	0.41
OTX2	Q5JWF2	GNAS	5|3|1|7	16	4	4	1|2|3	0.27	0.8	0.27	0.8	0.27	-6.62	2	0.41
OTX2	Q5SRE5	NUP188	4|1|1|8	14	3.5	4	0|0|5	0.28	0.8	0.28	0.8	0.28	-5.13	2.1	0.41
OTX2	P33981	TTK	3|1|1|2	7	1.75	4	0|0|2	0.26	0.64	0.26	0.64	0.26	-1.62	2.62	0.41
OTX2	O00442-2	RTCA	3|1|2|1	7	1.75	4	0|0|2	0.26	0.64	0.26	0.64	0.26	-1.62	2.62	0.41
OTX2	A0A0S2Z5M8	ELAC2	3|2|1|1	7	1.75	4	0|0|2	0.26	0.64	0.26	0.64	0.26	-1.62	2.62	0.41
OTX2	Q1HBJ4	MAPK1	3|0|0|2	5	1.25	4	0|0|2	0.26	0.64	0.26	0.64	0.26	-3.66	1.88	0.41
OTX2	B5BU08	U2AF1	2|1|2|2	7	1.75	4	1|1|0	0.28	0.37	0.28	0.37	0.28	-1.92	2.62	0.41
OTX2	O75364	PITX3	2|1|2|2	7	1.75	4	1|0|1	0.28	0.37	0.28	0.37	0.28	-1.92	2.62	0.41
OTX2	Q6PJG6	BRAT1	3|0|2|0	5	1.25	4	0|0|2	0.26	0.64	0.26	0.64	0.26	-3.66	1.88	0.41
OTX2	Q9NSV4	DIAPH3	3|0|0|4	7	1.75	4	0|0|3	0.28	0.65	0.28	0.65	0.28	-4.08	1.75	0.41
OTX2	P62906	RPL10A	2|0|0|3	5	1.25	4	0|0|2	0.26	0.64	0.26	0.64	0.26	-3.66	1.88	0.41
OTX2	A0A024QZD5	SNRP70	1|1|2|3	7	1.75	4	0|0|2	0.26	0.64	0.26	0.64	0.26	-1.62	2.62	0.41
OTX2	Q9BXW7	HDHD5	2|0|1|3	6	1.5	4	0|0|2	0.26	0.64	0.26	0.64	0.26	-3.66	2.25	0.41
OTX2	D3DQ69	SERBP1	0|16|15|0	31	7.75	4	0|14|0	0.27	0.6	0.27	0.6	0.27	-19.29	1.66	0.41
OTX2	Q3T8J9	GON4L	0|3|2|0	5	1.25	4	0|0|2	0.26	0.64	0.26	0.64	0.26	-3.66	1.88	0.41
OTX2	A0A024R0Y2	HCG_30204	111|0|0|0	111	27.75	4	0|0|0	0.25	1	0.25	1	0.25	-1.49	277.5	0.42
OTX2	A0A024RBS3	NCOR2	45|0|28|0	73	18.25	4	7|13|15	0.25	1	0.25	1	0.25	-51.31	1.56	0.42
OTX2	O43390	HNRNPR	24|0|0|0	24	6	4	0|0|0	0.25	1	0.25	1	0.25	-1.49	60	0.42
OTX2	P41252	IARS1	25|0|0|0	25	6.25	4	0|0|0	0.25	1	0.25	1	0.25	-1.49	62.5	0.42
OTX2	Q7Z5L9-2	IRF2BP2	22|0|0|0	22	5.5	4	0|0|0	0.25	1	0.25	1	0.25	-1.49	55	0.42
OTX2	Q13330-3	MTA1	20|0|0|0	20	5	4	0|0|0	0.25	1	0.25	1	0.25	-1.49	50	0.42
OTX2	F8W7C6	RPL10	7|10|0|0	17	4.25	4	0|0|8	0.26	0.71	0.26	0.71	0.26	-10.95	1.59	0.42
OTX2	P11413-2	G6PD	8|2|5|0	15	3.75	4	2|0|4	0.26	0.8	0.26	0.8	0.26	-8.48	1.88	0.42
OTX2	Q6P5V6	SNX5	8|1|0|8	17	4.25	4	1|2|5	0.26	0.53	0.26	0.53	0.26	-11.58	1.59	0.42
OTX2	O14646	CHD1	7|0|0|4	11	2.75	4	0|0|5	0.26	0.74	0.26	0.74	0.26	-7.04	1.65	0.42
OTX2	Q96SB8-2	SMC6	7|3|3|7	20	5	4	0|0|7	0.25	0.49	0.25	0.49	0.25	-3.97	2.14	0.42
OTX2	A6NHL2	TUBAL3	4|3|0|3	10	2.5	4	0|0|4	0.26	0.49	0.26	0.49	0.26	-5.56	1.88	0.42
OTX2	A0A0K0K1K4	HEL-S-276	3|4|0|6	13	3.25	4	2|0|3	0.26	0.73	0.26	0.73	0.26	-7.41	1.95	0.42
OTX2	Q9NV31	IMP3	4|1|2|2	9	2.25	4	0|1|2	0.25	0.7	0.25	0.7	0.25	-3.12	2.25	0.42
OTX2	P06730-2	EIF4E	4|2|0|2	8	2	4	0|1|2	0.25	0.7	0.25	0.7	0.25	-4.53	2	0.42
OTX2	A0A024R9L1	AQR	3|1|1|6	11	2.75	4	0|0|4	0.26	0.74	0.26	0.74	0.26	-3.87	2.06	0.42
OTX2	B7ZLJ0	DIAPH2	3|2|1|0	6	1.5	4	1|1|0	0.26	0.66	0.26	0.66	0.26	-3.53	2.25	0.42
OTX2	O60293	ZFC3H1	1|4|0|7	12	3	4	0|0|5	0.26	0.74	0.26	0.74	0.26	-7.04	1.8	0.42
OTX2	F5H0I3	SOX5	0|20|0|0	20	5	4	0|0|0	0.25	1	0.25	1	0.25	-1.49	50	0.42
OTX2	H3BU53	MGA	0|13|0|9	22	5.5	4	0|0|10	0.26	0.75	0.26	0.75	0.26	-13.55	1.65	0.42
OTX2	X6REB3	TCF3	0|0|3|11	14	3.5	4	1|2|3	0.26	1	0.26	1	0.26	-8.72	1.75	0.42
OTX2	F5GWX5	CHD4	0|0|0|71	71	17.75	4	0|0|0	0.25	1	0.25	1	0.25	-1.49	177.5	0.42
OTX2	P98175-3	RBM10	0|0|0|24	24	6	4	0|0|0	0.25	1	0.25	1	0.25	-1.49	60	0.42
OTX2	Q14004-2	CDK13	0|0|0|20	20	5	4	0|0|0	0.25	1	0.25	1	0.25	-1.49	50	0.42
OTX2	Q13948-2	CUX1	0|0|0|20	20	5	4	0|0|0	0.25	1	0.25	1	0.25	-1.49	50	0.42
OTX2	B7ZMF2	FANCI	0|0|0|21	21	5.25	4	0|0|0	0.25	1	0.25	1	0.25	-1.49	52.5	0.42
OTX2	O75400-3	PRPF40A	18|0|0|0	18	4.5	4	0|0|0	0.25	1	0.25	1	0.25	-1.49	45	0.43
OTX2	A0A0S2Z5P5	MCMBP	14|0|0|0	14	3.5	4	0|0|0	0.25	1	0.25	1	0.25	-1.49	35	0.43
OTX2	Q9UKA9-3	PTBP2	13|0|0|0	13	3.25	4	0|0|0	0.25	1	0.25	1	0.25	-1.49	32.5	0.43
OTX2	A0PJ47	SAFB2	12|0|0|0	12	3	4	0|0|0	0.25	1	0.25	1	0.25	-1.49	30	0.43
OTX2	A1KYQ7	EIF3C	15|0|0|0	15	3.75	4	0|0|0	0.25	1	0.25	1	0.25	-1.49	37.5	0.43
OTX2	Q9Y314	NOSIP	14|0|0|0	14	3.5	4	0|0|0	0.25	1	0.25	1	0.25	-1.49	35	0.43
OTX2	Q6I9V5	SLC25A6	11|0|0|0	11	2.75	4	0|0|0	0.25	1	0.25	1	0.25	-1.49	27.5	0.43
OTX2	O00231-2	PSMD11	1|1|0|8	10	2.5	4	0|0|1	0.25	1	0.25	1	0.25	-2.3	7.5	0.43
OTX2	A0A0G2JIW1	HSPA1B	0|19|0|0	19	4.75	4	0|0|0	0.25	1	0.25	1	0.25	-1.49	47.5	0.43
OTX2	P26599-3	PTBP1	0|16|0|0	16	4	4	0|0|0	0.25	1	0.25	1	0.25	-1.49	40	0.43
OTX2	Q15637-7	SF1	0|14|0|0	14	3.5	4	0|0|0	0.25	1	0.25	1	0.25	-1.49	35	0.43
OTX2	P15923	TCF3	0|12|0|0	12	3	4	0|0|0	0.25	1	0.25	1	0.25	-1.49	30	0.43
OTX2	A0A024R2Z6	GNL3	0|0|14|0	14	3.5	4	0|0|0	0.25	1	0.25	1	0.25	-1.49	35	0.43
OTX2	A0A024QZ98	RP11-78J21.1	0|0|0|12	12	3	4	0|0|0	0.25	1	0.25	1	0.25	-1.49	30	0.43
OTX2	H0YKT5	TLE3	0|0|0|17	17	4.25	4	0|0|0	0.25	1	0.25	1	0.25	-1.49	42.5	0.43
OTX2	Q04726-3	TLE3	0|0|0|17	17	4.25	4	0|0|0	0.25	1	0.25	1	0.25	-1.49	42.5	0.43
OTX2	O14715	RGPD8	0|0|0|19	19	4.75	4	0|0|0	0.25	1	0.25	1	0.25	-1.49	47.5	0.43
OTX2	I1E4Y6	GIGYF2	0|0|0|19	19	4.75	4	0|0|0	0.25	1	0.25	1	0.25	-1.49	47.5	0.43
OTX2	Q643R0	HCTP4	0|0|0|19	19	4.75	4	0|0|0	0.25	1	0.25	1	0.25	-1.49	47.5	0.43
OTX2	P35712-3	SOX6	0|0|0|15	15	3.75	4	0|0|0	0.25	1	0.25	1	0.25	-1.49	37.5	0.43
OTX2	Q6UN15-3	FIP1L1	0|0|0|13	13	3.25	4	0|0|0	0.25	1	0.25	1	0.25	-1.49	32.5	0.43
OTX2	A0A024RB85	PA2G4	0|0|0|14	14	3.5	4	0|0|0	0.25	1	0.25	1	0.25	-1.49	35	0.43
OTX2	Q7Z2W4	ZC3HAV1	0|0|0|15	15	3.75	4	0|0|0	0.25	1	0.25	1	0.25	-1.49	37.5	0.43
OTX2	O00567	NOP56	0|0|0|12	12	3	4	0|0|0	0.25	1	0.25	1	0.25	-1.49	30	0.43
OTX2	P46937-8	YAP1	0|0|0|12	12	3	4	0|0|0	0.25	1	0.25	1	0.25	-1.49	30	0.43
OTX2	Q8WWQ0	PHIP	0|0|0|8	8	2	4	0|0|1	0.25	1	0.25	1	0.25	-2.3	6	0.43
OTX2	A0A494C0Y9	FAM120A	8|0|0|0	8	2	4	0|0|0	0.25	1	0.25	1	0.25	-1.49	20	0.44
OTX2	P05141	SLC25A5	9|0|0|0	9	2.25	4	0|0|0	0.25	1	0.25	1	0.25	-1.49	22.5	0.44
OTX2	Q8NFH5	NUP35	8|0|0|0	8	2	4	0|0|0	0.25	1	0.25	1	0.25	-1.49	20	0.44
OTX2	Q96E39	RBMXL1	10|0|0|0	10	2.5	4	0|0|0	0.25	1	0.25	1	0.25	-1.49	25	0.44
OTX2	Q9Y277	VDAC3	8|0|0|0	8	2	4	0|0|0	0.25	1	0.25	1	0.25	-1.49	20	0.44
OTX2	Q12824-2	SMARCB1	8|0|0|0	8	2	4	0|0|0	0.25	1	0.25	1	0.25	-1.49	20	0.44
OTX2	O14965	AURKA	7|0|0|0	7	1.75	4	0|0|0	0.25	1	0.25	1	0.25	-1.49	17.5	0.44
OTX2	H0YN14	IPO4	7|0|0|0	7	1.75	4	0|0|0	0.25	1	0.25	1	0.25	-1.49	17.5	0.44
OTX2	Q9Y4R8	TELO2	1|1|0|7	9	2.25	4	0|0|1	0.25	1	0.25	1	0.25	-2.3	6.75	0.44
OTX2	A0A3B3IRR3	FBRSL1	0|8|0|0	8	2	4	0|0|0	0.25	1	0.25	1	0.25	-1.49	20	0.44
OTX2	E7EQT4	ACIN1	0|9|0|0	9	2.25	4	0|0|0	0.25	1	0.25	1	0.25	-1.49	22.5	0.44
OTX2	H0Y3W9	EBF3	0|8|0|0	8	2	4	0|0|0	0.25	1	0.25	1	0.25	-1.49	20	0.44
OTX2	A1A4E9	KRT13	0|7|0|0	7	1.75	4	0|0|0	0.25	1	0.25	1	0.25	-1.49	17.5	0.44
OTX2	Q9UEE9	CFDP1	0|7|0|0	7	1.75	4	0|0|0	0.25	1	0.25	1	0.25	-1.49	17.5	0.44
OTX2	A0A1B0GUQ4	FRMPD2	0|1|7|1	9	2.25	4	0|0|0	0.25	1	0.25	1	0.25	-1.49	22.5	0.44
OTX2	Q16577	PTI-1	0|0|8|0	8	2	4	0|0|0	0.25	1	0.25	1	0.25	-1.49	20	0.44
OTX2	P57721	PCBP3	0|0|7|0	7	1.75	4	0|0|0	0.25	1	0.25	1	0.25	-1.49	17.5	0.44
OTX2	A0A1W2PS27	MED17	0|0|9|0	9	2.25	4	0|0|0	0.25	1	0.25	1	0.25	-1.49	22.5	0.44
OTX2	B1AHB0	MCM5	0|0|8|0	8	2	4	0|0|0	0.25	1	0.25	1	0.25	-1.49	20	0.44
OTX2	A0A6M8YHF9	MDIG	0|0|9|0	9	2.25	4	0|0|0	0.25	1	0.25	1	0.25	-1.49	22.5	0.44
OTX2	Q86UK7	ZNF598	0|0|7|0	7	1.75	4	0|0|0	0.25	1	0.25	1	0.25	-1.49	17.5	0.44
OTX2	P20020-1	ATP2B1	0|0|1|7	8	2	4	0|0|0	0.25	1	0.25	1	0.25	-1.49	20	0.44
OTX2	A0A2U3TZH3	EEF1A2	0|0|0|9	9	2.25	4	0|0|0	0.25	1	0.25	1	0.25	-1.49	22.5	0.44
OTX2	P55196-1	AFDN	0|0|0|10	10	2.5	4	0|0|0	0.25	1	0.25	1	0.25	-1.49	25	0.44
OTX2	P28347	TEAD1	0|0|0|7	7	1.75	4	0|0|0	0.25	1	0.25	1	0.25	-1.49	17.5	0.44
OTX2	Q6FIG4	RAB1B	0|0|0|8	8	2	4	0|0|0	0.25	1	0.25	1	0.25	-1.49	20	0.44
OTX2	A4D212	DKFZP586J0619	0|0|0|9	9	2.25	4	0|0|0	0.25	1	0.25	1	0.25	-1.49	22.5	0.44
OTX2	P51149	RAB7A	0|0|0|7	7	1.75	4	0|0|0	0.25	1	0.25	1	0.25	-1.49	17.5	0.44
OTX2	V9GYF0	ARHGEF2	0|0|0|7	7	1.75	4	0|0|0	0.25	1	0.25	1	0.25	-1.49	17.5	0.44
OTX2	P16152	CBR1	0|0|0|7	7	1.75	4	0|0|0	0.25	1	0.25	1	0.25	-1.49	17.5	0.44
OTX2	P61326	MAGOH	6|0|0|0	6	1.5	4	0|0|0	0.25	1	0.25	1	0.25	-1.49	15	0.45
OTX2	D6R956	UCHL1	5|0|0|0	5	1.25	4	0|0|0	0.25	1	0.25	1	0.25	-1.49	12.5	0.45
OTX2	Q9H334-8	FOXP1	6|0|0|0	6	1.5	4	0|0|1	0.25	1	0.25	1	0.25	-2.3	4.5	0.45
OTX2	P46736	BRCC3	5|0|0|0	5	1.25	4	0|0|0	0.25	1	0.25	1	0.25	-1.49	12.5	0.45
OTX2	O95551-2	TDP2	5|0|0|0	5	1.25	4	0|0|0	0.25	1	0.25	1	0.25	-1.49	12.5	0.45
OTX2	P23634	ATP2B4	6|0|0|0	6	1.5	4	0|0|0	0.25	1	0.25	1	0.25	-1.49	15	0.45
OTX2	B0UZZ8	WDR46	6|0|0|0	6	1.5	4	0|0|0	0.25	1	0.25	1	0.25	-1.49	15	0.45
OTX2	Q06787-7	FMR1	6|0|0|0	6	1.5	4	0|0|0	0.25	1	0.25	1	0.25	-1.49	15	0.45
OTX2	A0A0S2Z3G3	SLC25A10	6|0|0|0	6	1.5	4	0|0|0	0.25	1	0.25	1	0.25	-1.49	15	0.45
OTX2	Q9H967	WDR76	6|1|0|0	7	1.75	4	0|0|1	0.25	1	0.25	1	0.25	-2.3	5.25	0.45
OTX2	Q6NXT3	RAB34	5|0|0|0	5	1.25	4	0|0|0	0.25	1	0.25	1	0.25	-1.49	12.5	0.45
OTX2	Q13162	PRDX4	5|0|0|0	5	1.25	4	0|0|0	0.25	1	0.25	1	0.25	-1.49	12.5	0.45
OTX2	Q96G21	IMP4	5|0|0|1	6	1.5	4	0|0|0	0.25	1	0.25	1	0.25	-1.49	15	0.45
OTX2	Q86YW9	MED12L	5|0|0|0	5	1.25	4	0|0|0	0.25	1	0.25	1	0.25	-1.49	12.5	0.45
OTX2	A0A0S4XRI5	HLA-A	5|0|0|0	5	1.25	4	0|0|0	0.25	1	0.25	1	0.25	-1.49	12.5	0.45
OTX2	Q66LE6	PPP2R2D	0|6|0|0	6	1.5	4	0|0|0	0.25	1	0.25	1	0.25	-1.49	15	0.45
OTX2	Q548T7	FOXP1	0|6|0|0	6	1.5	4	0|0|0	0.25	1	0.25	1	0.25	-1.49	15	0.45
OTX2	Q5IRN4	MEF2D/DAZAP1	0|5|0|0	5	1.25	4	0|0|0	0.25	1	0.25	1	0.25	-1.49	12.5	0.45
OTX2	A0A024R1C1	PPIL2	0|5|0|0	5	1.25	4	0|0|0	0.25	1	0.25	1	0.25	-1.49	12.5	0.45
OTX2	A0A0A0MSZ4	FDXR	0|0|6|0	6	1.5	4	0|0|0	0.25	1	0.25	1	0.25	-1.49	15	0.45
OTX2	P49321-3	NASP	0|0|5|0	5	1.25	4	0|0|0	0.25	1	0.25	1	0.25	-1.49	12.5	0.45
OTX2	A4D0Z3	ARF5	0|0|5|0	5	1.25	4	0|0|0	0.25	1	0.25	1	0.25	-1.49	12.5	0.45
OTX2	P16403	H1-2	0|0|0|5	5	1.25	4	0|0|0	0.25	1	0.25	1	0.25	-1.49	12.5	0.45
OTX2	A0A0S2Z5U6	PYCR2	0|0|0|5	5	1.25	4	0|0|0	0.25	1	0.25	1	0.25	-1.49	12.5	0.45
OTX2	F8VW96	CSRP2	0|0|0|6	6	1.5	4	0|0|0	0.25	1	0.25	1	0.25	-1.49	15	0.45
OTX2	P46783	RPS10	0|0|0|6	6	1.5	4	0|0|0	0.25	1	0.25	1	0.25	-1.49	15	0.45
OTX2	B5BU24	YWHAB	0|0|0|6	6	1.5	4	0|0|0	0.25	1	0.25	1	0.25	-1.49	15	0.45
OTX2	A8K644	SFRS4	0|0|0|6	6	1.5	4	0|0|0	0.25	1	0.25	1	0.25	-1.49	15	0.45
OTX2	P28331-2	NDUFS1	0|0|0|6	6	1.5	4	0|0|0	0.25	1	0.25	1	0.25	-1.49	15	0.45
OTX2	Q9BZ29-4	DOCK9	0|0|0|6	6	1.5	4	0|0|0	0.25	1	0.25	1	0.25	-1.49	15	0.45
OTX2	Q9ULI0	ATAD2B	0|0|0|5	5	1.25	4	0|0|0	0.25	1	0.25	1	0.25	-1.49	12.5	0.45
OTX2	P46777	RPL5	0|0|0|6	6	1.5	4	0|0|0	0.25	1	0.25	1	0.25	-1.49	15	0.45
OTX2	P00367	GLUD1	0|0|0|5	5	1.25	4	0|0|0	0.25	1	0.25	1	0.25	-1.49	12.5	0.45
OTX2	G3V0E4	PMPCB	0|0|0|5	5	1.25	4	0|0|0	0.25	1	0.25	1	0.25	-1.49	12.5	0.45
OTX2	Q6FGU2	DTYMK	0|0|0|5	5	1.25	4	0|0|0	0.25	1	0.25	1	0.25	-1.49	12.5	0.45
OTX2	G5EA03	LIMCH1	5|0|0|1	6	1.5	4	0|0|1	0.25	1	0.25	1	0.25	-2.3	4.5	0.46
OTX2	P49588-2	AARS1	5|0|0|0	5	1.25	4	1|0|0	0.25	1	0.25	1	0.25	-2.3	3.75	0.46
OTX2	Q2VPA3	C15ORF39	4|0|0|0	4	1	4	0|0|0	0.25	1	0.25	1	0.25	-1.49	10	0.46
OTX2	Q9H7Z6	KAT8	4|1|0|0	5	1.25	4	0|0|0	0.25	1	0.25	1	0.25	-1.49	12.5	0.46
OTX2	Q8IW35	CEP97	4|0|0|0	4	1	4	0|0|0	0.25	1	0.25	1	0.25	-1.49	10	0.46
OTX2	A4FTV9	HIST1H2AK	4|0|0|0	4	1	4	0|0|0	0.25	1	0.25	1	0.25	-1.49	10	0.46
OTX2	F8WAR4	CHCHD3	4|0|0|1	5	1.25	4	0|0|0	0.25	1	0.25	1	0.25	-1.49	12.5	0.46
OTX2	O00139-4	KIF2A	4|0|0|0	4	1	4	0|0|0	0.25	1	0.25	1	0.25	-1.49	10	0.46
OTX2	A0A140VJJ2	ESD	1|0|0|5	6	1.5	4	0|0|1	0.25	1	0.25	1	0.25	-2.3	4.5	0.46
OTX2	Q96GW9	MARS2	1|0|1|4	6	1.5	4	0|0|0	0.25	1	0.25	1	0.25	-1.49	15	0.46
OTX2	P50502	ST13	1|0|0|4	5	1.25	4	0|0|0	0.25	1	0.25	1	0.25	-1.49	12.5	0.46
OTX2	A0A024R3X5	KIAA0971	1|0|1|5	7	1.75	4	0|0|1	0.25	1	0.25	1	0.25	-2.3	5.25	0.46
OTX2	Q96CN7	ISOC1	1|1|0|4	6	1.5	4	0|0|0	0.25	1	0.25	1	0.25	-1.49	15	0.46
OTX2	A0A087X127	ZMIZ2	0|4|0|0	4	1	4	0|0|0	0.25	1	0.25	1	0.25	-1.49	10	0.46
OTX2	A0A0G2JMG9	ZNF66	0|4|0|0	4	1	4	0|0|0	0.25	1	0.25	1	0.25	-1.49	10	0.46
OTX2	P41223-2	BUD31	0|4|0|0	4	1	4	0|0|0	0.25	1	0.25	1	0.25	-1.49	10	0.46
OTX2	F8VU11	PRPF40B	0|4|0|0	4	1	4	0|0|0	0.25	1	0.25	1	0.25	-1.49	10	0.46
OTX2	Q9Y692	GMEB1	0|4|0|0	4	1	4	0|0|0	0.25	1	0.25	1	0.25	-1.49	10	0.46
OTX2	A0A1X7SBS4	TEAD3	0|0|4|0	4	1	4	0|0|0	0.25	1	0.25	1	0.25	-1.49	10	0.46
OTX2	Q15561	TEAD4	0|0|4|0	4	1	4	0|0|0	0.25	1	0.25	1	0.25	-1.49	10	0.46
OTX2	Q13394	MAB21L1	0|0|4|0	4	1	4	0|0|0	0.25	1	0.25	1	0.25	-1.49	10	0.46
OTX2	F5GWP8	KRT17	0|0|4|0	4	1	4	0|0|0	0.25	1	0.25	1	0.25	-1.49	10	0.46
OTX2	A0A0S2Z583	RDH11	0|0|1|4	5	1.25	4	0|0|0	0.25	1	0.25	1	0.25	-1.49	12.5	0.46
OTX2	O14737	PDCD5	0|0|0|4	4	1	4	0|0|0	0.25	1	0.25	1	0.25	-1.49	10	0.46
OTX2	P12532-2	CKMT1A	0|0|0|5	5	1.25	4	0|0|1	0.25	1	0.25	1	0.25	-2.3	3.75	0.46
OTX2	P49336	CDK8	0|0|0|4	4	1	4	0|0|0	0.25	1	0.25	1	0.25	-1.49	10	0.46
OTX2	P13073	COX4I1	0|0|0|4	4	1	4	0|0|0	0.25	1	0.25	1	0.25	-1.49	10	0.46
OTX2	A0A087X0H9	RBM26	15|0|0|0	15	3.75	4	0|3|0	0.25	1	0.25	1	0.25	-4.08	3.75	0.47
OTX2	A0A024RAS3	HCG_27698	10|3|3|6	22	5.5	4	1|2|5	0.25	0.87	0.25	0.87	0.25	-5.94	2.06	0.47
OTX2	A0A0U1RQQ9	SCYL2	4|0|0|0	4	1	4	0|0|1	0.25	1	0.25	1	0.25	-2.3	3	0.47
OTX2	A0A0S2Z559	RAF1	3|0|0|0	3	0.75	4	0|0|0	0.25	0.99	0.25	0.99	0.25	-1.49	7.5	0.47
OTX2	A0A024RBU4	HCG_1981838	3|1|1|0	5	1.25	4	0|0|0	0.25	0.99	0.25	0.99	0.25	-1.49	12.5	0.47
OTX2	P62633	CNBP	3|0|0|1	4	1	4	0|0|0	0.25	0.99	0.25	0.99	0.25	-1.49	10	0.47
OTX2	Q9NX24	NHP2	3|0|0|1	4	1	4	0|0|0	0.25	0.99	0.25	0.99	0.25	-1.49	10	0.47
OTX2	A0A024R305	BAP1	3|1|1|1	6	1.5	4	0|0|0	0.25	0.99	0.25	0.99	0.25	1.02	15	0.47
OTX2	A0A2R8Y5V9	TPM4	3|0|0|0	3	0.75	4	0|0|0	0.25	0.99	0.25	0.99	0.25	-1.49	7.5	0.47
OTX2	A0A024QZC1	CD2BP2	3|0|0|0	3	0.75	4	0|0|0	0.25	0.99	0.25	0.99	0.25	-1.49	7.5	0.47
OTX2	Q53ET0	CRTC2	3|1|1|1	6	1.5	4	0|0|0	0.25	0.99	0.25	0.99	0.25	1.02	15	0.47
OTX2	Q96SK2-2	TMEM209	3|0|0|0	3	0.75	4	0|0|0	0.25	0.99	0.25	0.99	0.25	-1.49	7.5	0.47
OTX2	A0A087WT12	GPX4	3|0|0|0	3	0.75	4	0|0|0	0.25	0.99	0.25	0.99	0.25	-1.49	7.5	0.47
OTX2	C9J7E5	TNPO3	3|0|0|0	3	0.75	4	0|0|0	0.25	0.99	0.25	0.99	0.25	-1.49	7.5	0.47
OTX2	Q13242	SRSF9	3|0|0|0	3	0.75	4	0|0|0	0.25	0.99	0.25	0.99	0.25	-1.49	7.5	0.47
OTX2	F5GXJ1	NDUFS7	3|0|0|1	4	1	4	0|0|0	0.25	0.99	0.25	0.99	0.25	-1.49	10	0.47
OTX2	O95619	YEATS4	3|0|1|0	4	1	4	0|0|0	0.25	0.99	0.25	0.99	0.25	-1.49	10	0.47
OTX2	A0A2R8YDT1	GLUL	3|0|0|0	3	0.75	4	0|0|0	0.25	0.99	0.25	0.99	0.25	-1.49	7.5	0.47
OTX2	Q9NZJ0	DTL	3|0|0|1	4	1	4	0|0|0	0.25	0.99	0.25	0.99	0.25	-1.49	10	0.47
OTX2	A0A087WUS5	MYC	3|0|0|0	3	0.75	4	0|0|0	0.25	0.99	0.25	0.99	0.25	-1.49	7.5	0.47
OTX2	A0A494C0K7	MED27	3|0|1|0	4	1	4	0|0|0	0.25	0.99	0.25	0.99	0.25	-1.49	10	0.47
OTX2	P54920	NAPA	3|0|0|0	3	0.75	4	0|0|0	0.25	0.99	0.25	0.99	0.25	-1.49	7.5	0.47
OTX2	O43414	ERI3	3|0|1|0	4	1	4	0|0|0	0.25	0.99	0.25	0.99	0.25	-1.49	10	0.47
OTX2	Q96B23-2	C18ORF25	3|0|0|0	3	0.75	4	0|0|0	0.25	0.99	0.25	0.99	0.25	-1.49	7.5	0.47
OTX2	O14618	CCS	1|0|0|3	4	1	4	0|0|0	0.25	0.99	0.25	0.99	0.25	-1.49	10	0.47
OTX2	A0A024R5A7	TAF6L	1|1|4|1	7	1.75	4	0|0|1	0.25	1	0.25	1	0.25	-0.9	5.25	0.47
OTX2	A0A024R882	STOM	1|0|0|4	5	1.25	4	0|0|1	0.25	1	0.25	1	0.25	-2.3	3.75	0.47
OTX2	P30281	CCND3	1|1|3|0	5	1.25	4	0|0|0	0.25	0.99	0.25	0.99	0.25	-1.49	12.5	0.47
OTX2	Q5IRN2	DAZAP1/MEF2D	0|10|0|0	10	2.5	4	0|0|2	0.25	1	0.25	1	0.25	-3.66	3.75	0.47
OTX2	Q561W4	PPP1R8	0|3|0|0	3	0.75	4	0|0|0	0.25	0.99	0.25	0.99	0.25	-1.49	7.5	0.47
OTX2	O75437	ZNF254	0|3|0|0	3	0.75	4	0|0|0	0.25	0.99	0.25	0.99	0.25	-1.49	7.5	0.47
OTX2	Q52LR7	EPC2	0|3|0|0	3	0.75	4	0|0|0	0.25	0.99	0.25	0.99	0.25	-1.49	7.5	0.47
OTX2	O60343	TBC1D4	0|3|0|0	3	0.75	4	0|0|0	0.25	0.99	0.25	0.99	0.25	-1.49	7.5	0.47
OTX2	Q7Z589-7	EMSY	0|3|1|1	5	1.25	4	0|0|0	0.25	0.99	0.25	0.99	0.25	-1.49	12.5	0.47
OTX2	Q5TBB1	RNASEH2B	0|3|0|0	3	0.75	4	0|0|0	0.25	0.99	0.25	0.99	0.25	-1.49	7.5	0.47
OTX2	Q9UJX3	ANAPC7	0|3|1|0	4	1	4	0|0|0	0.25	0.99	0.25	0.99	0.25	-1.49	10	0.47
OTX2	P67936-2	TPM4	0|3|0|0	3	0.75	4	0|0|0	0.25	0.99	0.25	0.99	0.25	-1.49	7.5	0.47
OTX2	Q5TEC6	H3-2	0|0|3|0	3	0.75	4	0|0|0	0.25	0.99	0.25	0.99	0.25	-1.49	7.5	0.47
OTX2	Q8N9F8	ZNF454	0|0|3|0	3	0.75	4	0|0|0	0.25	0.99	0.25	0.99	0.25	-1.49	7.5	0.47
OTX2	A0A0A0MT26	ATP1A3	0|0|3|0	3	0.75	4	0|0|0	0.25	0.99	0.25	0.99	0.25	-1.49	7.5	0.47
OTX2	E9PGT3	RPS6KA1	0|0|3|0	3	0.75	4	0|0|0	0.25	0.99	0.25	0.99	0.25	-1.49	7.5	0.47
OTX2	A0A0E3DBZ7	HLA-A	0|0|3|0	3	0.75	4	0|0|0	0.25	0.99	0.25	0.99	0.25	-1.49	7.5	0.47
OTX2	Q13557-11	CAMK2D	0|0|3|0	3	0.75	4	0|0|0	0.25	0.99	0.25	0.99	0.25	-1.49	7.5	0.47
OTX2	Q562M3	ACT	0|0|0|3	3	0.75	4	0|0|0	0.25	0.99	0.25	0.99	0.25	-1.49	7.5	0.47
OTX2	Q562L9	ACT	0|0|0|3	3	0.75	4	0|0|0	0.25	0.99	0.25	0.99	0.25	-1.49	7.5	0.47
OTX2	P29375	KDM5A	0|0|0|4	4	1	4	0|0|1	0.25	1	0.25	1	0.25	-2.3	3	0.47
OTX2	G3V1M7	ACADVL	0|0|0|3	3	0.75	4	0|0|0	0.25	0.99	0.25	0.99	0.25	-1.49	7.5	0.47
OTX2	Q9NRV9	HEBP1	0|0|0|3	3	0.75	4	0|0|0	0.25	0.99	0.25	0.99	0.25	-1.49	7.5	0.47
OTX2	O15144	ARPC2	0|0|0|4	4	1	4	0|0|1	0.25	1	0.25	1	0.25	-2.3	3	0.47
OTX2	P28838	LAP3	0|0|0|3	3	0.75	4	0|0|0	0.25	0.99	0.25	0.99	0.25	-1.49	7.5	0.47
OTX2	O14936	CASK	0|0|0|3	3	0.75	4	0|0|0	0.25	0.99	0.25	0.99	0.25	-1.49	7.5	0.47
OTX2	A0A7I2YQF8	EIF3I	0|0|0|3	3	0.75	4	0|0|0	0.25	0.99	0.25	0.99	0.25	-1.49	7.5	0.47
OTX2	P82675	MRPS5	0|0|0|3	3	0.75	4	0|0|0	0.25	0.99	0.25	0.99	0.25	-1.49	7.5	0.47
OTX2	P61513	RPL37A	0|0|0|3	3	0.75	4	0|0|0	0.25	0.99	0.25	0.99	0.25	-1.49	7.5	0.47
OTX2	P30040	ERP29	0|0|0|3	3	0.75	4	0|0|0	0.25	0.99	0.25	0.99	0.25	-1.49	7.5	0.47
OTX2	O94973-2	AP2A2	0|0|0|3	3	0.75	4	0|0|0	0.25	0.99	0.25	0.99	0.25	-1.49	7.5	0.47
OTX2	Q9H9F9	ACTR5	0|0|0|3	3	0.75	4	0|0|0	0.25	0.99	0.25	0.99	0.25	-1.49	7.5	0.47
OTX2	Q86V71	ZNF429	0|0|0|3	3	0.75	4	0|0|0	0.25	0.99	0.25	0.99	0.25	-1.49	7.5	0.47
OTX2	E7ESZ7	NDUFA10	0|0|0|3	3	0.75	4	0|0|0	0.25	0.99	0.25	0.99	0.25	-1.49	7.5	0.47
OTX2	Q05682	CALD1	0|0|0|3	3	0.75	4	0|0|0	0.25	0.99	0.25	0.99	0.25	-1.49	7.5	0.47
OTX2	O15090	ZNF536	0|0|0|3	3	0.75	4	0|0|0	0.25	0.99	0.25	0.99	0.25	-1.49	7.5	0.47
OTX2	Q5T0B9	ZNF362	0|0|0|3	3	0.75	4	0|0|0	0.25	0.99	0.25	0.99	0.25	-1.49	7.5	0.47
OTX2	E9PF18	HADH	0|0|0|3	3	0.75	4	0|0|0	0.25	0.99	0.25	0.99	0.25	-1.49	7.5	0.47
OTX2	A0A0S2Z570	RXRB	0|0|0|3	3	0.75	4	0|0|0	0.25	0.99	0.25	0.99	0.25	-1.49	7.5	0.47
OTX2	Q9P0W2	HMG20B	0|0|0|3	3	0.75	4	0|0|0	0.25	0.99	0.25	0.99	0.25	-1.49	7.5	0.47
OTX2	A0A7I2YQG7	NDUFS2	0|0|0|3	3	0.75	4	0|0|0	0.25	0.99	0.25	0.99	0.25	-1.49	7.5	0.47
OTX2	P49840	GSK3A	0|0|0|3	3	0.75	4	0|0|0	0.25	0.99	0.25	0.99	0.25	-1.49	7.5	0.47
OTX2	B3KUY2	PTGES3	5|0|0|5	10	2.5	4	0|5|0	0.25	0.5	0.25	0.5	0.25	-7.04	1.5	0.48
OTX2	A0A3B3IT92	MCM4	22|0|0|0	22	5.5	4	4|8|0	0.24	0.96	0.24	0.96	0.24	-16.81	1.38	0.49
OTX2	Q01167	FOXK2	12|7|5|11	35	8.75	4	1|2|8	0.24	0.54	0.24	0.54	0.24	-6.15	2.39	0.49
OTX2	Q7L2H7	EIF3M	8|3|2|6	19	4.75	4	0|0|7	0.24	0.62	0.24	0.62	0.24	-5.61	2.04	0.49
OTX2	Q9NSE4	IARS2	8|0|6|8	22	5.5	4	0|2|6	0.25	0.43	0.25	0.43	0.25	-11.29	2.06	0.49
OTX2	Q9H6Z4	RANBP3	7|6|2|6	21	5.25	4	2|5|0	0.24	0.44	0.24	0.44	0.24	-6.05	2.25	0.49
OTX2	O75955	FLOT1	5|0|0|2	7	1.75	4	0|0|3	0.25	0.75	0.25	0.75	0.25	-4.08	1.75	0.49
OTX2	A0A024R913	HCG_2024989	5|1|1|1	8	2	4	0|1|1	0.24	0.96	0.24	0.96	0.24	-1.92	3	0.49
OTX2	Q96DI7-2	SNRNP40	3|0|0|1	4	1	4	0|0|1	0.24	0.96	0.24	0.96	0.24	-2.3	3	0.49
OTX2	Q9P243	ZFAT	3|0|0|1	4	1	4	0|0|1	0.24	0.96	0.24	0.96	0.24	-2.3	3	0.49
OTX2	P13995	MTHFD2	3|0|0|1	4	1	4	0|0|1	0.24	0.96	0.24	0.96	0.24	-2.3	3	0.49
OTX2	A2A3N6	PIPSL	2|0|0|0	2	0.5	4	0|0|0	0.24	0.95	0.24	0.95	0.24	-1.49	5	0.49
OTX2	Q9H9L3	ISG20L2	3|0|0|0	3	0.75	4	0|0|1	0.24	0.96	0.24	0.96	0.24	-2.3	2.25	0.49
OTX2	Q66K53	HNRPA3	2|0|0|0	2	0.5	4	0|0|0	0.24	0.95	0.24	0.95	0.24	-1.49	5	0.49
OTX2	Q14534	SQLE	3|0|1|1	5	1.25	4	0|0|1	0.24	0.96	0.24	0.96	0.24	-2.3	3.75	0.49
OTX2	A0A024R1T1	RPS19BP1	2|1|1|1	5	1.25	4	0|0|0	0.24	0.95	0.24	0.95	0.24	1.02	12.5	0.49
OTX2	Q96EK4	THAP11	3|1|1|1	6	1.5	4	0|0|1	0.24	0.96	0.24	0.96	0.24	-0.9	4.5	0.49
OTX2	Q9H773	DCTPP1	3|1|5|2	11	2.75	4	1|1|2	0.25	0.74	0.25	0.74	0.25	-4.32	2.06	0.49
OTX2	A0A024RB75	CS	2|1|1|5	9	2.25	4	0|0|3	0.25	0.75	0.25	0.75	0.25	-2.68	2.25	0.49
OTX2	A0A024R565	HSPC152	2|0|0|1	3	0.75	4	0|0|0	0.24	0.95	0.24	0.95	0.24	-1.49	7.5	0.49
OTX2	H0Y322	LIN9	2|1|1|0	4	1	4	0|0|0	0.24	0.95	0.24	0.95	0.24	-1.49	10	0.49
OTX2	Q13472	TOP3A	2|1|0|1	4	1	4	0|0|0	0.24	0.95	0.24	0.95	0.24	-1.49	10	0.49
OTX2	Q504R6	RAB13	2|0|0|0	2	0.5	4	0|0|0	0.24	0.95	0.24	0.95	0.24	-1.49	5	0.49
OTX2	O96007	MOCS2	2|1|0|0	3	0.75	4	0|0|0	0.24	0.95	0.24	0.95	0.24	-1.49	7.5	0.49
OTX2	P61956	SUMO2	2|0|0|0	2	0.5	4	0|0|0	0.24	0.95	0.24	0.95	0.24	-1.49	5	0.49
OTX2	A0A024R7I4	FAM32A	3|1|1|1	6	1.5	4	0|0|1	0.24	0.96	0.24	0.96	0.24	-0.9	4.5	0.49
OTX2	A0A024RD36	RPL7L1	2|0|0|5	7	1.75	4	0|0|3	0.25	0.75	0.25	0.75	0.25	-4.08	1.75	0.49
OTX2	P05109	S100A8	2|0|0|0	2	0.5	4	0|0|0	0.24	0.95	0.24	0.95	0.24	-1.49	5	0.49
OTX2	Q96P16	RPRD1A	2|0|0|0	2	0.5	4	0|0|0	0.24	0.95	0.24	0.95	0.24	-1.49	5	0.49
OTX2	A0A0B4J2E5	LOC102724159	2|1|0|5	8	2	4	0|0|3	0.25	0.75	0.25	0.75	0.25	-4.08	2	0.49
OTX2	Q86U06	RBM23	2|1|0|0	3	0.75	4	0|0|0	0.24	0.95	0.24	0.95	0.24	-1.49	7.5	0.49
OTX2	Q8N4Q0	ZADH2	3|0|1|0	4	1	4	0|0|1	0.24	0.96	0.24	0.96	0.24	-2.3	3	0.49
OTX2	D6W5Y5	CIRBP	2|0|0|1	3	0.75	4	0|0|0	0.24	0.95	0.24	0.95	0.24	-1.49	7.5	0.49
OTX2	A0A088AWN8	NARF	2|1|0|0	3	0.75	4	0|0|0	0.24	0.95	0.24	0.95	0.24	-1.49	7.5	0.49
OTX2	Q01105	SET	2|0|0|0	2	0.5	4	0|0|0	0.24	0.95	0.24	0.95	0.24	-1.49	5	0.49
OTX2	Q86Y07	VRK2	3|1|1|0	5	1.25	4	0|1|0	0.24	0.96	0.24	0.96	0.24	-2.3	3.75	0.49
OTX2	Q9P0K8	FOXJ2	2|0|0|0	2	0.5	4	0|0|0	0.24	0.95	0.24	0.95	0.24	-1.49	5	0.49
OTX2	A0A024R3D8	DLAT	2|0|0|0	2	0.5	4	0|0|0	0.24	0.95	0.24	0.95	0.24	-1.49	5	0.49
OTX2	Q8NFI3	ENGASE	2|1|1|0	4	1	4	0|0|0	0.24	0.95	0.24	0.95	0.24	-1.49	10	0.49
OTX2	Q9UJX2	CDC23	2|0|0|0	2	0.5	4	0|0|0	0.24	0.95	0.24	0.95	0.24	-1.49	5	0.49
OTX2	A0A024R2M6	ACAA1	2|0|0|0	2	0.5	4	0|0|0	0.24	0.95	0.24	0.95	0.24	-1.49	5	0.49
OTX2	Q92567	FAM168A	2|0|1|1	4	1	4	0|0|0	0.24	0.95	0.24	0.95	0.24	-1.49	10	0.49
OTX2	P15559	NQO1	2|0|0|1	3	0.75	4	0|0|0	0.24	0.95	0.24	0.95	0.24	-1.49	7.5	0.49
OTX2	P53701	HCCS	2|1|1|0	4	1	4	0|0|0	0.24	0.95	0.24	0.95	0.24	-1.49	10	0.49
OTX2	P98194-7	ATP2C1	2|0|0|1	3	0.75	4	0|0|0	0.24	0.95	0.24	0.95	0.24	-1.49	7.5	0.49
OTX2	A6NKD9	CCDC85C	2|0|0|0	2	0.5	4	0|0|0	0.24	0.95	0.24	0.95	0.24	-1.49	5	0.49
OTX2	Q8N999	C12ORF29	3|0|0|1	4	1	4	0|1|0	0.24	0.96	0.24	0.96	0.24	-2.3	3	0.49
OTX2	Q8NB37-2	GATD1	2|1|0|1	4	1	4	0|0|0	0.24	0.95	0.24	0.95	0.24	-1.49	10	0.49
OTX2	Q6PIN2	KRT4	2|0|0|0	2	0.5	4	0|0|0	0.24	0.95	0.24	0.95	0.24	-1.49	5	0.49
OTX2	J3KPD3	RBM7	2|1|0|1	4	1	4	0|0|0	0.24	0.95	0.24	0.95	0.24	-1.49	10	0.49
OTX2	Q4FZ45	DKFZP686O2396	2|0|0|0	2	0.5	4	0|0|0	0.24	0.95	0.24	0.95	0.24	-1.49	5	0.49
OTX2	Q9BWW4	SSBP3	2|0|1|1	4	1	4	0|0|0	0.24	0.95	0.24	0.95	0.24	-1.49	10	0.49
OTX2	Q86X76-3	NIT1	2|0|0|0	2	0.5	4	0|0|0	0.24	0.95	0.24	0.95	0.24	-1.49	5	0.49
OTX2	Q9Y3B2	EXOSC1	2|0|0|0	2	0.5	4	0|0|0	0.24	0.95	0.24	0.95	0.24	-1.49	5	0.49
OTX2	Q9P0U3	SENP1	2|0|0|0	2	0.5	4	0|0|0	0.24	0.95	0.24	0.95	0.24	-1.49	5	0.49
OTX2	P52306-5	RAP1GDS1	2|0|0|0	2	0.5	4	0|0|0	0.24	0.95	0.24	0.95	0.24	-1.49	5	0.49
OTX2	P49703	ARL4D	2|0|0|0	2	0.5	4	0|0|0	0.24	0.95	0.24	0.95	0.24	-1.49	5	0.49
OTX2	Q5JRA6	MIA3	2|0|0|1	3	0.75	4	0|0|0	0.24	0.95	0.24	0.95	0.24	-1.49	7.5	0.49
OTX2	Q05481	ZNF91	2|0|0|0	2	0.5	4	0|0|0	0.24	0.95	0.24	0.95	0.24	-1.49	5	0.49
OTX2	Q8NC96	NECAP1	2|1|0|0	3	0.75	4	0|0|0	0.24	0.95	0.24	0.95	0.24	-1.49	7.5	0.49
OTX2	P32321-2	DCTD	2|1|1|0	4	1	4	0|0|0	0.24	0.95	0.24	0.95	0.24	-1.49	10	0.49
OTX2	Q504Q3	PAN2	2|1|0|0	3	0.75	4	0|0|0	0.24	0.95	0.24	0.95	0.24	-1.49	7.5	0.49
OTX2	O94819	KBTBD11	2|1|1|1	5	1.25	4	0|0|0	0.24	0.95	0.24	0.95	0.24	1.02	12.5	0.49
OTX2	Q15723-3	ELF2	2|0|0|1	3	0.75	4	0|0|0	0.24	0.95	0.24	0.95	0.24	-1.49	7.5	0.49
OTX2	Q5SWX8	ODR4	2|0|0|0	2	0.5	4	0|0|0	0.24	0.95	0.24	0.95	0.24	-1.49	5	0.49
OTX2	Q9NVH6-8	TMLHE	2|0|1|0	3	0.75	4	0|0|0	0.24	0.95	0.24	0.95	0.24	-1.49	7.5	0.49
OTX2	Q96EK6	GNPNAT1	1|0|0|2	3	0.75	4	0|0|0	0.24	0.95	0.24	0.95	0.24	-1.49	7.5	0.49
OTX2	A4D1W8	UCC1	2|0|0|1	3	0.75	4	0|0|0	0.24	0.95	0.24	0.95	0.24	-1.49	7.5	0.49
OTX2	Q8NB50	ZFP62	2|0|0|0	2	0.5	4	0|0|0	0.24	0.95	0.24	0.95	0.24	-1.49	5	0.49
OTX2	Q9BWJ5	SF3B5	3|0|0|1	4	1	4	0|0|1	0.24	0.96	0.24	0.96	0.24	-2.3	3	0.49
OTX2	Q8N1G1	REXO1	2|1|1|1	5	1.25	4	0|0|0	0.24	0.95	0.24	0.95	0.24	1.02	12.5	0.49
OTX2	Q9NTX5	ECHDC1	2|0|0|1	3	0.75	4	0|0|0	0.24	0.95	0.24	0.95	0.24	-1.49	7.5	0.49
OTX2	A1NYL2	C1ORF198	2|0|0|0	2	0.5	4	0|0|0	0.24	0.95	0.24	0.95	0.24	-1.49	5	0.49
OTX2	Q9HCS4	TCF7L1	2|0|0|0	2	0.5	4	0|0|0	0.24	0.95	0.24	0.95	0.24	-1.49	5	0.49
OTX2	Q9UJY5-6	GGA1	2|0|0|0	2	0.5	4	0|0|0	0.24	0.95	0.24	0.95	0.24	-1.49	5	0.49
OTX2	Q13888	GTF2H2	2|0|0|1	3	0.75	4	0|0|0	0.24	0.95	0.24	0.95	0.24	-1.49	7.5	0.49
OTX2	H7BZ55	CROCC2	2|0|0|1	3	0.75	4	0|0|0	0.24	0.95	0.24	0.95	0.24	-1.49	7.5	0.49
OTX2	Q9BZJ0	CRNKL1	1|0|0|3	4	1	4	0|0|1	0.24	0.96	0.24	0.96	0.24	-2.3	3	0.49
OTX2	Q96PU4	UHRF2	1|0|0|2	3	0.75	4	0|0|0	0.24	0.95	0.24	0.95	0.24	-1.49	7.5	0.49
OTX2	O75525	KHDRBS3	2|0|0|0	2	0.5	4	0|0|0	0.24	0.95	0.24	0.95	0.24	-1.49	5	0.49
OTX2	Q9H9H4	VPS37B	1|2|0|0	3	0.75	4	0|0|0	0.24	0.95	0.24	0.95	0.24	-1.49	7.5	0.49
OTX2	Q5TA45-5	INTS11	2|1|0|1	4	1	4	0|0|0	0.24	0.95	0.24	0.95	0.24	-1.49	10	0.49
OTX2	Q13098-7	GPS1	2|0|0|1	3	0.75	4	0|0|0	0.24	0.95	0.24	0.95	0.24	-1.49	7.5	0.49
OTX2	Q6NXE6	ARMC6	1|0|1|2	4	1	4	0|0|0	0.24	0.95	0.24	0.95	0.24	-1.49	10	0.49
OTX2	Q8IXL7	MSRB3	1|0|2|1	4	1	4	0|0|0	0.24	0.95	0.24	0.95	0.24	-1.49	10	0.49
OTX2	O14745	SLC9A3R1	2|0|0|0	2	0.5	4	0|0|0	0.24	0.95	0.24	0.95	0.24	-1.49	5	0.49
OTX2	P51948	MNAT1	1|1|0|3	5	1.25	4	0|0|1	0.24	0.96	0.24	0.96	0.24	-2.3	3.75	0.49
OTX2	Q9BT17	MTG1	2|0|0|0	2	0.5	4	0|0|0	0.24	0.95	0.24	0.95	0.24	-1.49	5	0.49
OTX2	Q2UVF0	KIF21B	2|0|0|0	2	0.5	4	0|0|0	0.24	0.95	0.24	0.95	0.24	-1.49	5	0.49
OTX2	P17152	TMEM11	2|0|1|0	3	0.75	4	0|0|0	0.24	0.95	0.24	0.95	0.24	-1.49	7.5	0.49
OTX2	A0A024R1Z1	CDC34	2|1|1|0	4	1	4	0|0|0	0.24	0.95	0.24	0.95	0.24	-1.49	10	0.49
OTX2	Q9ULC4-3	MCTS1	1|0|3|0	4	1	4	0|0|1	0.24	0.96	0.24	0.96	0.24	-2.3	3	0.49
OTX2	Q5VV89	MGST3	1|0|0|2	3	0.75	4	0|0|0	0.24	0.95	0.24	0.95	0.24	-1.49	7.5	0.49
OTX2	A0A024RDQ5	GTF3A	1|1|0|3	5	1.25	4	0|0|1	0.24	0.96	0.24	0.96	0.24	-2.3	3.75	0.49
OTX2	A0A024R1A2	PHF16	2|0|0|0	2	0.5	4	0|0|0	0.24	0.95	0.24	0.95	0.24	-1.49	5	0.49
OTX2	A0A0C4DGQ5	CAPNS1	1|0|0|2	3	0.75	4	0|0|0	0.24	0.95	0.24	0.95	0.24	-1.49	7.5	0.49
OTX2	Q96DF8	ESS2	1|0|0|2	3	0.75	4	0|0|0	0.24	0.95	0.24	0.95	0.24	-1.49	7.5	0.49
OTX2	O75132	ZBED4	1|2|0|1	4	1	4	0|0|0	0.24	0.95	0.24	0.95	0.24	-1.49	10	0.49
OTX2	Q9H9A7	RMI1	1|2|0|0	3	0.75	4	0|0|0	0.24	0.95	0.24	0.95	0.24	-1.49	7.5	0.49
OTX2	A0A0S2Z658	ZKSCAN4	1|2|0|0	3	0.75	4	0|0|0	0.24	0.95	0.24	0.95	0.24	-1.49	7.5	0.49
OTX2	A0A2X0SFH1	PREX1	1|1|2|0	4	1	4	0|0|0	0.24	0.95	0.24	0.95	0.24	-1.49	10	0.49
OTX2	P62314	SNRPD1	1|1|0|3	5	1.25	4	0|0|1	0.24	0.96	0.24	0.96	0.24	-2.3	3.75	0.49
OTX2	Q14145	KEAP1	1|1|3|0	5	1.25	4	0|0|1	0.24	0.96	0.24	0.96	0.24	-2.3	3.75	0.49
OTX2	Q8WXG6	MADD	1|0|0|2	3	0.75	4	0|0|0	0.24	0.95	0.24	0.95	0.24	-1.49	7.5	0.49
OTX2	Q9Y330	ZBTB12	1|1|0|2	4	1	4	0|0|0	0.24	0.95	0.24	0.95	0.24	-1.49	10	0.49
OTX2	A0A1B0GUL3	GSE1	1|1|1|2	5	1.25	4	0|0|0	0.24	0.95	0.24	0.95	0.24	1.02	12.5	0.49
OTX2	Q99592-2	ZBTB18	1|1|0|2	4	1	4	0|0|0	0.24	0.95	0.24	0.95	0.24	-1.49	10	0.49
OTX2	A0A2X0SFB3	ARHGAP10	1|0|0|2	3	0.75	4	0|0|0	0.24	0.95	0.24	0.95	0.24	-1.49	7.5	0.49
OTX2	A0A024RAI1	ACTR3	1|0|0|2	3	0.75	4	0|0|0	0.24	0.95	0.24	0.95	0.24	-1.49	7.5	0.49
OTX2	Q8IX15-3	HOMEZ	1|2|0|1	4	1	4	0|0|0	0.24	0.95	0.24	0.95	0.24	-1.49	10	0.49
OTX2	Q6NUM9	RETSAT	1|0|2|0	3	0.75	4	0|0|0	0.24	0.95	0.24	0.95	0.24	-1.49	7.5	0.49
OTX2	Q8TB69	ZNF519	0|2|0|0	2	0.5	4	0|0|0	0.24	0.95	0.24	0.95	0.24	-1.49	5	0.49
OTX2	A0A7I2V5M7	G3BP1	0|3|0|0	3	0.75	4	1|0|0	0.24	0.96	0.24	0.96	0.24	-2.3	2.25	0.49
OTX2	A0A0S2Z5C9	FTSJ1	0|2|1|0	3	0.75	4	0|0|0	0.24	0.95	0.24	0.95	0.24	-1.49	7.5	0.49
OTX2	Q14135	VGLL4	0|2|0|0	2	0.5	4	0|0|0	0.24	0.95	0.24	0.95	0.24	-1.49	5	0.49
OTX2	Q9C0G0	ZNF407	0|2|0|0	2	0.5	4	0|0|0	0.24	0.95	0.24	0.95	0.24	-1.49	5	0.49
OTX2	Q96NB3	ZNF830	0|2|0|0	2	0.5	4	0|0|0	0.24	0.95	0.24	0.95	0.24	-1.49	5	0.49
OTX2	B4DV79	EIF3B	0|2|0|0	2	0.5	4	0|0|0	0.24	0.95	0.24	0.95	0.24	-1.49	5	0.49
OTX2	Q5T9A4	ATAD3B	0|2|0|0	2	0.5	4	0|0|0	0.24	0.95	0.24	0.95	0.24	-1.49	5	0.49
OTX2	Q86VH2	KIF27	0|2|0|0	2	0.5	4	0|0|0	0.24	0.95	0.24	0.95	0.24	-1.49	5	0.49
OTX2	Q96JK9	MAML3	0|2|0|1	3	0.75	4	0|0|0	0.24	0.95	0.24	0.95	0.24	-1.49	7.5	0.49
OTX2	Q9UK32	RPS6KA6	0|2|0|0	2	0.5	4	0|0|0	0.24	0.95	0.24	0.95	0.24	-1.49	5	0.49
OTX2	Q03252	LMNB2	0|2|0|0	2	0.5	4	0|0|0	0.24	0.95	0.24	0.95	0.24	-1.49	5	0.49
OTX2	A0A6Q8PFQ0	SIPA1L2	0|1|2|0	3	0.75	4	0|0|0	0.24	0.95	0.24	0.95	0.24	-1.49	7.5	0.49
OTX2	Q92609-2	TBC1D5	0|1|0|3	4	1	4	0|1|0	0.24	0.96	0.24	0.96	0.24	-2.3	3	0.49
OTX2	A0A3B3ISM6	UROS	0|1|2|0	3	0.75	4	0|0|0	0.24	0.95	0.24	0.95	0.24	-1.49	7.5	0.49
OTX2	A0A087X0I6	MARK1	0|1|2|0	3	0.75	4	0|0|0	0.24	0.95	0.24	0.95	0.24	-1.49	7.5	0.49
OTX2	Q9Y2L9-3	LRCH1	0|1|0|3	4	1	4	0|0|1	0.24	0.96	0.24	0.96	0.24	-2.3	3	0.49
OTX2	A0A0A0MR51	FADS1	0|1|0|2	3	0.75	4	0|0|0	0.24	0.95	0.24	0.95	0.24	-1.49	7.5	0.49
OTX2	O43390-2	HNRNPR	0|0|17|0	17	4.25	4	4|0|0	0.25	0.99	0.25	0.99	0.25	-5.56	3.19	0.49
OTX2	A0A0U5Q331	HLA-A	0|0|2|0	2	0.5	4	0|0|0	0.24	0.95	0.24	0.95	0.24	-1.49	5	0.49
OTX2	Q96EI5-2	TCEAL4	0|0|2|0	2	0.5	4	0|0|0	0.24	0.95	0.24	0.95	0.24	-1.49	5	0.49
OTX2	B4DUC8	MTAP	0|0|2|0	2	0.5	4	0|0|0	0.24	0.95	0.24	0.95	0.24	-1.49	5	0.49
OTX2	A0A0K2GN21	BCKDHB	0|0|2|0	2	0.5	4	0|0|0	0.24	0.95	0.24	0.95	0.24	-1.49	5	0.49
OTX2	Q8TAA3	PSMA8	0|0|2|0	2	0.5	4	0|0|0	0.24	0.95	0.24	0.95	0.24	-1.49	5	0.49
OTX2	A0A0A7KU15	TSC1-PDGFRB	0|0|2|0	2	0.5	4	0|0|0	0.24	0.95	0.24	0.95	0.24	-1.49	5	0.49
OTX2	J3KQ48	PTRH2	0|0|1|2	3	0.75	4	0|0|0	0.24	0.95	0.24	0.95	0.24	-1.49	7.5	0.49
OTX2	P23368	ME2	0|0|0|2	2	0.5	4	0|0|0	0.24	0.95	0.24	0.95	0.24	-1.49	5	0.49
OTX2	Q9H0E9	BRD8	0|0|0|2	2	0.5	4	0|0|0	0.24	0.95	0.24	0.95	0.24	-1.49	5	0.49
OTX2	Q9BRX8	PRXL2A	0|0|0|2	2	0.5	4	0|0|0	0.24	0.95	0.24	0.95	0.24	-1.49	5	0.49
OTX2	Q13257	MAD2L1	0|0|0|2	2	0.5	4	0|0|0	0.24	0.95	0.24	0.95	0.24	-1.49	5	0.49
OTX2	Q6NSZ9	ZSCAN25	0|0|0|2	2	0.5	4	0|0|0	0.24	0.95	0.24	0.95	0.24	-1.49	5	0.49
OTX2	Q6UW68	TMEM205	0|0|0|2	2	0.5	4	0|0|0	0.24	0.95	0.24	0.95	0.24	-1.49	5	0.49
OTX2	Q9BWD1-2	ACAT2	0|0|0|2	2	0.5	4	0|0|0	0.24	0.95	0.24	0.95	0.24	-1.49	5	0.49
OTX2	P06132	UROD	0|0|0|2	2	0.5	4	0|0|0	0.24	0.95	0.24	0.95	0.24	-1.49	5	0.49
OTX2	P25787	PSMA2	0|0|0|2	2	0.5	4	0|0|0	0.24	0.95	0.24	0.95	0.24	-1.49	5	0.49
OTX2	Q96NG5	ZNF558	0|0|0|2	2	0.5	4	0|0|0	0.24	0.95	0.24	0.95	0.24	-1.49	5	0.49
OTX2	A8K3Y2	MAP2K6	0|0|0|2	2	0.5	4	0|0|0	0.24	0.95	0.24	0.95	0.24	-1.49	5	0.49
OTX2	A0A024R7Y5	TCEB1	0|0|0|2	2	0.5	4	0|0|0	0.24	0.95	0.24	0.95	0.24	-1.49	5	0.49
OTX2	Q7RTP6	MICAL3	0|0|0|2	2	0.5	4	0|0|0	0.24	0.95	0.24	0.95	0.24	-1.49	5	0.49
OTX2	Q9UBI6	GNG12	0|0|0|2	2	0.5	4	0|0|0	0.24	0.95	0.24	0.95	0.24	-1.49	5	0.49
OTX2	A0A024RAD5	DDOST	0|0|0|2	2	0.5	4	0|0|0	0.24	0.95	0.24	0.95	0.24	-1.49	5	0.49
OTX2	Q5T170	PYGO2	0|0|0|2	2	0.5	4	0|0|0	0.24	0.95	0.24	0.95	0.24	-1.49	5	0.49
OTX2	C9JA08	NMD3	0|0|0|2	2	0.5	4	0|0|0	0.24	0.95	0.24	0.95	0.24	-1.49	5	0.49
OTX2	I3L0E3	HCG_1984214	0|0|0|2	2	0.5	4	0|0|0	0.24	0.95	0.24	0.95	0.24	-1.49	5	0.49
OTX2	Q9BXW9-1	FANCD2	0|0|0|2	2	0.5	4	0|0|0	0.24	0.95	0.24	0.95	0.24	-1.49	5	0.49
OTX2	A6NEL0	HMGN1	0|0|0|2	2	0.5	4	0|0|0	0.24	0.95	0.24	0.95	0.24	-1.49	5	0.49
OTX2	Q14643	ITPR1	0|0|0|2	2	0.5	4	0|0|0	0.24	0.95	0.24	0.95	0.24	-1.49	5	0.49
OTX2	P50570	DNM2	0|0|0|2	2	0.5	4	0|0|0	0.24	0.95	0.24	0.95	0.24	-1.49	5	0.49
OTX2	Q9BTX1	NDC1	0|0|0|2	2	0.5	4	0|0|0	0.24	0.95	0.24	0.95	0.24	-1.49	5	0.49
OTX2	A0A024R8M0	GNA13	0|0|0|2	2	0.5	4	0|0|0	0.24	0.95	0.24	0.95	0.24	-1.49	5	0.49
OTX2	K7EM18	EIF1	0|0|0|2	2	0.5	4	0|0|0	0.24	0.95	0.24	0.95	0.24	-1.49	5	0.49
OTX2	Q8IYB7	DIS3L2	0|0|0|2	2	0.5	4	0|0|0	0.24	0.95	0.24	0.95	0.24	-1.49	5	0.49
OTX2	Q9UIU6	SIX4	0|0|0|2	2	0.5	4	0|0|0	0.24	0.95	0.24	0.95	0.24	-1.49	5	0.49
OTX2	A0A024RDH3	MGC16169	0|0|0|2	2	0.5	4	0|0|0	0.24	0.95	0.24	0.95	0.24	-1.49	5	0.49
OTX2	H7C0H2	RBM33	0|0|0|2	2	0.5	4	0|0|0	0.24	0.95	0.24	0.95	0.24	-1.49	5	0.49
OTX2	P50454	SERPINH1	9|0|8|7	24	6	4	0|0|9	0.24	0.46	0.24	0.46	0.24	-12.04	2	0.52
OTX2	Q9NZJ4	SACS	8|2|2|66	78	19.5	4	2|7|30	0.24	0.95	0.24	0.95	0.24	-48.76	1.5	0.52
OTX2	Q9Y6C9	MTCH2	6|6|7|8	27	6.75	4	5|0|3	0.24	0.45	0.24	0.45	0.24	-2.01	2.53	0.52
OTX2	Q9GZR1	SENP6	5|4|1|4	14	3.5	4	0|1|4	0.24	0.45	0.24	0.45	0.24	-5.34	2.1	0.52
OTX2	Q6P1Q9	METTL2B	5|4|1|4	14	3.5	4	2|1|2	0.24	0.51	0.24	0.51	0.24	-5.52	2.1	0.52
OTX2	P22234-2	PAICS	0|4|6|0	10	2.5	4	0|5|0	0.24	0.64	0.24	0.64	0.24	-7.04	1.5	0.52
OTX2	P31948-2	STIP1	0|0|0|19	19	4.75	4	7|5|0	0.24	0.95	0.24	0.95	0.24	-16.91	1.19	0.52
OTX2	Q9BZE4	GTPBP4	23|0|0|0	23	5.75	4	12|0|0	0.23	0.91	0.23	0.91	0.23	-16.26	1.44	0.53
OTX2	A0A024RB06	SOX5	19|0|18|19	56	14	4	2|6|11	0.22	0.34	0.22	0.34	0.22	-27.24	2.21	0.53
OTX2	E7EX59	PCCB	15|9|13|16	53	13.25	4	0|1|14	0.23	0.45	0.23	0.45	0.23	-5.19	2.65	0.53
OTX2	Q15648	MED1	18|17|13|23	71	17.75	4	4|4|12	0.23	0.75	0.23	0.75	0.23	-6.53	2.66	0.53
OTX2	Q14677-3	CLINT1	13|12|9|12	46	11.5	4	1|4|8	0.23	0.41	0.23	0.41	0.23	-3.79	2.65	0.53
OTX2	Q1ED39	KNOP1	13|10|9|10	42	10.5	4	1|1|10	0.21	0.51	0.21	0.51	0.21	-2.64	2.62	0.53
OTX2	Q96J01	THOC3	9|4|6|7	26	6.5	4	3|3|3	0.22	0.68	0.22	0.68	0.22	-5.82	2.17	0.53
OTX2	Q9Y383	LUC7L2	10|7|10|11	38	9.5	4	0|4|7	0.23	0.4	0.23	0.4	0.23	-3.84	2.59	0.53
OTX2	H0Y4R1	IMPDH2	9|4|9|5	27	6.75	4	2|1|6	0.23	0.45	0.23	0.45	0.23	-5.49	2.25	0.53
OTX2	Q9Y4E5	ZNF451	9|9|4|6	28	7	4	0|1|8	0.24	0.43	0.24	0.43	0.24	-4.95	2.33	0.53
OTX2	P38606	ATP6V1A	9|4|2|5	20	5	4	0|2|5	0.23	0.75	0.23	0.75	0.23	-6.05	2.14	0.53
OTX2	A0A024RA49	ANLN	8|7|6|13	34	8.5	4	2|2|7	0.22	0.79	0.22	0.79	0.22	-5.14	2.32	0.53
OTX2	P20700	LMNB1	8|0|0|6	14	3.5	4	0|0|7	0.24	0.62	0.24	0.62	0.24	-9.44	1.5	0.53
OTX2	Q8N6T3-2	ARFGAP1	6|2|1|4	13	3.25	4	4|1|0	0.23	0.63	0.23	0.63	0.23	-5.34	1.95	0.53
OTX2	C9JEJ2	PCYT1A	6|4|2|5	17	4.25	4	1|2|3	0.22	0.55	0.22	0.55	0.22	-5.2	2.12	0.53
OTX2	O95149	SNUPN	7|2|3|0	12	3	4	0|0|5	0.23	0.74	0.23	0.74	0.23	-7.04	1.8	0.53
OTX2	Q9H7E9-2	C8ORF33	5|3|3|4	15	3.75	4	2|0|3	0.21	0.48	0.21	0.48	0.21	-2.53	2.25	0.53
OTX2	P67809	YBX1	4|0|0|8	12	3	4	0|0|6	0.22	0.73	0.22	0.73	0.22	-7.93	1.5	0.53
OTX2	Q13618	CUL3	5|3|3|3	14	3.5	4	0|0|5	0.22	0.5	0.22	0.5	0.22	-1.87	2.1	0.53
OTX2	P62318	SNRPD3	3|3|1|4	11	2.75	4	0|1|3	0.21	0.44	0.21	0.44	0.21	-4.2	2.06	0.53
OTX2	A0A7I2YQK0	GSK3B	4|5|6|3	18	4.5	4	1|2|3	0.23	0.55	0.23	0.55	0.23	-3.75	2.25	0.53
OTX2	O95197-3	RTN3	3|0|0|3	6	1.5	4	0|0|3	0.23	0.47	0.23	0.47	0.23	-4.08	1.5	0.53
OTX2	P41229	KDM5C	3|0|0|3	6	1.5	4	0|0|3	0.23	0.47	0.23	0.47	0.23	-4.08	1.5	0.53
OTX2	Q9UPT9	USP22	3|0|1|3	7	1.75	4	0|0|3	0.23	0.47	0.23	0.47	0.23	-4.08	1.75	0.53
OTX2	Q9UJY4	GGA2	3|2|2|2	9	2.25	4	0|1|2	0.22	0.41	0.22	0.41	0.22	-1.67	2.25	0.53
OTX2	Q92878-2	RAD50	3|0|1|3	7	1.75	4	0|0|3	0.23	0.47	0.23	0.47	0.23	-4.08	1.75	0.53
OTX2	P23284	PPIB	3|1|1|9	14	3.5	4	1|0|5	0.21	0.8	0.21	0.8	0.21	-6.1	1.75	0.53
OTX2	Q16186	ADRM1	2|3|2|2	9	2.25	4	1|1|1	0.22	0.41	0.22	0.41	0.22	-1.67	2.25	0.53
OTX2	Q9NVV0	TMEM38B	2|0|0|4	6	1.5	4	0|0|3	0.22	0.65	0.22	0.65	0.22	-4.08	1.5	0.53
OTX2	A0A024R0H2	MRPS12	2|1|0|2	5	1.25	4	0|0|2	0.21	0.42	0.21	0.42	0.21	-3.66	1.88	0.53
OTX2	Q96HR8	NAF1	2|0|2|1	5	1.25	4	0|0|2	0.21	0.42	0.21	0.42	0.21	-3.66	1.88	0.53
OTX2	Q93008-3	USP9X	3|1|0|16	20	5	4	0|0|7	0.24	0.93	0.24	0.93	0.24	-9.44	2.14	0.53
OTX2	Q9NUQ2	AGPAT5	2|1|2|0	5	1.25	4	0|0|2	0.21	0.42	0.21	0.42	0.21	-3.66	1.88	0.53
OTX2	Q5T1V6	DDX59	3|3|1|1	8	2	4	0|0|3	0.23	0.47	0.23	0.47	0.23	-2.68	2	0.53
OTX2	A1L020	MEX3A	2|2|0|0	4	1	4	0|0|2	0.21	0.42	0.21	0.42	0.21	-3.66	1.5	0.53
OTX2	Q6IB11	PGRMC1	2|0|0|2	4	1	4	0|0|2	0.21	0.42	0.21	0.42	0.21	-3.66	1.5	0.53
OTX2	A0A024RDS7	KIAA1704	2|0|0|4	6	1.5	4	0|1|2	0.22	0.7	0.22	0.7	0.22	-4.53	1.5	0.53
OTX2	A0A024R0J1	PAK4	2|1|0|2	5	1.25	4	0|0|2	0.21	0.42	0.21	0.42	0.21	-3.66	1.88	0.53
OTX2	Q86Y91	KIF18B	2|2|1|0	5	1.25	4	0|0|2	0.21	0.42	0.21	0.42	0.21	-3.66	1.88	0.53
OTX2	P49589-3	CARS1	1|2|2|0	5	1.25	4	0|0|2	0.21	0.42	0.21	0.42	0.21	-3.66	1.88	0.53
OTX2	Q5VT52-3	RPRD2	0|34|0|0	34	8.5	4	0|0|22	0.22	0.89	0.22	0.89	0.22	-30.72	1.16	0.53
OTX2	A0A669KAV7	WIZ	0|25|0|0	25	6.25	4	1|4|13	0.22	0.86	0.22	0.86	0.22	-25.37	1.04	0.53
OTX2	O95251	KAT7	0|1|3|3	7	1.75	4	0|0|3	0.23	0.47	0.23	0.47	0.23	-4.08	1.75	0.53
OTX2	A0A087X0X3	HNRNPM	0|0|38|0	38	9.5	4	27|0|0	0.21	0.84	0.21	0.84	0.21	-37.96	1.06	0.53
OTX2	Q5T5C7	SARS1	0|0|1|5	6	1.5	4	0|0|2	0.22	0.89	0.22	0.89	0.22	-3.66	2.25	0.53
OTX2	H3BPK7	AARS1	0|0|1|11	12	3	4	0|0|4	0.24	0.94	0.24	0.94	0.24	-5.56	2.25	0.53
OTX2	Q4LE58	EIF4G1	0|0|0|24	24	6	4	12|0|0	0.23	0.92	0.23	0.92	0.23	-16.26	1.5	0.53
OTX2	Q9NQ29	LUC7L	0|0|0|8	8	2	4	3|0|0	0.23	0.92	0.23	0.92	0.23	-4.08	2	0.53
OTX2	P08758	ANXA5	0|0|0|8	8	2	4	0|0|3	0.23	0.92	0.23	0.92	0.23	-4.08	2	0.53
OTX2	A0A024R0R4	SAE1	0|0|0|6	6	1.5	4	0|0|2	0.24	0.94	0.24	0.94	0.24	-3.66	2.25	0.53
OTX2	E9PAU2	RAVER1	27|24|20|24	95	23.75	4	4|3|17	0.2	0.45	0.2	0.45	0.2	-4.11	2.97	0.54
OTX2	F5H2F4	MTHFD1	31|31|30|30	122	30.5	4	0|0|29	0.2	0.24	0.2	0.24	0.2	-1.61	3.16	0.54
OTX2	Q13619	CUL4A	20|7|5|18	50	12.5	4	0|0|18	0.2	0.5	0.2	0.5	0.2	-13.59	2.08	0.54
OTX2	Q5T1Z8	PUM1	12|12|12|6	42	10.5	4	1|0|12	0.19	0.25	0.19	0.25	0.19	-6.59	2.42	0.54
OTX2	Q9NTJ3	SMC4	14|2|7|15	38	9.5	4	0|4|10	0.2	0.47	0.2	0.47	0.2	-14.52	2.04	0.54
OTX2	P17858	PFKL	11|0|0|13	24	6	4	0|0|12	0.2	0.53	0.2	0.53	0.2	-16.26	1.5	0.54
OTX2	Q9HD20	ATP13A1	14|9|12|9	44	11	4	2|2|9	0.2	0.52	0.2	0.52	0.2	-3.74	2.54	0.54
OTX2	P61962	DCAF7	10|7|10|7	34	8.5	4	1|5|5	0.2	0.39	0.2	0.39	0.2	-4	2.32	0.54
OTX2	Q6VMQ6-4	ATF7IP	9|0|0|0	9	2.25	4	0|0|5	0.21	0.84	0.21	0.84	0.21	-7.04	1.35	0.54
OTX2	P29353-6	SHC1	8|7|3|4	22	5.5	4	2|1|5	0.21	0.53	0.21	0.53	0.21	-5.94	2.06	0.54
OTX2	P21266	GSTM3	10|5|0|0	15	3.75	4	0|0|8	0.2	0.71	0.2	0.71	0.2	-10.95	1.41	0.54
OTX2	Q9BV38	WDR18	8|6|4|8	26	6.5	4	3|3|3	0.2	0.38	0.2	0.38	0.2	-5.82	2.17	0.54
OTX2	O60832	DKC1	7|2|3|11	23	5.75	4	0|1|8	0.21	0.68	0.21	0.68	0.21	-7.89	1.92	0.54
OTX2	Q13596	SNX1	7|6|7|3	23	5.75	4	0|0|8	0.2	0.32	0.2	0.32	0.2	-5.1	2.16	0.54
OTX2	O00232	PSMD12	7|3|3|8	21	5.25	4	0|0|8	0.2	0.47	0.2	0.47	0.2	-5.1	1.97	0.54
OTX2	Q9P0L0	VAPA	8|0|0|0	8	2	4	2|4|0	0.2	0.8	0.2	0.8	0.2	-8.48	1	0.54
OTX2	B5BUD2	RFC2	6|2|2|5	15	3.75	4	1|2|3	0.2	0.55	0.2	0.55	0.2	-5.2	1.88	0.54
OTX2	Q9HB71	CACYBP	6|0|0|0	6	1.5	4	0|0|4	0.19	0.74	0.19	0.74	0.19	-5.56	1.12	0.54
OTX2	P17980	PSMC3	6|0|1|5	12	3	4	0|0|6	0.2	0.49	0.2	0.49	0.2	-7.93	1.5	0.54
OTX2	A0A024R7I5	TRMT1	7|3|6|4	20	5	4	0|1|6	0.2	0.45	0.2	0.45	0.2	-4.22	2.14	0.54
OTX2	Q86U42	PABPN1	6|0|0|0	6	1.5	4	0|0|4	0.19	0.74	0.19	0.74	0.19	-5.56	1.12	0.54
OTX2	Q9UEW8	STK39	5|1|2|4	12	3	4	0|0|5	0.21	0.5	0.21	0.5	0.21	-5.13	1.8	0.54
OTX2	Q8WVY7	UBLCP1	5|1|2|4	12	3	4	1|1|3	0.19	0.51	0.19	0.51	0.19	-5.52	1.8	0.54
OTX2	Q14181	POLA2	4|1|0|1	6	1.5	4	0|0|2	0.2	0.79	0.2	0.79	0.2	-3.66	2.25	0.54
OTX2	Q9UKV8	AGO2	5|2|11|0	18	4.5	4	4|4|3	0.19	0.76	0.19	0.76	0.19	-16	1.23	0.54
OTX2	O43491	EPB41L2	5|2|1|10	18	4.5	4	3|5|0	0.2	0.77	0.2	0.77	0.2	-9.06	1.69	0.54
OTX2	Q5MIZ7	PPP4R3B	5|0|0|10	15	3.75	4	0|0|8	0.2	0.71	0.2	0.71	0.2	-10.95	1.41	0.54
OTX2	Q7L8L6	FASTKD5	4|0|1|3	8	2	4	0|0|4	0.19	0.49	0.19	0.49	0.19	-5.56	1.5	0.54
OTX2	Q9NVI7	ATAD3A	4|0|3|7	14	3.5	4	0|1|5	0.19	0.61	0.19	0.61	0.19	-8.2	1.75	0.54
OTX2	Q9UNM6-2	PSMD13	4|1|1|3	9	2.25	4	0|0|4	0.19	0.49	0.19	0.49	0.19	-3.87	1.69	0.54
OTX2	O14976	GAK	3|1|1|4	9	2.25	4	0|0|4	0.19	0.49	0.19	0.49	0.19	-3.87	1.69	0.54
OTX2	Q9NVM6	DNAJC17	3|0|0|4	7	1.75	4	0|0|4	0.19	0.49	0.19	0.49	0.19	-5.56	1.31	0.54
OTX2	A0A669KB53	STAT1	3|1|0|3	7	1.75	4	1|0|2	0.21	0.41	0.21	0.41	0.21	-4.53	1.75	0.54
OTX2	A0A024R529	DAK	3|0|1|4	8	2	4	0|0|4	0.19	0.49	0.19	0.49	0.19	-5.56	1.5	0.54
OTX2	Q9HCE5	METTL14	2|0|0|2	4	1	4	0|1|1	0.18	0.37	0.18	0.37	0.18	-3.53	1.5	0.54
OTX2	Q8TCJ2	STT3B	4|0|0|1	5	1.25	4	0|0|2	0.2	0.79	0.2	0.79	0.2	-3.66	1.88	0.54
OTX2	A0A2R8YEK3	CASK	2|2|1|0	5	1.25	4	1|1|0	0.18	0.37	0.18	0.37	0.18	-3.53	1.88	0.54
OTX2	Q9BZI7	UPF3B	2|0|0|2	4	1	4	0|1|1	0.18	0.37	0.18	0.37	0.18	-3.53	1.5	0.54
OTX2	A0A024R3P9	ACBD3	2|0|2|0	4	1	4	0|1|1	0.18	0.37	0.18	0.37	0.18	-3.53	1.5	0.54
OTX2	Q7L9L4-2	MOB1B	2|0|1|2	5	1.25	4	1|1|0	0.18	0.37	0.18	0.37	0.18	-3.53	1.88	0.54
OTX2	P82912	MRPS11	1|2|2|1	6	1.5	4	0|1|1	0.18	0.37	0.18	0.37	0.18	-1.92	2.25	0.54
OTX2	O43583	DENR	1|2|2|0	5	1.25	4	0|1|1	0.18	0.37	0.18	0.37	0.18	-3.53	1.88	0.54
OTX2	O43818	RRP9	1|0|0|5	6	1.5	4	0|0|3	0.19	0.75	0.19	0.75	0.19	-4.08	1.5	0.54
OTX2	A4LAA3	ATRX	0|40|0|0	40	10	4	5|7|20	0.2	0.79	0.2	0.79	0.2	-46.18	0.94	0.54
OTX2	P62136-2	PPP1CA	0|7|0|0	7	1.75	4	0|5|0	0.18	0.74	0.18	0.74	0.18	-7.04	1.05	0.54
OTX2	A0A7I2V3W8	NPEPPS	0|6|0|0	6	1.5	4	0|4|0	0.19	0.74	0.19	0.74	0.19	-5.56	1.12	0.54
OTX2	O14641	DVL2	0|3|3|0	6	1.5	4	0|1|2	0.21	0.41	0.21	0.41	0.21	-4.53	1.5	0.54
OTX2	A0A024RBE8	SLC25A3	0|0|8|0	8	2	4	5|0|0	0.2	0.8	0.2	0.8	0.2	-7.04	1.2	0.54
OTX2	Q9Y467	SALL2	0|0|6|0	6	1.5	4	0|1|3	0.2	0.81	0.2	0.81	0.2	-5.89	1.12	0.54
OTX2	A0A024R652	MTHFD1	0|0|0|30	30	7.5	4	0|23|0	0.19	0.76	0.19	0.76	0.19	-32.23	0.98	0.54
OTX2	P53621	COPA	0|0|0|26	26	6.5	4	0|0|20	0.19	0.76	0.19	0.76	0.19	-27.89	0.97	0.54
OTX2	V9HWH7	HEL-S-70P	0|0|0|21	21	5.25	4	0|0|15	0.21	0.82	0.21	0.82	0.21	-20.54	1.05	0.54
OTX2	P16989	YBX3	0|0|0|7	7	1.75	4	0|0|5	0.18	0.74	0.18	0.74	0.18	-7.04	1.05	0.54
OTX2	Q01813	PFKP	12|7|6|16	41	10.25	4	0|5|9	0.18	0.62	0.18	0.62	0.18	-8.16	2.2	0.55
OTX2	O60678	PRMT3	9|0|14|0	23	5.75	4	0|0|12	0.18	0.64	0.18	0.64	0.18	-16.26	1.44	0.55
OTX2	M0R2B7	POLD1	10|8|5|13	36	9	4	0|0|12	0.18	0.53	0.18	0.53	0.18	-6.7	2.25	0.55
OTX2	Q9Y5J1	UTP18	5|2|0|1	8	2	4	0|1|3	0.18	0.66	0.18	0.66	0.18	-5.89	1.5	0.55
OTX2	P49903	SEPHS1	5|4|1|2	12	3	4	1|0|4	0.18	0.45	0.18	0.45	0.18	-5.34	1.8	0.55
OTX2	Q9BU76	MMTAG2	3|0|4|2	9	2.25	4	1|0|3	0.18	0.44	0.18	0.44	0.18	-5.89	1.69	0.55
OTX2	Q9BZX2	UCK2	4|2|0|3	9	2.25	4	1|0|3	0.18	0.44	0.18	0.44	0.18	-5.89	1.69	0.55
OTX2	B0QYN7	UBE2I	4|3|2|1	10	2.5	4	1|0|3	0.18	0.44	0.18	0.44	0.18	-4.2	1.88	0.55
OTX2	Q9H9B4	SFXN1	3|1|2|2	8	2	4	0|1|2	0.18	0.41	0.18	0.41	0.18	-3.12	2	0.55
OTX2	Q96NC0	ZMAT2	2|2|1|3	8	2	4	1|1|1	0.18	0.41	0.18	0.41	0.18	-3.12	2	0.55
OTX2	Q9NP73	ALG13	2|0|0|1	3	0.75	4	0|0|1	0.18	0.71	0.18	0.71	0.18	-2.3	2.25	0.55
OTX2	R4GMX3	COMMD3-BMI1	2|1|1|0	4	1	4	0|0|1	0.18	0.71	0.18	0.71	0.18	-2.3	3	0.55
OTX2	Q9HC98-2	NEK6	3|2|4|0	9	2.25	4	0|1|3	0.18	0.44	0.18	0.44	0.18	-5.89	1.69	0.55
OTX2	P61244	MAX	2|0|1|1	4	1	4	0|0|1	0.18	0.71	0.18	0.71	0.18	-2.3	3	0.55
OTX2	Q9BUS0	ZYX	2|0|0|0	2	0.5	4	1|0|0	0.18	0.71	0.18	0.71	0.18	-2.3	1.5	0.55
OTX2	Q9NWY4	HPF1	2|0|1|1	4	1	4	0|1|0	0.18	0.71	0.18	0.71	0.18	-2.3	3	0.55
OTX2	Q8NAF0	ZNF579	2|1|1|1	5	1.25	4	0|0|1	0.18	0.71	0.18	0.71	0.18	-0.9	3.75	0.55
OTX2	A0A024R8X1	HCG_1991559	2|0|0|1	3	0.75	4	0|0|1	0.18	0.71	0.18	0.71	0.18	-2.3	2.25	0.55
OTX2	A0A3B3IUB5	HM13	2|0|0|1	3	0.75	4	0|0|1	0.18	0.71	0.18	0.71	0.18	-2.3	2.25	0.55
OTX2	Q15572	TAF1C	2|1|1|0	4	1	4	0|0|1	0.18	0.71	0.18	0.71	0.18	-2.3	3	0.55
OTX2	Q96EA4	SPDL1	2|0|0|0	2	0.5	4	0|0|1	0.18	0.71	0.18	0.71	0.18	-2.3	1.5	0.55
OTX2	Q99549-2	MPHOSPH8	2|2|0|2	6	1.5	4	0|0|3	0.18	0.24	0.18	0.24	0.18	-4.08	1.5	0.55
OTX2	Q6SPF0	SAMD1	2|1|0|0	3	0.75	4	0|0|1	0.18	0.71	0.18	0.71	0.18	-2.3	2.25	0.55
OTX2	O14530	TXNDC9	2|0|0|0	2	0.5	4	0|0|1	0.18	0.71	0.18	0.71	0.18	-2.3	1.5	0.55
OTX2	Q96QU8	XPO6	2|0|0|1	3	0.75	4	0|1|0	0.18	0.71	0.18	0.71	0.18	-2.3	2.25	0.55
OTX2	Q8TEY4	APBB1	2|1|0|1	4	1	4	0|0|1	0.18	0.71	0.18	0.71	0.18	-2.3	3	0.55
OTX2	Q9BTE1	DCTN5	1|1|1|2	5	1.25	4	0|0|1	0.18	0.71	0.18	0.71	0.18	-0.9	3.75	0.55
OTX2	Q9NVX2	NLE1	2|1|0|0	3	0.75	4	0|0|1	0.18	0.71	0.18	0.71	0.18	-2.3	2.25	0.55
OTX2	Q8NFQ8	TOR1AIP2	2|1|1|0	4	1	4	0|0|1	0.18	0.71	0.18	0.71	0.18	-2.3	3	0.55
OTX2	Q9Y6J0	CABIN1	2|0|0|0	2	0.5	4	0|0|1	0.18	0.71	0.18	0.71	0.18	-2.3	1.5	0.55
OTX2	Q9NQL2	RRAGD	2|0|1|1	4	1	4	0|0|1	0.18	0.71	0.18	0.71	0.18	-2.3	3	0.55
OTX2	Q96BP3	PPWD1	2|0|0|0	2	0.5	4	0|0|1	0.18	0.71	0.18	0.71	0.18	-2.3	1.5	0.55
OTX2	Q8N5Y2	MSL3	1|1|2|0	4	1	4	0|0|1	0.18	0.71	0.18	0.71	0.18	-2.3	3	0.55
OTX2	Q9NY12	GAR1	2|0|1|1	4	1	4	1|0|0	0.18	0.71	0.18	0.71	0.18	-2.3	3	0.55
OTX2	Q53H47	SETMAR	2|0|0|0	2	0.5	4	0|0|1	0.18	0.71	0.18	0.71	0.18	-2.3	1.5	0.55
OTX2	A0A024RBF6	HCG_26523	2|0|0|0	2	0.5	4	0|1|0	0.18	0.71	0.18	0.71	0.18	-2.3	1.5	0.55
OTX2	A0A024R8K0	AMZ2	1|0|1|2	4	1	4	0|0|1	0.18	0.71	0.18	0.71	0.18	-2.3	3	0.55
OTX2	Q6L8Q7	PDE12	1|2|0|0	3	0.75	4	0|0|1	0.18	0.71	0.18	0.71	0.18	-2.3	2.25	0.55
OTX2	Q6P1L8	MRPL14	1|1|0|2	4	1	4	0|0|1	0.18	0.71	0.18	0.71	0.18	-2.3	3	0.55
OTX2	Q9UPQ9	TNRC6B	1|2|1|1	5	1.25	4	0|0|1	0.18	0.71	0.18	0.71	0.18	-0.9	3.75	0.55
OTX2	A0A024R608	RPLP1	1|1|0|2	4	1	4	0|0|1	0.18	0.71	0.18	0.71	0.18	-2.3	3	0.55
OTX2	Q8WUY1	THEM6	2|0|0|0	2	0.5	4	0|0|1	0.18	0.71	0.18	0.71	0.18	-2.3	1.5	0.55
OTX2	V9GZ56	LSM4	2|1|0|1	4	1	4	0|0|1	0.18	0.71	0.18	0.71	0.18	-2.3	3	0.55
OTX2	Q5LJA9	UCHL5	1|0|0|2	3	0.75	4	0|0|1	0.18	0.71	0.18	0.71	0.18	-2.3	2.25	0.55
OTX2	E9PHZ5	CTSB	2|1|0|0	3	0.75	4	0|1|0	0.18	0.71	0.18	0.71	0.18	-2.3	2.25	0.55
OTX2	O75330-3	HMMR	1|2|0|0	3	0.75	4	0|0|1	0.18	0.71	0.18	0.71	0.18	-2.3	2.25	0.55
OTX2	P62306	SNRPF	1|2|1|1	5	1.25	4	0|0|1	0.18	0.71	0.18	0.71	0.18	-0.9	3.75	0.55
OTX2	H3BPK2	MT3	1|1|2|1	5	1.25	4	0|1|0	0.18	0.71	0.18	0.71	0.18	-0.9	3.75	0.55
OTX2	P38117-2	ETFB	1|0|0|2	3	0.75	4	0|0|1	0.18	0.71	0.18	0.71	0.18	-2.3	2.25	0.55
OTX2	P17029	ZKSCAN1	1|2|0|0	3	0.75	4	0|0|1	0.18	0.71	0.18	0.71	0.18	-2.3	2.25	0.55
OTX2	O95864	FADS2	1|0|1|2	4	1	4	0|0|1	0.18	0.71	0.18	0.71	0.18	-2.3	3	0.55
OTX2	Q9UKE5	TNIK	1|0|1|2	4	1	4	0|0|1	0.18	0.71	0.18	0.71	0.18	-2.3	3	0.55
OTX2	Q8NCN4	RNF169	0|2|0|1	3	0.75	4	0|0|1	0.18	0.71	0.18	0.71	0.18	-2.3	2.25	0.55
OTX2	P17098	ZNF8	0|2|0|0	2	0.5	4	0|0|1	0.18	0.71	0.18	0.71	0.18	-2.3	1.5	0.55
OTX2	Q5JR05	RHOC	0|2|0|0	2	0.5	4	0|0|1	0.18	0.71	0.18	0.71	0.18	-2.3	1.5	0.55
OTX2	E5RHG6	TBCA	0|1|0|2	3	0.75	4	0|1|0	0.18	0.71	0.18	0.71	0.18	-2.3	2.25	0.55
OTX2	P30626	SRI	0|1|2|0	3	0.75	4	1|0|0	0.18	0.71	0.18	0.71	0.18	-2.3	2.25	0.55
OTX2	Q9Y2Z9	COQ6	0|1|2|0	3	0.75	4	0|1|0	0.18	0.71	0.18	0.71	0.18	-2.3	2.25	0.55
OTX2	Q6P9B9	INTS5	0|0|2|0	2	0.5	4	0|0|1	0.18	0.71	0.18	0.71	0.18	-2.3	1.5	0.55
OTX2	Q15906-2	VPS72	0|0|2|1	3	0.75	4	0|0|1	0.18	0.71	0.18	0.71	0.18	-2.3	2.25	0.55
OTX2	A0A024R0Q4	PLD3	0|0|2|0	2	0.5	4	0|1|0	0.18	0.71	0.18	0.71	0.18	-2.3	1.5	0.55
OTX2	A0A2U3TZU2	GPI	0|0|0|8	8	2	4	0|0|6	0.18	0.73	0.18	0.73	0.18	-7.93	1	0.55
OTX2	Q9Y4C2	TCAF1	0|0|0|2	2	0.5	4	0|0|1	0.18	0.71	0.18	0.71	0.18	-2.3	1.5	0.55
OTX2	Q6NTE8	MRNIP	0|0|0|2	2	0.5	4	0|0|1	0.18	0.71	0.18	0.71	0.18	-2.3	1.5	0.55
OTX2	P50748	KNTC1	0|0|0|2	2	0.5	4	0|0|1	0.18	0.71	0.18	0.71	0.18	-2.3	1.5	0.55
OTX2	B7ZKR9	POLR1A	0|0|0|2	2	0.5	4	0|0|1	0.18	0.71	0.18	0.71	0.18	-2.3	1.5	0.55
OTX2	Q96Q89-2	KIF20B	0|0|0|2	2	0.5	4	0|0|1	0.18	0.71	0.18	0.71	0.18	-2.3	1.5	0.55
OTX2	A0A0G2JM12	CSNK2B	0|0|0|2	2	0.5	4	0|1|0	0.18	0.71	0.18	0.71	0.18	-2.3	1.5	0.55
OTX2	D3DTQ7	HCG_2036579	0|0|0|2	2	0.5	4	0|0|1	0.18	0.71	0.18	0.71	0.18	-2.3	1.5	0.55
OTX2	Q8N9B5	JMY	0|0|0|2	2	0.5	4	0|0|1	0.18	0.71	0.18	0.71	0.18	-2.3	1.5	0.55
OTX2	P49368-2	CCT3	21|14|0|21	56	14	4	0|0|20	0.17	0.35	0.17	0.35	0.17	-27.89	2.1	0.56
OTX2	Q7KZ85	SUPT6H	19|7|7|28	61	15.25	4	0|0|23	0.17	0.64	0.17	0.64	0.17	-16.55	1.99	0.56
OTX2	P23921	RRM1	18|10|14|16	58	14.5	4	6|6|8	0.18	0.59	0.18	0.59	0.18	-10.13	2.17	0.56
OTX2	A0A024R7E0	BTBD14B	10|8|9|10	37	9.25	4	0|3|8	0.17	0.24	0.17	0.24	0.17	-2.76	2.52	0.56
OTX2	Q9NRL2	BAZ1A	9|6|2|10	27	6.75	4	1|1|8	0.17	0.4	0.17	0.4	0.17	-9.36	2.02	0.56
OTX2	B2R6F3	SFRS3	6|1|4|3	14	3.5	4	2|1|3	0.17	0.55	0.17	0.55	0.17	-6.62	1.75	0.56
OTX2	O00299	CLIC1	6|1|0|7	14	3.5	4	0|2|5	0.17	0.44	0.17	0.44	0.17	-9.87	1.5	0.56
OTX2	A0A087WZN1	IDH3B	5|0|1|4	10	2.5	4	0|1|4	0.17	0.45	0.17	0.45	0.17	-7.25	1.5	0.56
OTX2	O95299-2	NDUFA10	4|1|0|0	5	1.25	4	1|2|0	0.18	0.7	0.18	0.7	0.18	-4.53	1.25	0.56
OTX2	A0A024RDV9	SPG20	4|2|2|4	12	3	4	0|0|5	0.17	0.31	0.17	0.31	0.17	-3.25	1.8	0.56
OTX2	Q8IXI1	RHOT2	3|1|1|2	7	1.75	4	0|0|3	0.18	0.47	0.18	0.47	0.18	-2.68	1.75	0.56
OTX2	Q5H9R7-5	PPP6R3	3|2|0|3	8	2	4	0|0|4	0.17	0.28	0.17	0.28	0.17	-5.56	1.5	0.56
OTX2	O95707	POP4	3|2|0|3	8	2	4	0|0|4	0.17	0.28	0.17	0.28	0.17	-5.56	1.5	0.56
OTX2	Q86WB0	ZC3HC1	4|0|1|0	5	1.25	4	0|1|2	0.18	0.7	0.18	0.7	0.18	-4.53	1.25	0.56
OTX2	A0A140VJE8	AP2B1	3|0|0|2	5	1.25	4	0|0|3	0.18	0.47	0.18	0.47	0.18	-4.08	1.25	0.56
OTX2	D9HTE9	SLC25A1	4|0|0|1	5	1.25	4	0|1|2	0.18	0.7	0.18	0.7	0.18	-4.53	1.25	0.56
OTX2	O60493	SNX3	3|0|0|0	3	0.75	4	0|1|1	0.17	0.66	0.17	0.66	0.17	-3.53	1.12	0.56
OTX2	E7ESC6	XPO7	2|0|0|6	8	2	4	0|0|5	0.17	0.64	0.17	0.64	0.17	-7.04	1.2	0.56
OTX2	Q8NBU5	ATAD1	3|1|0|2	6	1.5	4	0|0|3	0.18	0.47	0.18	0.47	0.18	-4.08	1.5	0.56
OTX2	Q9GZZ1	NAA50	1|0|0|4	5	1.25	4	0|1|2	0.18	0.7	0.18	0.7	0.18	-4.53	1.25	0.56
OTX2	N0DVB2	ZDBF2	1|0|2|6	9	2.25	4	0|0|5	0.17	0.64	0.17	0.64	0.17	-7.04	1.35	0.56
OTX2	Q9UHB6-4	LIMA1	0|3|2|8	13	3.25	4	3|4|0	0.17	0.68	0.17	0.68	0.17	-10.04	1.39	0.56
OTX2	P26639-2	TARS1	0|0|0|3	3	0.75	4	1|0|1	0.17	0.66	0.17	0.66	0.17	-3.53	1.12	0.56
OTX2	Q9NYL2	MAP3K20	0|0|0|3	3	0.75	4	1|1|0	0.17	0.66	0.17	0.66	0.17	-3.53	1.12	0.56
OTX2	A0A6Q8PH09	FANCI	18|11|6|0	35	8.75	4	0|0|16	0.14	0.55	0.14	0.55	0.14	-22.05	1.64	0.57
OTX2	Q9BZZ5-2	API5	16|8|0|0	24	6	4	0|0|14	0.15	0.6	0.15	0.6	0.15	-19.29	1.29	0.57
OTX2	O96028	NSD2	16|10|10|16	52	13	4	2|2|12	0.15	0.29	0.15	0.29	0.15	-5.47	2.44	0.57
OTX2	Q16630-2	CPSF6	14|12|8|13	47	11.75	4	2|5|8	0.16	0.38	0.16	0.38	0.16	-7.09	2.35	0.57
OTX2	Q5VW26	NFIB	11|12|11|13	47	11.75	4	2|4|8	0.15	0.32	0.15	0.32	0.15	-2.66	2.52	0.57
OTX2	P49454	CENPF	12|1|4|10	27	6.75	4	0|0|12	0.14	0.41	0.14	0.41	0.14	-13.47	1.69	0.57
OTX2	A0A0S2Z456	PRCC	6|6|4|10	26	6.5	4	2|2|6	0.15	0.58	0.15	0.58	0.15	-6.85	1.95	0.57
OTX2	Q6NUR1	NCAPG	10|5|2|0	17	4.25	4	5|4|0	0.16	0.64	0.16	0.64	0.16	-12.71	1.42	0.57
OTX2	A1L3Z9	QRICH1	8|7|8|9	32	8	4	0|3|7	0.14	0.25	0.14	0.25	0.14	-2.83	2.4	0.57
OTX2	Q71RC2-4	LARP4	8|4|0|3	15	3.75	4	2|2|4	0.16	0.64	0.16	0.64	0.16	-11.67	1.41	0.57
OTX2	P49137	MAPKAPK2	6|2|4|2	14	3.5	4	1|1|4	0.15	0.5	0.15	0.5	0.15	-5.1	1.75	0.57
OTX2	E7EMK3	FLOT2	6|0|0|4	10	2.5	4	0|1|5	0.14	0.45	0.14	0.45	0.14	-8.2	1.25	0.57
OTX2	P34897	SHMT2	5|0|0|14	19	4.75	4	0|0|12	0.16	0.64	0.16	0.64	0.16	-16.26	1.19	0.57
OTX2	A0A087X2I1	PSMC6	4|1|1|2	8	2	4	0|0|4	0.15	0.49	0.15	0.49	0.15	-3.87	1.5	0.57
OTX2	P62081	RPS7	4|3|2|6	15	3.75	4	1|1|4	0.15	0.5	0.15	0.5	0.15	-5.1	1.88	0.57
OTX2	Q9BTT0	ANP32E	3|0|1|5	9	2.25	4	1|1|3	0.14	0.51	0.14	0.51	0.14	-7.44	1.35	0.57
OTX2	A8K3R2	BOP1	3|1|1|5	10	2.5	4	0|0|5	0.16	0.5	0.16	0.5	0.16	-5.13	1.5	0.57
OTX2	Q7L4I2	RSRC2	3|8|3|6	20	5	4	1|5|2	0.16	0.53	0.16	0.53	0.16	-5.94	1.88	0.57
OTX2	A0A087WWS1	THOC1	4|0|0|4	8	2	4	0|0|5	0.15	0.31	0.15	0.31	0.15	-7.04	1.2	0.57
OTX2	A0A0A0MRR7	SNRPC	2|2|2|2	8	2	4	1|1|1	0.16	0.16	0.16	0.16	0.16	-1.67	2	0.57
OTX2	A0A384N647	AK4	3|1|2|5	11	2.75	4	1|2|2	0.15	0.51	0.15	0.51	0.15	-5.52	1.65	0.57
OTX2	A0A6Q8PEZ7	CLCC1	3|0|1|0	4	1	4	0|0|2	0.16	0.64	0.16	0.64	0.16	-3.66	1.5	0.57
OTX2	Q9Y295	DRG1	3|0|1|5	9	2.25	4	0|0|5	0.16	0.5	0.16	0.5	0.16	-7.04	1.35	0.57
OTX2	Q96L92	SNX27	3|0|0|0	3	0.75	4	0|2|0	0.16	0.64	0.16	0.64	0.16	-3.66	1.12	0.57
OTX2	P09661	SNRPA1	3|2|1|5	11	2.75	4	0|1|4	0.14	0.45	0.14	0.45	0.14	-5.34	1.65	0.57
OTX2	O15260	SURF4	3|1|1|2	7	1.75	4	1|1|1	0.14	0.41	0.14	0.41	0.14	-3.12	1.75	0.57
OTX2	Q5U0I6	RAB1A	4|2|0|0	6	1.5	4	0|2|2	0.14	0.5	0.14	0.5	0.14	-6.09	1.12	0.57
OTX2	Q8IUR7	ARMC8	3|1|0|0	4	1	4	0|0|2	0.16	0.64	0.16	0.64	0.16	-3.66	1.5	0.57
OTX2	P56182	RRP1	3|1|0|2	6	1.5	4	0|1|2	0.14	0.41	0.14	0.41	0.14	-4.53	1.5	0.57
OTX2	P29084	GTF2E2	3|1|1|4	9	2.25	4	0|1|3	0.16	0.44	0.16	0.44	0.16	-4.2	1.69	0.57
OTX2	Q7KZI7	MARK2	3|0|0|3	6	1.5	4	0|0|4	0.14	0.28	0.14	0.28	0.14	-5.56	1.12	0.57
OTX2	Q5TZP7	APEX1	3|0|0|9	12	3	4	0|0|8	0.15	0.61	0.15	0.61	0.15	-10.95	1.12	0.57
OTX2	P14635	CCNB1	3|1|0|0	4	1	4	0|2|0	0.16	0.64	0.16	0.64	0.16	-3.66	1.5	0.57
OTX2	Q8IZH2	XRN1	2|1|4|2	9	2.25	4	1|0|3	0.14	0.44	0.14	0.44	0.14	-4.2	1.69	0.57
OTX2	Q9HCG8	CWC22	3|1|0|5	9	2.25	4	0|0|5	0.16	0.5	0.16	0.5	0.16	-7.04	1.35	0.57
OTX2	Q9NQG5	RPRD1B	1|4|2|2	9	2.25	4	0|1|3	0.14	0.44	0.14	0.44	0.14	-4.2	1.69	0.57
OTX2	Q15046-2	KARS1	2|0|0|8	10	2.5	4	0|0|7	0.16	0.62	0.16	0.62	0.16	-9.44	1.07	0.57
OTX2	K7ES00	H3-3B	3|2|0|1	6	1.5	4	1|0|2	0.14	0.41	0.14	0.41	0.14	-4.53	1.5	0.57
OTX2	A0A0S2Z4C3	FH	1|0|1|5	7	1.75	4	0|0|4	0.16	0.65	0.16	0.65	0.16	-5.56	1.31	0.57
OTX2	A0A1B0GTU4	PXN	2|1|3|0	6	1.5	4	0|1|2	0.14	0.41	0.14	0.41	0.14	-4.53	1.5	0.57
OTX2	P61160-2	ACTR2	1|0|0|3	4	1	4	0|0|2	0.16	0.64	0.16	0.64	0.16	-3.66	1.5	0.57
OTX2	Q14149	MORC3	1|1|0|3	5	1.25	4	0|0|2	0.16	0.64	0.16	0.64	0.16	-3.66	1.88	0.57
OTX2	O15084-1	ANKRD28	1|0|0|3	4	1	4	0|0|2	0.16	0.64	0.16	0.64	0.16	-3.66	1.5	0.57
OTX2	E5KQF6	NR3C1	0|18|12|0	30	7.5	4	2|3|11	0.15	0.58	0.15	0.58	0.15	-22.66	1.41	0.57
OTX2	P17858-2	PFKL	0|10|6|0	16	4	4	3|6|0	0.16	0.59	0.16	0.59	0.16	-12.59	1.33	0.57
OTX2	Q9NTK5-3	OLA1	0|3|0|0	3	0.75	4	2|0|0	0.16	0.64	0.16	0.64	0.16	-3.66	1.12	0.57
OTX2	A0A291FGD1	PMM2	0|3|0|0	3	0.75	4	0|0|2	0.16	0.64	0.16	0.64	0.16	-3.66	1.12	0.57
OTX2	F5H039	GPHN	0|3|5|0	8	2	4	0|0|5	0.16	0.5	0.16	0.5	0.16	-7.04	1.2	0.57
OTX2	Q12931	TRAP1	0|0|15|17	32	8	4	5|11|0	0.15	0.42	0.15	0.42	0.15	-22.56	1.5	0.57
OTX2	Q9BZZ5	API5	0|0|7|15	22	5.5	4	5|8|0	0.16	0.65	0.16	0.65	0.16	-18.37	1.27	0.57
OTX2	O60547	GMDS	0|0|0|5	5	1.25	4	0|0|4	0.16	0.65	0.16	0.65	0.16	-5.56	0.94	0.57
OTX2	Q58EY4	SMARCC1	42|42|35|40	159	39.75	4	7|11|22	0.13	0.22	0.13	0.22	0.13	-5.61	2.98	0.58
OTX2	O60885	BRD4	18|16|10|17	61	15.25	4	2|2|14	0.13	0.26	0.13	0.26	0.13	-7.36	2.54	0.58
OTX2	O00411	POLRMT	14|8|3|0	25	6.25	4	1|3|9	0.13	0.51	0.13	0.51	0.13	-18.34	1.44	0.58
OTX2	Q16513	PKN2	11|4|0|13	28	7	4	0|2|11	0.12	0.36	0.12	0.36	0.12	-18.01	1.62	0.58
OTX2	Q9Y678	COPG1	9|3|4|14	30	7.5	4	1|2|10	0.13	0.49	0.13	0.49	0.13	-11.33	1.73	0.58
OTX2	P55196-5	AFDN	7|4|3|0	14	3.5	4	2|5|0	0.12	0.44	0.12	0.44	0.12	-9.87	1.5	0.58
OTX2	Q14318-2	FKBP8	6|5|5|4	20	5	4	0|2|5	0.13	0.26	0.13	0.26	0.13	-3.16	2.14	0.58
OTX2	Q86X55	CARM1	7|5|2|8	22	5.5	4	2|2|5	0.14	0.38	0.14	0.38	0.14	-8.7	1.83	0.58
OTX2	Q8NFF5	FLAD1	8|7|4|3	22	5.5	4	3|1|5	0.12	0.36	0.12	0.36	0.12	-7.23	1.83	0.58
OTX2	Q9UPP1	PHF8	7|3|2|7	19	4.75	4	0|2|6	0.13	0.26	0.13	0.26	0.13	-7.2	1.78	0.58
OTX2	P78318	IGBP1	6|6|2|7	21	5.25	4	0|3|5	0.12	0.26	0.12	0.26	0.12	-7.35	1.97	0.58
OTX2	A0A0C4DG17	RPSA	5|3|2|5	15	3.75	4	2|1|3	0.14	0.26	0.14	0.26	0.14	-5.2	1.88	0.58
OTX2	O43159	RRP8	5|0|2|1	8	2	4	0|0|5	0.13	0.5	0.13	0.5	0.13	-7.04	1.2	0.58
OTX2	A0A024RDK4	INTS12	5|2|2|5	14	3.5	4	0|1|5	0.14	0.27	0.14	0.27	0.14	-4.68	1.75	0.58
OTX2	Q9UHV9	PFDN2	4|2|3|4	13	3.25	4	1|2|2	0.13	0.22	0.13	0.22	0.13	-4.01	1.95	0.58
OTX2	P27824-2	CANX	5|0|0|8	13	3.25	4	0|0|8	0.14	0.47	0.14	0.47	0.14	-10.95	1.22	0.58
OTX2	M0QYS1	RPL13A	5|1|1|5	12	3	4	2|1|3	0.13	0.26	0.13	0.26	0.13	-6.62	1.5	0.58
OTX2	Q9NPD8	UBE2T	4|1|1|0	6	1.5	4	2|0|2	0.13	0.5	0.13	0.5	0.13	-6.09	1.12	0.58
OTX2	Q0PNE2	ELP6	4|0|1|0	5	1.25	4	0|0|4	0.12	0.49	0.12	0.49	0.12	-5.56	0.94	0.58
OTX2	Q96CW5	TUBGCP3	4|0|0|7	11	2.75	4	0|1|6	0.13	0.45	0.13	0.45	0.13	-9.65	1.18	0.58
OTX2	B4DEE8	MGMT	3|2|3|2	10	2.5	4	0|3|1	0.14	0.21	0.14	0.21	0.14	-2.63	1.88	0.58
OTX2	Q96G46	DUS3L	4|0|0|0	4	1	4	0|0|4	0.12	0.49	0.12	0.49	0.12	-5.56	0.75	0.58
OTX2	A0A024R573	ASRGL1	3|3|2|2	10	2.5	4	0|1|3	0.14	0.21	0.14	0.21	0.14	-2.63	1.88	0.58
OTX2	A8K3M3	PTPN1	3|0|2|3	8	2	4	0|1|3	0.12	0.21	0.12	0.21	0.12	-5.89	1.5	0.58
OTX2	Q9NZW5	MPP6	4|0|0|1	5	1.25	4	0|0|4	0.12	0.49	0.12	0.49	0.12	-5.56	0.94	0.58
OTX2	Q9NVU7	SDAD1	3|0|0|6	9	2.25	4	0|0|6	0.14	0.49	0.14	0.49	0.14	-7.93	1.12	0.58
OTX2	P41227	NAA10	3|2|2|3	10	2.5	4	1|0|3	0.14	0.21	0.14	0.21	0.14	-2.63	1.88	0.58
OTX2	Q9Y294	ASF1A	3|2|2|3	10	2.5	4	1|0|3	0.14	0.21	0.14	0.21	0.14	-2.63	1.88	0.58
OTX2	Q53F19	NCBP3	3|1|0|1	5	1.25	4	0|0|3	0.12	0.47	0.12	0.47	0.12	-4.08	1.25	0.58
OTX2	A0A024QZH6	SR-A1	2|3|0|3	8	2	4	0|1|3	0.12	0.21	0.12	0.21	0.12	-5.89	1.5	0.58
OTX2	Q86UV5-8	USP48	2|2|0|3	7	1.75	4	0|0|4	0.12	0.28	0.12	0.28	0.12	-5.56	1.31	0.58
OTX2	Q8NBX0	SCCPDH	3|0|1|1	5	1.25	4	0|0|3	0.12	0.47	0.12	0.47	0.12	-4.08	1.25	0.58
OTX2	Q96II5	ARAF	3|0|0|0	3	0.75	4	0|0|3	0.12	0.47	0.12	0.47	0.12	-4.08	0.75	0.58
OTX2	Q12834	CDC20	3|3|2|1	9	2.25	4	0|1|3	0.12	0.21	0.12	0.21	0.12	-4.2	1.69	0.58
OTX2	Q01970	PLCB3	3|0|1|1	5	1.25	4	0|0|3	0.12	0.47	0.12	0.47	0.12	-4.08	1.25	0.58
OTX2	Q04760	GLO1	2|1|2|2	7	1.75	4	0|1|2	0.12	0.16	0.12	0.16	0.12	-3.12	1.75	0.58
OTX2	A0A087WZV0	PPIP5K2	2|0|0|2	4	1	4	0|0|3	0.12	0.24	0.12	0.24	0.12	-4.08	1	0.58
OTX2	D6RFG8	DCK	2|3|2|3	10	2.5	4	1|1|2	0.12	0.19	0.12	0.19	0.12	-2.84	1.88	0.58
OTX2	A0A024RBX2	FAM51A1	2|2|1|1	6	1.5	4	0|0|3	0.12	0.24	0.12	0.24	0.12	-2.68	1.5	0.58
OTX2	Q8WXA9-2	SREK1	2|2|2|1	7	1.75	4	0|1|2	0.12	0.16	0.12	0.16	0.12	-3.12	1.75	0.58
OTX2	Q86V38	ATN1	1|8|7|5	21	5.25	4	3|2|4	0.14	0.38	0.14	0.38	0.14	-10.53	1.75	0.58
OTX2	Q5VZK9	CARMIL1	3|0|0|0	3	0.75	4	0|0|3	0.12	0.47	0.12	0.47	0.12	-4.08	0.75	0.58
OTX2	Q01968	OCRL	2|3|1|2	8	2	4	0|0|4	0.12	0.28	0.12	0.28	0.12	-3.87	1.5	0.58
OTX2	A0A024R8N4	HCG_1776081	2|0|0|2	4	1	4	0|0|3	0.12	0.24	0.12	0.24	0.12	-4.08	1	0.58
OTX2	P13640	MT1G	1|2|2|2	7	1.75	4	1|1|1	0.12	0.16	0.12	0.16	0.12	-3.12	1.75	0.58
OTX2	Q2M1P5	KIF7	2|2|1|2	7	1.75	4	0|1|2	0.12	0.16	0.12	0.16	0.12	-3.12	1.75	0.58
OTX2	P49821	NDUFV1	1|1|1|3	6	1.5	4	0|0|3	0.12	0.47	0.12	0.47	0.12	-2.68	1.5	0.58
OTX2	P28074	PSMB5	1|1|1|3	6	1.5	4	3|0|0	0.12	0.47	0.12	0.47	0.12	-2.68	1.5	0.58
OTX2	P68371	TUBB4B	0|24|0|0	24	6	4	0|21|0	0.13	0.52	0.13	0.52	0.13	-29.21	0.86	0.58
OTX2	H7C2N1	PTMA	0|2|1|5	8	2	4	0|0|5	0.13	0.5	0.13	0.5	0.13	-7.04	1.2	0.58
OTX2	H3BVG0	NUP93	0|0|7|23	30	7.5	4	2|3|15	0.14	0.54	0.14	0.54	0.14	-28.34	1.12	0.58
OTX2	Q6IBS0	TWF2	0|0|0|5	5	1.25	4	0|0|5	0.12	0.5	0.12	0.5	0.12	-7.04	0.75	0.58
OTX2	A0A024R983	TROVE2	0|0|0|4	4	1	4	0|0|4	0.12	0.49	0.12	0.49	0.12	-5.56	0.75	0.58
OTX2	G3V5T9	CDK2	0|0|0|3	3	0.75	4	0|0|3	0.12	0.47	0.12	0.47	0.12	-4.08	0.75	0.58
OTX2	P42345	MTOR	0|0|0|3	3	0.75	4	0|0|3	0.12	0.47	0.12	0.47	0.12	-4.08	0.75	0.58
OTX2	B7ZLQ5	SMARCA1	32|20|13|26	91	22.75	4	0|5|23	0.11	0.41	0.11	0.41	0.11	-14.15	2.44	0.59
OTX2	P14868	DARS1	23|7|8|24	62	15.5	4	2|5|16	0.11	0.27	0.11	0.27	0.11	-17.12	2.02	0.59
OTX2	Q96T37	RBM15	14|12|7|8	41	10.25	4	1|2|11	0.11	0.33	0.11	0.33	0.11	-6.68	2.2	0.59
OTX2	Q5SQH4	DBP2	10|3|3|6	22	5.5	4	0|3|7	0.11	0.41	0.11	0.41	0.11	-7.96	1.65	0.59
OTX2	Q8N1G4	LRRC47	10|7|9|5	31	7.75	4	2|2|7	0.11	0.27	0.11	0.27	0.11	-6.43	2.11	0.59
OTX2	Q99496	RNF2	6|5|4|6	21	5.25	4	0|0|8	0.11	0.17	0.11	0.17	0.11	-3.69	1.97	0.59
OTX2	Q147X3	NAA30	8|3|2|4	17	4.25	4	1|0|7	0.12	0.44	0.12	0.44	0.12	-7.03	1.59	0.59
OTX2	Q0MQR4	PARG	8|2|1|3	14	3.5	4	0|2|6	0.11	0.43	0.11	0.43	0.11	-8.91	1.31	0.59
OTX2	Q15437	SEC23B	5|2|4|4	15	3.75	4	3|1|2	0.11	0.26	0.11	0.26	0.11	-5.2	1.88	0.59
OTX2	P57678	GEMIN4	6|0|0|0	6	1.5	4	2|4|0	0.11	0.46	0.11	0.46	0.11	-8.48	0.75	0.59
OTX2	Q12872-2	SFSWAP	6|3|5|4	18	4.5	4	0|2|5	0.11	0.26	0.11	0.26	0.11	-4.48	1.93	0.59
OTX2	Q9Y3C6	PPIL1	5|4|4|2	15	3.75	4	1|2|3	0.11	0.26	0.11	0.26	0.11	-5.2	1.88	0.59
OTX2	Q9ULP9	TBC1D24	4|3|1|5	13	3.25	4	0|1|5	0.11	0.27	0.11	0.27	0.11	-6.1	1.62	0.59
OTX2	A0A3B3IUA2	SNU13	4|1|1|1	7	1.75	4	1|2|1	0.11	0.46	0.11	0.46	0.11	-4.32	1.31	0.59
OTX2	Q8WUB8	PHF10	3|3|3|4	13	3.25	4	1|1|3	0.11	0.22	0.11	0.22	0.11	-2.59	1.95	0.59
OTX2	Q86Y37	CACUL1	4|3|1|3	11	2.75	4	0|1|4	0.11	0.25	0.11	0.25	0.11	-5.34	1.65	0.59
OTX2	P54105	CLNS1A	2|1|1|1	5	1.25	4	0|0|2	0.11	0.42	0.11	0.42	0.11	-1.62	1.88	0.59
OTX2	A0A0A0MT64	FDXR	2|0|0|1	3	0.75	4	0|0|2	0.11	0.42	0.11	0.42	0.11	-3.66	1.12	0.59
OTX2	B2R7W3	BCAS2	2|0|0|0	2	0.5	4	0|0|2	0.11	0.42	0.11	0.42	0.11	-3.66	0.75	0.59
OTX2	Q8IZD4	DCP1B	2|0|0|1	3	0.75	4	0|0|2	0.11	0.42	0.11	0.42	0.11	-3.66	1.12	0.59
OTX2	O75044	SRGAP2	2|1|0|0	3	0.75	4	0|0|2	0.11	0.42	0.11	0.42	0.11	-3.66	1.12	0.59
OTX2	O60333-4	KIF1B	2|1|0|1	4	1	4	0|2|0	0.11	0.42	0.11	0.42	0.11	-3.66	1.5	0.59
OTX2	O60870	KIN	2|1|1|0	4	1	4	0|0|2	0.11	0.42	0.11	0.42	0.11	-3.66	1.5	0.59
OTX2	Q9Y221	NIP7	2|0|0|1	3	0.75	4	0|0|2	0.11	0.42	0.11	0.42	0.11	-3.66	1.12	0.59
OTX2	O95478	NSA2	2|0|0|1	3	0.75	4	0|0|2	0.11	0.42	0.11	0.42	0.11	-3.66	1.12	0.59
OTX2	Q13423	NNT	2|0|0|1	3	0.75	4	0|0|2	0.11	0.42	0.11	0.42	0.11	-3.66	1.12	0.59
OTX2	O95782	AP2A1	2|0|0|0	2	0.5	4	0|0|2	0.11	0.42	0.11	0.42	0.11	-3.66	0.75	0.59
OTX2	Q6IPL9	HMGA1	2|0|0|0	2	0.5	4	0|0|2	0.11	0.42	0.11	0.42	0.11	-3.66	0.75	0.59
OTX2	Q6DCA0	AMMECR1L	2|1|1|0	4	1	4	2|0|0	0.11	0.42	0.11	0.42	0.11	-3.66	1.5	0.59
OTX2	Q969S2	NEIL2	2|1|0|1	4	1	4	0|0|2	0.11	0.42	0.11	0.42	0.11	-3.66	1.5	0.59
OTX2	P78549	NTHL1	1|0|0|2	3	0.75	4	0|0|2	0.11	0.42	0.11	0.42	0.11	-3.66	1.12	0.59
OTX2	Q9P246-2	STIM2	2|0|0|0	2	0.5	4	0|0|2	0.11	0.42	0.11	0.42	0.11	-3.66	0.75	0.59
OTX2	A0A024R059	HMGCS1	1|0|0|2	3	0.75	4	0|0|2	0.11	0.42	0.11	0.42	0.11	-3.66	1.12	0.59
OTX2	Q96H20	SNF8	1|1|0|2	4	1	4	0|0|2	0.11	0.42	0.11	0.42	0.11	-3.66	1.5	0.59
OTX2	Q99996-6	AKAP9	2|1|0|0	3	0.75	4	0|0|2	0.11	0.42	0.11	0.42	0.11	-3.66	1.12	0.59
OTX2	Q8TEW0	PARD3	1|0|0|2	3	0.75	4	0|0|2	0.11	0.42	0.11	0.42	0.11	-3.66	1.12	0.59
OTX2	Q15697	ZNF174	1|2|1|1	5	1.25	4	0|0|2	0.11	0.42	0.11	0.42	0.11	-1.62	1.88	0.59
OTX2	A0A7I2V588	SGTA	1|0|0|2	3	0.75	4	0|0|2	0.11	0.42	0.11	0.42	0.11	-3.66	1.12	0.59
OTX2	A0A024QZW2	NOL7	2|0|0|1	3	0.75	4	0|0|2	0.11	0.42	0.11	0.42	0.11	-3.66	1.12	0.59
OTX2	A1L0T0	ILVBL	1|1|1|2	5	1.25	4	0|0|2	0.11	0.42	0.11	0.42	0.11	-1.62	1.88	0.59
OTX2	Q14191	WRN	1|1|2|1	5	1.25	4	0|0|2	0.11	0.42	0.11	0.42	0.11	-1.62	1.88	0.59
OTX2	Q15631	TSN	1|1|0|2	4	1	4	0|0|2	0.11	0.42	0.11	0.42	0.11	-3.66	1.5	0.59
OTX2	Q8NEL9	DDHD1	1|0|1|2	4	1	4	0|0|2	0.11	0.42	0.11	0.42	0.11	-3.66	1.5	0.59
OTX2	A0A023T6R1	FLJ10292	0|6|5|8	19	4.75	4	2|2|5	0.11	0.38	0.11	0.38	0.11	-13.03	1.58	0.59
OTX2	Q9H8H2	DDX31	0|7|5|10	22	5.5	4	3|7|0	0.12	0.41	0.12	0.41	0.12	-14.03	1.65	0.59
OTX2	Q9Y2I7	PIKFYVE	0|1|0|2	3	0.75	4	0|0|2	0.11	0.42	0.11	0.42	0.11	-3.66	1.12	0.59
OTX2	P42695	NCAPD3	0|0|0|2	2	0.5	4	0|0|2	0.11	0.42	0.11	0.42	0.11	-3.66	0.75	0.59
OTX2	Q9NPQ8-3	RIC8A	0|0|0|2	2	0.5	4	0|0|2	0.11	0.42	0.11	0.42	0.11	-3.66	0.75	0.59
OTX2	Q8NDW4	ZNF248	0|0|0|2	2	0.5	4	0|0|2	0.11	0.42	0.11	0.42	0.11	-3.66	0.75	0.59
OTX2	P36507	MAP2K2	0|0|0|2	2	0.5	4	0|0|2	0.11	0.42	0.11	0.42	0.11	-3.66	0.75	0.59
OTX2	Q9NVN8	GNL3L	0|0|0|2	2	0.5	4	0|0|2	0.11	0.42	0.11	0.42	0.11	-3.66	0.75	0.59
OTX2	F8VWL3	FGD4	0|0|0|2	2	0.5	4	0|0|2	0.11	0.42	0.11	0.42	0.11	-3.66	0.75	0.59
OTX2	Q12789	GTF3C1	63|56|53|66	238	59.5	4	0|10|45	0.1	0.26	0.1	0.26	0.1	-6.19	3.25	0.6
OTX2	P25205-2	MCM3	33|0|18|30	81	20.25	4	13|17|0	0.1	0.32	0.1	0.32	0.1	-43.02	2.02	0.6
OTX2	A0A024RA85	CDC2L5	16|18|9|0	43	10.75	4	0|3|15	0.09	0.26	0.09	0.26	0.09	-25.13	1.79	0.6
OTX2	A3RJH1	DDX1	12|5|5|13	35	8.75	4	0|2|12	0.09	0.22	0.09	0.22	0.09	-9.22	1.87	0.6
OTX2	Q92804	TAF15	10|10|6|10	36	9	4	0|3|9	0.1	0.13	0.1	0.13	0.1	-5.83	2.25	0.6
OTX2	Q9H814	PHAX	8|5|4|5	22	5.5	4	3|2|4	0.1	0.38	0.1	0.38	0.1	-5.82	1.83	0.6
OTX2	Q96MG2	JSRP1	7|3|5|1	16	4	4	2|3|3	0.09	0.34	0.09	0.34	0.09	-9.29	1.5	0.6
OTX2	O95817	BAG3	7|2|5|2	16	4	4	1|4|3	0.09	0.34	0.09	0.34	0.09	-7.58	1.5	0.6
OTX2	D6REX3	SEC31A	7|0|0|5	12	3	4	0|0|8	0.1	0.32	0.1	0.32	0.1	-10.95	1.12	0.6
OTX2	K7ER00	FARSA	6|0|3|4	13	3.25	4	0|0|7	0.1	0.32	0.1	0.32	0.1	-9.44	1.39	0.6
OTX2	Q9UHB7	AFF4	7|2|4|8	21	5.25	4	2|1|6	0.1	0.26	0.1	0.26	0.1	-8.39	1.75	0.6
OTX2	A0A024R6H0	CPSF2	5|4|3|2	14	3.5	4	0|2|4	0.09	0.24	0.09	0.24	0.09	-4.96	1.75	0.6
OTX2	Q99623	PHB2	4|2|2|12	20	5	4	4|0|8	0.09	0.38	0.09	0.38	0.09	-11.91	1.25	0.6
OTX2	P31151	S100A7	3|0|0|0	3	0.75	4	1|2|0	0.1	0.41	0.1	0.41	0.1	-4.53	0.75	0.6
OTX2	Q13555-6	CAMK2G	5|1|1|3	10	2.5	4	0|0|6	0.09	0.32	0.09	0.32	0.09	-5.83	1.25	0.6
OTX2	P82921	MRPS21	3|3|2|4	12	3	4	1|2|2	0.1	0.22	0.1	0.22	0.1	-4.01	1.8	0.6
OTX2	J3QQX2	ARHGDIA	3|2|0|3	8	2	4	2|0|2	0.1	0.18	0.1	0.18	0.1	-6.09	1.5	0.6
OTX2	P84090	ERH	3|0|1|1	5	1.25	4	1|0|2	0.1	0.41	0.1	0.41	0.1	-4.53	1.25	0.6
OTX2	J3QQJ0	SAP30BP	3|3|2|3	11	2.75	4	0|1|4	0.08	0.1	0.08	0.1	0.08	-3.6	1.65	0.6
OTX2	J3KQ32	OLA1	3|0|3|4	10	2.5	4	0|2|3	0.09	0.22	0.09	0.22	0.09	-7.41	1.5	0.6
OTX2	A6QL63	BTBD11	3|0|1|4	8	2	4	0|1|4	0.09	0.25	0.09	0.25	0.09	-7.25	1.2	0.6
OTX2	A8MUS3	RPL23A	3|0|0|3	6	1.5	4	1|1|2	0.09	0.19	0.09	0.19	0.09	-6.02	1.12	0.6
OTX2	I6L9E8	FAM98A	2|0|2|1	5	1.25	4	0|1|2	0.08	0.16	0.08	0.16	0.08	-4.53	1.25	0.6
OTX2	Q15545	TAF7	3|0|0|2	5	1.25	4	0|0|4	0.1	0.28	0.1	0.28	0.1	-5.56	0.94	0.6
OTX2	Q96HE7	ERO1A	2|0|0|1	3	0.75	4	0|1|1	0.09	0.37	0.09	0.37	0.09	-3.53	1.12	0.6
OTX2	Q8NDD1-5	C1ORF131	3|1|1|2	7	1.75	4	0|0|4	0.1	0.28	0.1	0.28	0.1	-3.87	1.31	0.6
OTX2	Q9P2S5	WRAP73	2|1|2|1	6	1.5	4	1|1|1	0.08	0.16	0.08	0.16	0.08	-3.12	1.5	0.6
OTX2	K7ELG9	LSM12	2|1|1|1	5	1.25	4	0|1|1	0.09	0.37	0.09	0.37	0.09	-1.92	1.88	0.6
OTX2	P30085-3	CMPK1	3|2|2|1	8	2	4	0|1|3	0.09	0.21	0.09	0.21	0.09	-4.2	1.5	0.6
OTX2	A0A0A0MRI2	SNX6	3|0|0|0	3	0.75	4	0|2|1	0.1	0.41	0.1	0.41	0.1	-4.53	0.75	0.6
OTX2	A0A3B3ITT5	RPL29	2|0|0|2	4	1	4	1|0|2	0.08	0.16	0.08	0.16	0.08	-4.53	1	0.6
OTX2	Q8TC07	TBC1D15	3|0|0|2	5	1.25	4	0|0|4	0.1	0.28	0.1	0.28	0.1	-5.56	0.94	0.6
OTX2	P63173	RPL38	3|1|0|1	5	1.25	4	1|1|1	0.1	0.41	0.1	0.41	0.1	-4.53	1.25	0.6
OTX2	A0A024R3V8	TSNAX	2|0|0|2	4	1	4	1|0|2	0.08	0.16	0.08	0.16	0.08	-4.53	1	0.6
OTX2	F6WQW2	RANBP1	3|0|2|3	8	2	4	2|2|0	0.1	0.18	0.1	0.18	0.1	-6.09	1.5	0.6
OTX2	A0A024QZR3	HCG_2002731	2|1|0|1	4	1	4	0|1|1	0.09	0.37	0.09	0.37	0.09	-3.53	1.5	0.6
OTX2	F8W727	RPL32	2|2|3|4	11	2.75	4	0|1|4	0.1	0.25	0.1	0.25	0.1	-3.6	1.65	0.6
OTX2	Q86WR0	CCDC25	2|0|0|0	2	0.5	4	0|1|1	0.09	0.37	0.09	0.37	0.09	-3.53	0.75	0.6
OTX2	Q16512-2	PKN1	2|3|1|1	7	1.75	4	0|0|4	0.1	0.28	0.1	0.28	0.1	-3.87	1.31	0.6
OTX2	Q969T4	UBE2E3	1|0|0|2	3	0.75	4	0|1|1	0.09	0.37	0.09	0.37	0.09	-3.53	1.12	0.6
OTX2	O14737-2	PDCD5	1|3|1|0	5	1.25	4	0|1|2	0.1	0.41	0.1	0.41	0.1	-4.53	1.25	0.6
OTX2	Q96AT1	KIAA1143	1|0|0|2	3	0.75	4	1|0|1	0.09	0.37	0.09	0.37	0.09	-3.53	1.12	0.6
OTX2	Q9H0R4	HDHD2	1|2|1|1	5	1.25	4	0|1|1	0.09	0.37	0.09	0.37	0.09	-1.92	1.88	0.6
OTX2	V9HWB2	HEL-S-20	0|2|2|0	4	1	4	1|2|0	0.08	0.16	0.08	0.16	0.08	-4.53	1	0.6
OTX2	Q8WWH5	TRUB1	0|1|1|2	4	1	4	0|1|1	0.09	0.37	0.09	0.37	0.09	-3.53	1.5	0.6
OTX2	Q14847-2	LASP1	0|0|1|2	3	0.75	4	1|1|0	0.09	0.37	0.09	0.37	0.09	-3.53	1.12	0.6
OTX2	Q9BPX3	NCAPG	0|0|0|16	16	4	4	0|0|16	0.08	0.33	0.08	0.33	0.08	-22.05	0.75	0.6
OTX2	Q5VZL5	ZMYM4	38|35|28|41	142	35.5	4	5|6|26	0.08	0.22	0.08	0.22	0.08	-8.66	2.88	0.61
OTX2	P61978-3	HNRNPK	20|23|0|19	62	15.5	4	0|0|23	0.07	0.19	0.07	0.19	0.07	-32.23	2.02	0.61
OTX2	Q8NC51-3	SERBP1	17|0|0|11	28	7	4	0|0|17	0.08	0.31	0.08	0.31	0.08	-23.57	1.24	0.61
OTX2	G5E972	TMPO	14|0|0|0	14	3.5	4	0|0|15	0.06	0.23	0.06	0.23	0.06	-20.54	0.7	0.61
OTX2	A0A024R5X3	SLTM	19|6|7|11	43	10.75	4	2|4|13	0.06	0.25	0.06	0.25	0.06	-13.96	1.7	0.61
OTX2	B3KSH1	EIF3F	10|5|6|7	28	7	4	1|2|8	0.07	0.24	0.07	0.24	0.07	-6.15	1.91	0.61
OTX2	Q9Y2L1	DIS3	9|0|5|13	27	6.75	4	0|0|14	0.07	0.25	0.07	0.25	0.07	-19.29	1.45	0.61
OTX2	P23258	TUBG1	10|0|0|6	16	4	4	0|2|9	0.07	0.25	0.07	0.25	0.07	-15.34	1.09	0.61
OTX2	Q9UPT8	ZC3H4	9|5|8|13	35	8.75	4	2|3|9	0.06	0.23	0.06	0.23	0.06	-9.77	1.87	0.61
OTX2	P41250-2	GARS1	9|0|7|0	16	4	4	3|0|7	0.08	0.25	0.08	0.25	0.08	-14.03	1.2	0.61
OTX2	P29401-2	TKT	9|7|1|11	28	7	4	1|2|9	0.08	0.23	0.08	0.23	0.08	-13.93	1.75	0.61
OTX2	P36542	ATP5F1C	9|3|3|5	20	5	4	3|1|6	0.07	0.29	0.07	0.29	0.07	-8.26	1.5	0.61
OTX2	Q9BYG3	NIFK	7|3|2|7	19	4.75	4	0|4|5	0.06	0.12	0.06	0.12	0.06	-8.39	1.58	0.61
OTX2	A0A024R411	ORC2L	9|5|3|8	25	6.25	4	2|3|6	0.07	0.22	0.07	0.22	0.07	-9.66	1.7	0.61
OTX2	Q9Y6I4	USP3	7|1|0|4	12	3	4	0|1|7	0.08	0.29	0.08	0.29	0.08	-11.12	1.12	0.61
OTX2	A0A024QZJ7	CCDC6	8|2|1|2	13	3.25	4	0|0|9	0.08	0.31	0.08	0.31	0.08	-9.54	1.08	0.61
OTX2	Q9BSC4	NOL10	7|2|1|7	17	4.25	4	0|1|8	0.08	0.15	0.08	0.15	0.08	-9.71	1.42	0.61
OTX2	Q9NZ63	C9ORF78	7|1|1|3	12	3	4	0|1|7	0.07	0.29	0.07	0.29	0.07	-8.73	1.12	0.61
OTX2	Q96BK5	PINX1	5|9|6|7	27	6.75	4	2|3|6	0.06	0.22	0.06	0.22	0.06	-6.75	1.84	0.61
OTX2	Q96HS1	PGAM5	6|1|8|3	18	4.5	4	0|4|5	0.08	0.26	0.08	0.26	0.08	-10.21	1.5	0.61
OTX2	O00487	PSMD14	4|1|2|3	10	2.5	4	1|2|2	0.08	0.22	0.08	0.22	0.08	-5.52	1.5	0.61
OTX2	A8K5K5	EIF3G	3|1|2|1	7	1.75	4	1|3|0	0.07	0.21	0.07	0.21	0.07	-4.2	1.31	0.61
OTX2	A0A087X1Z3	PSME2	4|1|0|2	7	1.75	4	2|0|3	0.06	0.22	0.06	0.22	0.06	-7.41	1.05	0.61
OTX2	Q8NBF2	NHLRC2	5|2|1|2	10	2.5	4	0|1|5	0.07	0.27	0.07	0.27	0.07	-6.1	1.25	0.61
OTX2	D3DR22	HSD17B12	3|1|2|0	6	1.5	4	0|1|3	0.07	0.21	0.07	0.21	0.07	-5.89	1.12	0.61
OTX2	A0A1W2PR17	PFKFB3	4|0|2|7	13	3.25	4	0|3|5	0.07	0.26	0.07	0.26	0.07	-11.44	1.22	0.61
OTX2	Q9BWT3	PAPOLG	3|7|3|4	17	4.25	4	0|4|4	0.07	0.27	0.07	0.27	0.07	-5.83	1.59	0.61
OTX2	H3BSW6	CTU2	5|0|0|1	6	1.5	4	0|1|5	0.07	0.27	0.07	0.27	0.07	-8.2	0.75	0.61
OTX2	A0A024R7X7	STAU2	2|1|1|3	7	1.75	4	0|1|3	0.07	0.21	0.07	0.21	0.07	-4.2	1.31	0.61
OTX2	P53990-5	IST1	4|0|0|2	6	1.5	4	1|0|4	0.07	0.25	0.07	0.25	0.07	-7.25	0.9	0.61
OTX2	O14562	UBFD1	2|1|0|1	4	1	4	0|0|3	0.06	0.24	0.06	0.24	0.06	-4.08	1	0.61
OTX2	A0A024R0H1	SLC16A1	2|1|1|3	7	1.75	4	1|1|2	0.06	0.19	0.06	0.19	0.06	-4.32	1.31	0.61
OTX2	Q7Z6K3	PTAR1	2|0|0|3	5	1.25	4	0|1|3	0.07	0.21	0.07	0.21	0.07	-5.89	0.94	0.61
OTX2	O75937	DNAJC8	2|0|0|1	3	0.75	4	0|0|3	0.06	0.24	0.06	0.24	0.06	-4.08	0.75	0.61
OTX2	A0A087WX23	PEG10	1|2|5|3	11	2.75	4	1|0|5	0.08	0.27	0.08	0.27	0.08	-6.1	1.38	0.61
OTX2	A0A7N4YH79	TENT4B	2|0|2|2	6	1.5	4	0|0|4	0.08	0.1	0.08	0.1	0.08	-5.56	1.12	0.61
OTX2	O75396	SEC22B	2|0|1|6	9	2.25	4	1|2|4	0.07	0.3	0.07	0.3	0.07	-10.21	0.96	0.61
OTX2	Q9NWB6	ARGLU1	2|1|3|2	8	2	4	2|2|0	0.07	0.18	0.07	0.18	0.07	-4.4	1.5	0.61
OTX2	Q9BSJ2-4	TUBGCP2	1|0|0|3	4	1	4	0|0|4	0.07	0.28	0.07	0.28	0.07	-5.56	0.75	0.61
OTX2	P62847-4	RPS24	1|0|0|3	4	1	4	0|0|4	0.07	0.28	0.07	0.28	0.07	-5.56	0.75	0.61
OTX2	Q9H1E3	NUCKS1	1|2|1|5	9	2.25	4	2|1|3	0.06	0.26	0.06	0.26	0.06	-6.62	1.12	0.61
OTX2	Q15004	PCLAF	0|3|0|0	3	0.75	4	0|0|4	0.07	0.28	0.07	0.28	0.07	-5.56	0.56	0.61
OTX2	Q8TB72	PUM2	0|3|0|0	3	0.75	4	0|0|4	0.07	0.28	0.07	0.28	0.07	-5.56	0.56	0.61
OTX2	P61247	RPS3A	0|0|10|13	23	5.75	4	0|0|14	0.07	0.25	0.07	0.25	0.07	-19.29	1.23	0.61
OTX2	B3V096	CSTF2	0|0|0|11	11	2.75	4	0|3|9	0.06	0.23	0.06	0.23	0.06	-16.67	0.69	0.61
OTX2	Q9NP72-2	RAB18	0|0|0|6	6	1.5	4	2|2|3	0.07	0.3	0.07	0.3	0.07	-10.21	0.64	0.61
OTX2	P12814-4	ACTN1	0|0|0|3	3	0.75	4	0|0|4	0.07	0.28	0.07	0.28	0.07	-5.56	0.56	0.61
OTX2	A6NMN0	PHKA1	0|0|0|2	2	0.5	4	0|0|3	0.06	0.24	0.06	0.24	0.06	-4.08	0.5	0.61
OTX2	A6NHR9	SMCHD1	39|35|36|51	161	40.25	4	3|3|39	0.04	0.18	0.04	0.18	0.04	-9.8	2.68	0.62
OTX2	Q7L2E3-2	DHX30	23|13|11|23	70	17.5	4	4|4|16	0.05	0.11	0.05	0.11	0.05	-12.72	2.19	0.62
OTX2	P51991	HNRNPA3	16|15|13|15	59	14.75	4	0|4|14	0.05	0.1	0.05	0.1	0.05	-4.47	2.46	0.62
OTX2	Q8NC51	SERBP1	16|0|0|0	16	4	4	0|0|17	0.05	0.2	0.05	0.2	0.05	-23.57	0.71	0.62
OTX2	Q9H2U1	DHX36	18|15|13|15	61	15.25	4	0|3|16	0.05	0.16	0.05	0.16	0.05	-5.25	2.41	0.62
OTX2	Q2L6I0	PPP1R10	17|18|11|16	62	15.5	4	4|4|12	0.05	0.11	0.05	0.11	0.05	-8.69	2.32	0.62
OTX2	A0A024R7E3	DNMT1	18|4|6|19	47	11.75	4	0|4|16	0.06	0.14	0.06	0.14	0.06	-18.13	1.76	0.62
OTX2	Q9NYV4	CDK12	15|12|10|14	51	12.75	4	1|3|13	0.04	0.1	0.04	0.1	0.04	-6.39	2.25	0.62
OTX2	Q9HCC0	MCCC2	11|9|6|7	33	8.25	4	1|0|12	0.05	0.14	0.05	0.14	0.05	-6.59	1.9	0.62
OTX2	Q9Y230	RUVBL2	12|10|6|11	39	9.75	4	0|4|10	0.05	0.12	0.05	0.12	0.05	-8.05	2.09	0.62
OTX2	Q6PJT7	ZC3H14	12|9|6|16	43	10.75	4	2|2|13	0.05	0.17	0.05	0.17	0.05	-11.42	1.9	0.62
OTX2	P35520-2	CBS	11|12|5|6	34	8.5	4	5|4|6	0.04	0.14	0.04	0.14	0.04	-11.42	1.7	0.62
OTX2	Q9Y2T2	AP3M1	9|6|8|3	26	6.5	4	1|3|7	0.05	0.13	0.05	0.13	0.05	-9.36	1.77	0.62
OTX2	P47755	CAPZA2	8|5|2|6	21	5.25	4	2|3|5	0.05	0.18	0.05	0.18	0.05	-9.99	1.57	0.62
OTX2	O14980	XPO1	9|5|6|11	31	7.75	4	1|0|12	0.05	0.14	0.05	0.14	0.05	-7.96	1.79	0.62
OTX2	H0YFD6	HADHA	10|2|11|13	36	9	4	0|1|14	0.04	0.13	0.04	0.13	0.04	-15.3	1.8	0.62
OTX2	Q597H1	TRG14	7|0|0|0	7	1.75	4	0|0|9	0.04	0.17	0.04	0.17	0.04	-12.04	0.58	0.62
OTX2	G5EA36	CDC27	8|4|0|0	12	3	4	0|0|10	0.04	0.17	0.04	0.17	0.04	-13.55	0.9	0.62
OTX2	A0A024R8Y1	POGK	8|5|4|6	23	5.75	4	0|0|10	0.05	0.17	0.05	0.17	0.05	-5.88	1.72	0.62
OTX2	Q96AB3-2	ISOC2	6|5|4|4	19	4.75	4	2|4|2	0.04	0.12	0.04	0.12	0.04	-4.66	1.78	0.62
OTX2	A0A024RDQ8	RFC3	8|6|5|6	25	6.25	4	1|4|5	0.05	0.17	0.05	0.17	0.05	-5.55	1.88	0.62
OTX2	A0A6Q8PHP0	NT5C2	8|0|1|4	13	3.25	4	0|0|10	0.04	0.17	0.04	0.17	0.04	-13.55	0.97	0.62
OTX2	P61106	RAB14	6|2|7|5	20	5	4	1|4|4	0.05	0.15	0.05	0.15	0.05	-8.7	1.67	0.62
OTX2	A0A494C0G7	DIMT1	7|3|4|6	20	5	4	1|1|7	0.05	0.13	0.05	0.13	0.05	-6.68	1.67	0.62
OTX2	D0PNI1	YWHAZ	5|0|0|9	14	3.5	4	0|0|11	0.04	0.17	0.04	0.17	0.04	-15.07	0.95	0.62
OTX2	Q9UQR0	SCML2	7|8|4|6	25	6.25	4	0|2|8	0.06	0.14	0.06	0.14	0.06	-6.22	1.88	0.62
OTX2	E5RJR5	SKP1	8|5|3|3	19	4.75	4	3|2|5	0.04	0.18	0.04	0.18	0.04	-8.46	1.43	0.62
OTX2	P07737	PFN1	6|2|0|7	15	3.75	4	1|2|6	0.04	0.12	0.04	0.12	0.04	-12.71	1.25	0.62
OTX2	J3KPP4	LUC7L3	6|9|9|3	27	6.75	4	3|4|5	0.04	0.08	0.04	0.08	0.04	-10.78	1.69	0.62
OTX2	P52294	KPNA1	5|0|2|5	12	3	4	2|0|5	0.06	0.12	0.06	0.12	0.06	-9.87	1.29	0.62
OTX2	A0A0A6YY92	ADSL	5|2|3|6	16	4	4	0|2|6	0.05	0.13	0.05	0.13	0.05	-7.2	1.5	0.62
OTX2	Q96RL1	UIMC1	5|3|0|4	12	3	4	1|0|6	0.05	0.14	0.05	0.14	0.05	-9.65	1.29	0.62
OTX2	O00629	KPNA4	3|0|3|0	6	1.5	4	1|0|4	0.05	0.1	0.05	0.1	0.05	-7.25	0.9	0.62
OTX2	Q9NZL4-3	HSPBP1	4|2|4|0	10	2.5	4	1|2|3	0.04	0.09	0.04	0.09	0.04	-8.72	1.25	0.62
OTX2	X6R4W8	ZNF207	4|0|4|3	11	2.75	4	2|2|2	0.05	0.09	0.05	0.09	0.05	-8.72	1.38	0.62
OTX2	O96017-9	CHEK2	4|4|1|1	10	2.5	4	1|2|3	0.04	0.09	0.04	0.09	0.04	-6.62	1.25	0.62
OTX2	Q96BW5	PTER	3|3|0|2	8	2	4	0|3|2	0.04	0.07	0.04	0.07	0.04	-7.41	1.2	0.62
OTX2	P41236	PPP1R2	3|1|1|1	6	1.5	4	0|2|2	0.05	0.18	0.05	0.18	0.05	-4.4	1.12	0.62
OTX2	A0A494C0X0	TBCB	3|0|2|1	6	1.5	4	0|2|2	0.06	0.18	0.06	0.18	0.06	-6.09	1.12	0.62
OTX2	P62851	RPS25	3|3|2|2	10	2.5	4	2|1|2	0.04	0.07	0.04	0.07	0.04	-4.01	1.5	0.62
OTX2	A0A024R8E4	C9ORF32	3|1|1|0	5	1.25	4	1|2|1	0.05	0.19	0.05	0.19	0.05	-6.02	0.94	0.62
OTX2	P30419	NMT1	3|0|0|5	8	2	4	0|0|7	0.05	0.17	0.05	0.17	0.05	-9.44	0.86	0.62
OTX2	Q9H8H0	NOL11	3|1|0|2	6	1.5	4	0|0|5	0.04	0.13	0.04	0.13	0.04	-7.04	0.9	0.62
OTX2	Q9HBK9	AS3MT	3|1|1|0	5	1.25	4	0|1|3	0.05	0.21	0.05	0.21	0.05	-5.89	0.94	0.62
OTX2	O00483	NDUFA4	2|1|2|2	7	1.75	4	0|1|3	0.05	0.07	0.05	0.07	0.05	-4.2	1.31	0.62
OTX2	I4AY87	MIF	2|1|2|2	7	1.75	4	1|1|2	0.04	0.06	0.04	0.06	0.04	-4.32	1.31	0.62
OTX2	P60468	SEC61B	2|2|2|2	8	2	4	2|1|1	0.06	0.06	0.06	0.06	0.06	-2.84	1.5	0.62
OTX2	Q8NEY8	PPHLN1	2|1|3|3	9	2.25	4	0|1|4	0.06	0.1	0.06	0.1	0.06	-5.34	1.35	0.62
OTX2	Q5VTE6	ANGEL2	1|1|1|3	6	1.5	4	0|1|3	0.05	0.21	0.05	0.21	0.05	-4.2	1.12	0.62
OTX2	J3KR97	TBCD	0|0|0|18	18	4.5	4	0|0|19	0.04	0.18	0.04	0.18	0.04	-26.37	0.71	0.62
OTX2	A0A024RDS1	HSPH1	26|17|15|18	76	19	4	13|13|0	0.04	0.15	0.04	0.15	0.04	-10.24	2.19	0.63
OTX2	V9HWK4	HEL162	23|27|14|24	88	22	4	4|3|20	0.04	0.12	0.04	0.12	0.04	-12.14	2.44	0.63
OTX2	Q5T5X7	BEND3	21|21|12|19	73	18.25	4	1|5|17	0.04	0.06	0.04	0.06	0.04	-10.27	2.38	0.63
OTX2	O43823	AKAP8	15|18|15|20	68	17	4	4|5|13	0.03	0.1	0.03	0.1	0.03	-6.47	2.32	0.63
OTX2	Q12788	TBL3	16|3|7|15	41	10.25	4	0|2|16	0.04	0.1	0.04	0.1	0.04	-17.22	1.71	0.63
OTX2	Q9H0L4	CSTF2T	15|13|12|16	56	14	4	2|4|12	0.04	0.1	0.04	0.1	0.04	-5.54	2.33	0.63
OTX2	O60716	CTNND1	17|9|15|16	57	14.25	4	1|4|14	0.04	0.09	0.04	0.09	0.04	-9.62	2.25	0.63
OTX2	A0A0A0MTH9	BTAF1	17|7|6|15	45	11.25	4	0|1|18	0.03	0.1	0.03	0.1	0.03	-13.43	1.78	0.63
OTX2	Q5QJE6	DNTTIP2	14|1|0|12	27	6.75	4	2|3|11	0.03	0.11	0.03	0.11	0.03	-22.66	1.27	0.63
OTX2	H3BPG6	ZNF598	14|7|0|12	33	8.25	4	0|4|12	0.03	0.11	0.03	0.11	0.03	-22.46	1.55	0.63
OTX2	P48735	IDH2	12|5|9|14	40	10	4	2|4|10	0.04	0.12	0.04	0.12	0.04	-12.14	1.88	0.63
OTX2	Q96T76-8	MMS19	12|6|3|14	35	8.75	4	1|2|13	0.03	0.11	0.03	0.11	0.03	-14.91	1.64	0.63
OTX2	A0A0J9YXJ0	CELF2	11|7|4|7	29	7.25	4	2|3|8	0.04	0.14	0.04	0.14	0.04	-10.22	1.67	0.63
OTX2	Q9H857-2	NT5DC2	9|8|9|10	36	9	4	3|3|7	0.04	0.1	0.04	0.1	0.04	-4.88	2.08	0.63
OTX2	P32322-3	PYCR1	7|2|5|9	23	5.75	4	1|3|7	0.04	0.13	0.04	0.13	0.04	-10.99	1.57	0.63
OTX2	P38919	EIF4A3	8|3|4|11	26	6.5	4	0|6|7	0.03	0.12	0.03	0.12	0.03	-11.58	1.5	0.63
OTX2	Q96RS6	NUDCD1	7|3|2|2	14	3.5	4	0|2|7	0.03	0.14	0.03	0.14	0.03	-8.08	1.17	0.63
OTX2	J3QRU1	YES1	7|4|4|3	18	4.5	4	0|4|5	0.03	0.12	0.03	0.12	0.03	-6.95	1.5	0.63
OTX2	P98172	EFNB1	6|2|3|0	11	2.75	4	3|3|2	0.03	0.12	0.03	0.12	0.03	-11.67	1.03	0.63
OTX2	Q9UNF1	MAGED2	7|2|4|2	15	3.75	4	0|2|7	0.04	0.14	0.04	0.14	0.04	-8.08	1.25	0.63
OTX2	O75131	CPNE3	8|1|0|3	12	3	4	7|0|3	0.03	0.13	0.03	0.13	0.03	-14.03	0.9	0.63
OTX2	A0A024R4U3	TTLL12	5|3|6|10	24	6	4	1|2|9	0.03	0.13	0.03	0.13	0.03	-10.11	1.5	0.63
OTX2	Q86TB9	PATL1	7|5|7|5	24	6	4	1|2|7	0.03	0.05	0.03	0.05	0.03	-5.14	1.8	0.63
OTX2	Q9UL15-2	BAG5	4|3|3|1	11	2.75	4	1|2|3	0.03	0.09	0.03	0.09	0.03	-6.62	1.38	0.63
OTX2	A0A5F9ZHU7	PRIM2	4|0|0|2	6	1.5	4	0|0|6	0.04	0.15	0.04	0.15	0.04	-7.93	0.75	0.63
OTX2	Q9H5V9	STEEP1	4|0|3|5	12	3	4	2|2|3	0.04	0.1	0.04	0.1	0.04	-10.21	1.29	0.63
OTX2	A0A024R6T8	NIP30	3|6|3|4	16	4	4	1|1|6	0.04	0.12	0.04	0.12	0.04	-5.6	1.5	0.63
OTX2	Q96P47-4	AGAP3	3|6|3|3	15	3.75	4	1|2|5	0.03	0.12	0.03	0.12	0.03	-5.94	1.41	0.63
OTX2	O43776	NARS1	5|0|0|5	10	2.5	4	1|0|7	0.03	0.06	0.03	0.06	0.03	-11.12	0.94	0.63
OTX2	Q9NSI2	FAM207A	3|3|3|5	14	3.5	4	0|3|4	0.03	0.11	0.03	0.11	0.03	-4.69	1.5	0.63
OTX2	P52298	NCBP2	3|5|3|3	14	3.5	4	0|2|5	0.04	0.12	0.04	0.12	0.04	-4.48	1.5	0.63
OTX2	P35612	ADD2	3|0|0|1	4	1	4	0|0|5	0.03	0.13	0.03	0.13	0.03	-7.04	0.6	0.63
OTX2	O95801	TTC4	2|3|1|3	9	2.25	4	1|1|3	0.04	0.07	0.04	0.07	0.04	-5.52	1.35	0.63
OTX2	Q5VU08	ADD3	3|0|0|2	5	1.25	4	0|1|4	0.03	0.1	0.03	0.1	0.03	-7.25	0.75	0.63
OTX2	Q7Z460	CLASP1	3|1|0|1	5	1.25	4	0|0|5	0.03	0.13	0.03	0.13	0.03	-7.04	0.75	0.63
OTX2	P0C0S5	H2AZ1	2|2|2|3	9	2.25	4	3|2|0	0.03	0.07	0.03	0.07	0.03	-3.94	1.35	0.63
OTX2	O15541	RNF113A	2|3|2|4	11	2.75	4	0|2|4	0.03	0.1	0.03	0.1	0.03	-4.96	1.38	0.63
OTX2	Q96ST2	IWS1	2|5|4|3	14	3.5	4	1|1|5	0.04	0.11	0.04	0.11	0.04	-6.12	1.5	0.63
OTX2	O75764	TCEA3	2|1|1|1	5	1.25	4	0|2|1	0.04	0.16	0.04	0.16	0.04	-3.12	1.25	0.63
OTX2	Q96GM8	TOE1	2|1|1|1	5	1.25	4	0|1|2	0.04	0.16	0.04	0.16	0.04	-3.12	1.25	0.63
OTX2	O43399-7	TPD52L2	2|0|0|2	4	1	4	0|1|3	0.03	0.07	0.03	0.07	0.03	-5.89	0.75	0.63
OTX2	Q15008-4	PSMD6	1|0|1|2	4	1	4	0|1|2	0.04	0.16	0.04	0.16	0.04	-4.53	1	0.63
OTX2	Q9NZZ3	CHMP5	2|0|3|2	7	1.75	4	0|1|4	0.04	0.1	0.04	0.1	0.04	-7.25	1.05	0.63
OTX2	P20618	PSMB1	1|0|0|2	3	0.75	4	2|0|1	0.04	0.16	0.04	0.16	0.04	-4.53	0.75	0.63
OTX2	A0A087X020	SBDS	1|0|0|3	4	1	4	0|0|5	0.03	0.13	0.03	0.13	0.03	-7.04	0.6	0.63
OTX2	Q8N6H7	ARFGAP2	1|0|0|3	4	1	4	0|0|5	0.03	0.13	0.03	0.13	0.03	-7.04	0.6	0.63
OTX2	Q9H3M7	TXNIP	1|2|1|3	7	1.75	4	0|1|4	0.03	0.1	0.03	0.1	0.03	-5.34	1.05	0.63
OTX2	A0A669KBG8	GBF1	1|0|0|3	4	1	4	0|0|5	0.03	0.13	0.03	0.13	0.03	-7.04	0.6	0.63
OTX2	Q12906	ILF3	0|24|23|29	76	19	4	0|0|29	0.03	0.11	0.03	0.11	0.03	-40.98	1.97	0.63
OTX2	P17480	UBTF	0|10|0|13	23	5.75	4	0|0|15	0.04	0.14	0.04	0.14	0.04	-20.54	1.15	0.63
OTX2	F8VV71	UBE2N	0|1|2|2	5	1.25	4	1|0|3	0.03	0.07	0.03	0.07	0.03	-5.89	0.94	0.63
OTX2	P52948	NUP98	36|19|18|31	104	26	4	7|12|19	0.02	0.09	0.02	0.09	0.02	-19.66	2.05	0.64
OTX2	Q9Y5Q9	GTF3C3	17|14|17|16	64	16	4	3|4|13	0.03	0.04	0.03	0.04	0.03	-5.55	2.4	0.64
OTX2	Q5T6F2	UBAP2	16|12|11|11	50	12.5	4	6|7|7	0.03	0.1	0.03	0.1	0.03	-8.75	1.88	0.64
OTX2	Q1KMD3	HNRNPUL2	17|8|12|13	50	12.5	4	2|4|13	0.02	0.09	0.02	0.09	0.02	-11.06	1.97	0.64
OTX2	Q08945	SSRP1	17|10|11|14	52	13	4	3|3|13	0.02	0.09	0.02	0.09	0.02	-8.59	2.05	0.64
OTX2	P55786	NPEPPS	12|0|8|13	33	8.25	4	3|0|13	0.02	0.06	0.02	0.06	0.02	-22.35	1.55	0.64
OTX2	P07203	GPX1	10|5|4|3	22	5.5	4	2|5|6	0.02	0.1	0.02	0.1	0.02	-12.04	1.27	0.64
OTX2	A0A1B0GW77	ALDH7A1	8|2|4|8	22	5.5	4	2|1|8	0.03	0.06	0.03	0.06	0.03	-10.81	1.5	0.64
OTX2	P62249	RPS16	8|8|4|6	26	6.5	4	0|5|6	0.03	0.05	0.03	0.05	0.03	-7.73	1.77	0.64
OTX2	P25788	PSMA3	7|2|2|7	18	4.5	4	5|1|4	0.03	0.05	0.03	0.05	0.03	-9.97	1.35	0.64
OTX2	Q92917	GPKOW	7|6|3|8	24	6	4	0|1|10	0.03	0.07	0.03	0.07	0.03	-8.84	1.64	0.64
OTX2	Q96KG9	SCYL1	8|6|2|6	22	5.5	4	0|1|10	0.02	0.07	0.02	0.07	0.02	-10.47	1.5	0.64
OTX2	A0MZ66-3	SHTN1	7|8|6|6	27	6.75	4	4|7|0	0.02	0.06	0.02	0.06	0.02	-4.97	1.84	0.64
OTX2	Q86WJ1	CHD1L	7|4|4|5	20	5	4	0|0|10	0.02	0.08	0.02	0.08	0.02	-5.88	1.5	0.64
OTX2	A0A140VK93	AK2	4|2|1|1	8	2	4	2|2|2	0.02	0.09	0.02	0.09	0.02	-6.62	1	0.64
OTX2	A0A669KBH5	SNCA	4|3|5|5	17	4.25	4	3|2|3	0.02	0.04	0.02	0.04	0.02	-6.09	1.59	0.64
OTX2	Q9NQ88	TIGAR	5|5|3|4	17	4.25	4	3|3|2	0.02	0.04	0.02	0.04	0.02	-6.09	1.59	0.64
OTX2	Q9Y570-4	PPME1	7|7|4|8	26	6.5	4	0|4|7	0.02	0.06	0.02	0.06	0.02	-7.64	1.77	0.64
OTX2	Q9H6T3	RPAP3	5|0|1|6	12	3	4	0|0|9	0.03	0.08	0.03	0.08	0.03	-12.04	1	0.64
OTX2	B7Z6Z4	MYL6	4|3|1|1	9	2.25	4	1|2|3	0.03	0.09	0.03	0.09	0.03	-6.62	1.12	0.64
OTX2	Q5T440	IBA57	4|5|5|2	16	4	4	1|1|6	0.03	0.05	0.03	0.05	0.03	-7.25	1.5	0.64
OTX2	A4D0P7	ORC5L	5|4|2|3	14	3.5	4	0|1|7	0.02	0.06	0.02	0.06	0.02	-7.03	1.31	0.64
OTX2	A0A024R0H6	PAF1	4|7|2|7	20	5	4	2|2|6	0.03	0.05	0.03	0.05	0.03	-9.88	1.5	0.64
OTX2	P42677	RPS27	3|3|3|3	12	3	4	0|3|3	0.03	0.03	0.03	0.03	0.03	-3.64	1.5	0.64
OTX2	B2R4R9	RPS28	2|3|4|0	9	2.25	4	2|2|2	0.03	0.09	0.03	0.09	0.03	-8.72	1.12	0.64
OTX2	Q9BVM4	GGACT	3|1|4|0	8	2	4	1|3|2	0.03	0.09	0.03	0.09	0.03	-8.72	1	0.64
OTX2	Q6IPH7	RPL14	2|1|2|4	9	2.25	4	1|1|4	0.02	0.09	0.02	0.09	0.02	-6.53	1.12	0.64
OTX2	Q5SRQ6	CSNK2B	2|0|0|0	2	0.5	4	0|0|4	0.03	0.1	0.03	0.1	0.03	-5.56	0.38	0.64
OTX2	G4XXL9	CYCS	2|1|0|3	6	1.5	4	2|2|1	0.02	0.07	0.02	0.07	0.02	-7.44	0.9	0.64
OTX2	Q9P031	CCDC59	2|1|1|2	6	1.5	4	1|1|2	0.03	0.06	0.03	0.06	0.03	-4.32	1.12	0.64
OTX2	Q9BRS2	RIOK1	2|0|0|1	3	0.75	4	0|0|4	0.03	0.1	0.03	0.1	0.03	-5.56	0.56	0.64
OTX2	Q9NVH1	DNAJC11	2|0|0|0	2	0.5	4	0|0|4	0.03	0.1	0.03	0.1	0.03	-5.56	0.38	0.64
OTX2	Q15287	RNPS1	2|1|0|2	5	1.25	4	2|0|2	0.02	0.05	0.02	0.05	0.02	-6.09	0.94	0.64
OTX2	Q8IV48	ERI1	2|1|1|2	6	1.5	4	1|1|2	0.03	0.06	0.03	0.06	0.03	-4.32	1.12	0.64
OTX2	Q9BUH6	PAXX	1|0|2|2	5	1.25	4	1|1|2	0.03	0.06	0.03	0.06	0.03	-6.02	0.94	0.64
OTX2	Q6UX04	CWC27	1|1|2|5	9	2.25	4	1|3|3	0.03	0.1	0.03	0.1	0.03	-7.96	0.96	0.64
OTX2	P51825-2	AFF1	2|1|2|0	5	1.25	4	0|2|2	0.02	0.05	0.02	0.05	0.02	-6.09	0.94	0.64
OTX2	Q5T9B7	AK1	2|2|3|0	7	1.75	4	0|2|3	0.03	0.07	0.03	0.07	0.03	-7.41	1.05	0.64
OTX2	A0A024R866	RPL35	1|2|0|2	5	1.25	4	1|1|2	0.03	0.06	0.03	0.06	0.03	-6.02	0.94	0.64
OTX2	Q15050	RRS1	1|1|1|2	5	1.25	4	0|0|4	0.03	0.1	0.03	0.1	0.03	-3.87	0.94	0.64
OTX2	V9HW88	HEL-S-99N	1|0|0|2	3	0.75	4	0|0|4	0.03	0.1	0.03	0.1	0.03	-5.56	0.56	0.64
OTX2	O60869	EDF1	1|2|0|2	5	1.25	4	0|2|2	0.02	0.05	0.02	0.05	0.02	-6.09	0.94	0.64
OTX2	Q9BYK1	RPS21	0|3|0|2	5	1.25	4	2|1|2	0.02	0.07	0.02	0.07	0.02	-7.44	0.75	0.64
OTX2	A0A024RE04	RP11-98F14.6	0|4|0|0	4	1	4	0|2|4	0.02	0.1	0.02	0.1	0.02	-8.48	0.5	0.64
OTX2	Q8TAQ5-2	ZNF420	0|2|0|0	2	0.5	4	0|0|4	0.03	0.1	0.03	0.1	0.03	-5.56	0.38	0.64
OTX2	O95260	ATE1	0|1|1|2	4	1	4	0|0|4	0.03	0.1	0.03	0.1	0.03	-5.56	0.75	0.64
OTX2	Q7L590	MCM10	0|1|2|0	3	0.75	4	0|0|4	0.03	0.1	0.03	0.1	0.03	-5.56	0.56	0.64
OTX2	P11586	MTHFD1	0|0|30|0	30	7.5	4	30|0|0	0.03	0.1	0.03	0.1	0.03	-42.35	0.75	0.64
OTX2	A0A5F9ZHL1	ACAT1	0|0|3|0	3	0.75	4	1|0|4	0.02	0.1	0.02	0.1	0.02	-7.25	0.45	0.64
OTX2	B7ZM21	ZFP2	0|0|2|2	4	1	4	0|2|2	0.02	0.05	0.02	0.05	0.02	-6.09	0.75	0.64
OTX2	Q8TEX9-2	IPO4	0|0|0|13	13	3.25	4	2|2|11	0.03	0.11	0.03	0.11	0.03	-21.05	0.65	0.64
OTX2	Q53GS9	USP39	0|0|0|2	2	0.5	4	0|0|4	0.03	0.1	0.03	0.1	0.03	-5.56	0.38	0.64
OTX2	Q15019-2	SEPTIN2	0|0|0|2	2	0.5	4	0|0|4	0.03	0.1	0.03	0.1	0.03	-5.56	0.38	0.64
OTX2	Q12830	BPTF	33|54|37|0	124	31	4	7|11|32	0.02	0.07	0.02	0.07	0.02	-72.66	1.86	0.65
OTX2	Q12906-7	ILF3	28|0|0|0	28	7	4	0|0|29	0.02	0.07	0.02	0.07	0.02	-40.98	0.72	0.65
OTX2	Q92576	PHF3	26|25|14|26	91	22.75	4	3|10|16	0.02	0.03	0.02	0.03	0.02	-14.63	2.35	0.65
OTX2	P31942	HNRNPH3	11|10|8|10	39	9.75	4	4|3|8	0.01	0.03	0.01	0.03	0.01	-7.14	1.95	0.65
OTX2	Q13283	G3BP1	10|0|2|7	19	4.75	4	0|2|11	0.02	0.07	0.02	0.07	0.02	-18.01	1.1	0.65
OTX2	Q13642-4	FHL1	14|7|7|12	40	10	4	6|0|11	0.02	0.05	0.02	0.05	0.02	-10.13	1.76	0.65
OTX2	Q9Y2R4	DDX52	12|7|9|7	35	8.75	4	3|3|9	0.02	0.06	0.02	0.06	0.02	-8.27	1.75	0.65
OTX2	Q96N67	DOCK7	13|1|3|8	25	6.25	4	3|3|10	0.01	0.06	0.01	0.06	0.01	-19.78	1.17	0.65
OTX2	A0A0S2Z410	HSD17B10	10|9|8|9	36	9	4	4|3|7	0.01	0.03	0.01	0.03	0.01	-6.02	1.93	0.65
OTX2	A0A140VJC9	LYPLA2	8|4|5|4	21	5.25	4	5|3|3	0.02	0.07	0.02	0.07	0.02	-8.17	1.43	0.65
OTX2	A0A024R394	CHORDC1	8|5|4|6	23	5.75	4	2|4|5	0.02	0.07	0.02	0.07	0.02	-8.17	1.57	0.65
OTX2	A4D177	CBX3	6|7|5|4	22	5.5	4	3|3|4	0.02	0.05	0.02	0.05	0.02	-6.99	1.65	0.65
OTX2	Q0VAB1	TIMM50	7|5|4|5	21	5.25	4	0|2|8	0.02	0.06	0.02	0.06	0.02	-6.22	1.57	0.65
OTX2	Q14320	FAM50A	7|3|4|4	18	4.5	4	1|3|6	0.01	0.05	0.01	0.05	0.01	-8.26	1.35	0.65
OTX2	A0A024R5Q4	GATM	7|4|6|3	20	5	4	4|3|3	0.02	0.05	0.02	0.05	0.02	-8.46	1.5	0.65
OTX2	Q00325	SLC25A3	7|7|0|7	21	5.25	4	0|3|8	0.02	0.02	0.02	0.02	0.02	-15.47	1.43	0.65
OTX2	Q05D08	PA2G4	8|4|1|0	13	3.25	4	0|1|10	0.02	0.07	0.02	0.07	0.02	-15.2	0.89	0.65
OTX2	P40222	TXLNA	7|2|2|0	11	2.75	4	2|3|5	0.01	0.05	0.01	0.05	0.01	-14.53	0.82	0.65
OTX2	Q9BUK6	MSTO1	7|4|4|6	21	5.25	4	3|1|6	0.02	0.05	0.02	0.05	0.02	-6.76	1.57	0.65
OTX2	Q05519	SRSF11	6|3|3|5	17	4.25	4	2|2|5	0.01	0.04	0.01	0.04	0.01	-7.27	1.42	0.65
OTX2	P30876	POLR2B	7|6|6|6	25	6.25	4	0|1|10	0.02	0.03	0.02	0.03	0.02	-4.52	1.7	0.65
OTX2	Q99961	SH3GL1	6|2|2|1	11	2.75	4	0|2|7	0.01	0.06	0.01	0.06	0.01	-9.9	0.92	0.65
OTX2	O95071	UBR5	5|3|3|11	22	5.5	4	0|0|14	0.02	0.08	0.02	0.08	0.02	-12.22	1.18	0.65
OTX2	B5BU01	EIF2S2	5|0|1|10	16	4	4	0|4|9	0.01	0.06	0.01	0.06	0.01	-18.27	0.92	0.65
OTX2	P50747	HLCS	5|6|2|8	21	5.25	4	0|3|8	0.02	0.06	0.02	0.06	0.02	-10.75	1.43	0.65
OTX2	Q5SRE7	PHYHD1	4|4|5|0	13	3.25	4	2|4|2	0.01	0.04	0.01	0.04	0.01	-11.67	1.22	0.65
OTX2	E5KSU5	TFAM	4|6|7|4	21	5.25	4	3|4|3	0.02	0.05	0.02	0.05	0.02	-6.99	1.57	0.65
OTX2	Q4LE60	TNPO2	4|4|3|4	15	3.75	4	0|0|8	0.02	0.02	0.02	0.02	0.02	-5.1	1.41	0.65
OTX2	Q9P035	HACD3	4|3|0|3	10	2.5	4	0|3|4	0.01	0.03	0.01	0.03	0.01	-10.04	1.07	0.65
OTX2	Q9Y3B4	SF3B6	3|2|3|3	11	2.75	4	1|1|4	0.02	0.03	0.02	0.03	0.02	-5.1	1.38	0.65
OTX2	P20290	BTF3	2|4|4|3	13	3.25	4	2|2|3	0.02	0.03	0.02	0.03	0.02	-6.39	1.39	0.65
OTX2	P18858	LIG1	3|2|0|3	8	2	4	1|0|5	0.02	0.04	0.02	0.04	0.02	-8.2	1	0.65
OTX2	Q9GZP4	PITHD1	3|0|0|0	3	0.75	4	3|1|1	0.02	0.07	0.02	0.07	0.02	-7.44	0.45	0.65
OTX2	P35606	COPB2	3|0|0|3	6	1.5	4	2|0|4	0.01	0.03	0.01	0.03	0.01	-8.48	0.75	0.65
OTX2	A0A090N900	RHEB	2|3|3|5	13	3.25	4	1|1|6	0.01	0.05	0.01	0.05	0.01	-7.25	1.22	0.65
OTX2	Q13325	IFIT5	2|0|1|2	5	1.25	4	0|1|4	0.01	0.03	0.01	0.03	0.01	-7.25	0.75	0.65
OTX2	B2RDN3	NUBP2	2|1|0|2	5	1.25	4	0|0|5	0.02	0.04	0.02	0.04	0.02	-7.04	0.75	0.65
OTX2	P17706	PTPN2	2|2|2|1	7	1.75	4	0|2|3	0.01	0.02	0.01	0.02	0.01	-5.5	1.05	0.65
OTX2	A0A024RAX2	MGST1	2|1|1|1	5	1.25	4	1|1|2	0.01	0.06	0.01	0.06	0.01	-4.32	0.94	0.65
OTX2	D3DR40	C10ORF4	2|1|1|1	5	1.25	4	0|1|3	0.02	0.07	0.02	0.07	0.02	-4.2	0.94	0.65
OTX2	B0QZ18	CPNE1	2|2|1|2	7	1.75	4	2|2|1	0.01	0.02	0.01	0.02	0.01	-5.52	1.05	0.65
OTX2	H7C2Q8	EBNA1BP2	2|0|0|3	5	1.25	4	0|0|6	0.01	0.05	0.01	0.05	0.01	-7.93	0.62	0.65
OTX2	Q3YEC7-2	RABL6	2|0|0|0	2	0.5	4	1|3|0	0.02	0.07	0.02	0.07	0.02	-5.89	0.38	0.65
OTX2	A0A059RUZ1	COX2	2|1|1|1	5	1.25	4	1|1|2	0.01	0.06	0.01	0.06	0.01	-4.32	0.94	0.65
OTX2	Q8TDN6	BRIX1	1|1|2|4	8	2	4	0|0|7	0.02	0.07	0.02	0.07	0.02	-7.19	0.86	0.65
OTX2	P00441	SOD1	1|3|1|0	5	1.25	4	3|1|1	0.02	0.07	0.02	0.07	0.02	-7.44	0.75	0.65
OTX2	A0A286YFF8	MON2	2|0|0|3	5	1.25	4	0|0|6	0.01	0.05	0.01	0.05	0.01	-7.93	0.62	0.65
OTX2	Q9UPY3	DICER1	2|0|0|0	2	0.5	4	0|1|3	0.02	0.07	0.02	0.07	0.02	-5.89	0.38	0.65
OTX2	Q9Y3U8	RPL36	1|2|0|1	4	1	4	0|1|3	0.02	0.07	0.02	0.07	0.02	-5.89	0.75	0.65
OTX2	P51571	SSR4	1|2|1|1	5	1.25	4	1|1|2	0.01	0.06	0.01	0.06	0.01	-4.32	0.94	0.65
OTX2	Q9H4L7-2	SMARCAD1	1|2|1|6	10	2.5	4	0|1|8	0.02	0.07	0.02	0.07	0.02	-9.71	0.83	0.65
OTX2	Q32Q12	NME1-NME2	0|6|0|5	11	2.75	4	0|3|6	0.02	0.05	0.02	0.05	0.02	-12.59	0.92	0.65
OTX2	I3L0A0	PEDS1-UBE2V1	0|1|2|1	4	1	4	1|1|2	0.01	0.06	0.01	0.06	0.01	-6.02	0.75	0.65
OTX2	A0A0A0MQR2	RTF2	0|0|5|8	13	3.25	4	0|4|7	0.01	0.06	0.01	0.06	0.01	-15.6	0.89	0.65
OTX2	A0A024R7M8	LOC115098	0|0|0|2	2	0.5	4	0|1|3	0.02	0.07	0.02	0.07	0.02	-5.89	0.38	0.65
OTX2	A0A7I2V5Y5	KIF23	20|15|15|14	64	16	4	3|7|13	0.01	0.05	0.01	0.05	0.01	-8.45	2.09	0.66
OTX2	P98175-5	RBM10	19|22|15|29	85	21.25	4	4|8|19	0.01	0.04	0.01	0.04	0.01	-15.46	2.06	0.66
OTX2	Q69YJ7	DKFZP667H197	18|21|19|16	74	18.5	4	3|5|16	0.01	0.03	0.01	0.03	0.01	-7.35	2.31	0.66
OTX2	L7RRS0	PIK3C2A	16|8|10|10	44	11	4	4|5|11	0.01	0.03	0.01	0.03	0.01	-12.67	1.65	0.66
OTX2	B5BUB1	RUVBL1	16|10|9|10	45	11.25	4	5|4|11	0.01	0.03	0.01	0.03	0.01	-11.31	1.69	0.66
OTX2	A0A024RDE8	PDLIM5	14|12|17|13	56	14	4	6|5|11	0.01	0.03	0.01	0.03	0.01	-9.7	1.91	0.66
OTX2	O15371	EIF3D	13|9|7|14	43	10.75	4	5|5|9	0.01	0.03	0.01	0.03	0.01	-13.22	1.7	0.66
OTX2	P35251	RFC1	15|13|12|14	54	13.5	4	3|1|15	0.01	0.02	0.01	0.02	0.01	-6.26	2.13	0.66
OTX2	P00338-3	LDHA	15|11|13|14	53	13.25	4	12|7|0	0.01	0.02	0.01	0.02	0.01	-7.46	2.09	0.66
OTX2	Q92973	TNPO1	14|10|8|17	49	12.25	4	2|4|14	0.01	0.04	0.01	0.04	0.01	-12.13	1.84	0.66
OTX2	O95218	ZRANB2	11|6|5|15	37	9.25	4	5|4|10	0.01	0.05	0.01	0.05	0.01	-16.03	1.46	0.66
OTX2	A0A024RDU9	GTF2F2	11|7|6|10	34	8.5	4	1|5|9	0.01	0.02	0.01	0.02	0.01	-9.48	1.7	0.66
OTX2	E9PRY8	EEF1D	11|3|6|8	28	7	4	0|3|12	0.01	0.03	0.01	0.03	0.01	-13.59	1.4	0.66
OTX2	P85037	FOXK1	12|17|14|16	59	14.75	4	3|6|12	0.01	0.02	0.01	0.02	0.01	-8.61	2.11	0.66
OTX2	O14929	HAT1	9|6|6|10	31	7.75	4	2|4|8	0.01	0.02	0.01	0.02	0.01	-8.57	1.66	0.66
OTX2	P61289-2	PSME3	8|5|5|8	26	6.5	4	2|2|8	0.01	0.02	0.01	0.02	0.01	-7.43	1.62	0.66
OTX2	O60701	UGDH	10|7|7|14	38	9.5	4	4|4|10	0.01	0.03	0.01	0.03	0.01	-11.8	1.58	0.66
OTX2	A0A024R718	PBEF1	10|8|3|7	28	7	4	4|3|7	0.01	0.03	0.01	0.03	0.01	-13.3	1.5	0.66
OTX2	A0A024RC47	ZNF24	9|6|8|7	30	7.5	4	1|2|10	0.01	0.03	0.01	0.03	0.01	-6.9	1.73	0.66
OTX2	Q99543	DNAJC2	8|6|4|7	25	6.25	4	2|6|4	0.01	0.02	0.01	0.02	0.01	-9.35	1.56	0.66
OTX2	O95881	TXNDC12	5|4|6|6	21	5.25	4	4|4|2	0.01	0.01	0.01	0.01	0.01	-6.99	1.57	0.66
OTX2	Q7L1Q6-3	BZW1	8|4|3|8	23	5.75	4	1|3|8	0.01	0.02	0.01	0.02	0.01	-10.3	1.44	0.66
OTX2	A0A0S2Z5M1	SEC63	6|2|1|9	18	4.5	4	1|1|11	0.01	0.03	0.01	0.03	0.01	-15.16	1.04	0.66
OTX2	A0A024R4K3	MDH2	6|0|0|4	10	2.5	4	9|0|1	0.01	0.03	0.01	0.03	0.01	-13.71	0.75	0.66
OTX2	F8VYN9	ARL1	3|2|4|3	12	3	4	1|2|4	0.01	0.03	0.01	0.03	0.01	-6.39	1.29	0.66
OTX2	P61081	UBE2M	5|1|1|4	11	2.75	4	2|1|5	0.01	0.04	0.01	0.04	0.01	-9.2	1.03	0.66
OTX2	A0A494C0W0	PARN	3|0|0|3	6	1.5	4	0|0|7	0.01	0.02	0.01	0.02	0.01	-9.44	0.64	0.66
OTX2	A0A0S2Z4R1	YARS	4|2|2|2	10	2.5	4	0|1|6	0.01	0.05	0.01	0.05	0.01	-5.83	1.07	0.66
OTX2	Q86X27	RALGPS2	3|1|3|3	10	2.5	4	0|1|6	0.01	0.01	0.01	0.01	0.01	-7.4	1.07	0.66
OTX2	Q02040	AKAP17A	4|0|0|3	7	1.75	4	0|0|8	0.01	0.02	0.01	0.02	0.01	-10.95	0.66	0.66
OTX2	P35268	RPL22	3|3|2|2	10	2.5	4	2|2|2	0.01	0.02	0.01	0.02	0.01	-5.2	1.25	0.66
OTX2	Q9UJA5	TRMT6	2|2|1|4	9	2.25	4	1|1|5	0.01	0.04	0.01	0.04	0.01	-7.7	0.96	0.66
OTX2	Q8N3X1-2	FNBP4	3|0|0|5	8	2	4	1|1|6	0.01	0.05	0.01	0.05	0.01	-11.34	0.75	0.66
OTX2	A0A024R5Q7	ADSS	3|2|1|3	9	2.25	4	2|1|3	0.01	0.02	0.01	0.02	0.01	-6.62	1.12	0.66
OTX2	Q04323-2	UBXN1	3|3|3|3	12	3	4	0|3|4	0.01	0.01	0.01	0.01	0.01	-4.69	1.29	0.66
OTX2	A0A024RAC0	LUZP1	2|0|0|0	2	0.5	4	0|0|5	0.01	0.04	0.01	0.04	0.01	-7.04	0.3	0.66
OTX2	Q00796	SORD	3|0|1|3	7	1.75	4	0|0|7	0.01	0.02	0.01	0.02	0.01	-9.44	0.75	0.66
OTX2	A0A2U9QGI0	NAP1L4	2|0|0|0	2	0.5	4	0|5|0	0.01	0.04	0.01	0.04	0.01	-7.04	0.3	0.66
OTX2	Q96FZ2	HMCES	2|2|2|3	9	2.25	4	0|2|4	0.01	0.03	0.01	0.03	0.01	-4.96	1.12	0.66
OTX2	A0A2R8Y7R8	RNASEH2B	2|0|0|3	5	1.25	4	0|2|4	0.01	0.03	0.01	0.03	0.01	-8.48	0.62	0.66
OTX2	A0A3B3ISG5	IDE	2|3|2|3	10	2.5	4	1|1|4	0.01	0.03	0.01	0.03	0.01	-5.1	1.25	0.66
OTX2	A0A024R6W0	GOT2	1|0|0|7	8	2	4	1|0|10	0.01	0.03	0.01	0.03	0.01	-15.2	0.55	0.66
OTX2	Q9H3S7	PTPN23	2|0|0|2	4	1	4	0|2|3	0.01	0.02	0.01	0.02	0.01	-7.41	0.6	0.66
OTX2	A0A024QZY5	PRPF4B	1|2|3|2	8	2	4	0|1|5	0.01	0.04	0.01	0.04	0.01	-6.1	1	0.66
OTX2	Q6P158	DHX57	2|0|0|0	2	0.5	4	0|0|5	0.01	0.04	0.01	0.04	0.01	-7.04	0.3	0.66
OTX2	A8K7B7	PPP2R1A	0|10|0|11	21	5.25	4	2|0|13	0.01	0.03	0.01	0.03	0.01	-20.75	1.05	0.66
OTX2	Q6PD62	CTR9	0|9|7|0	16	4	4	0|0|13	0.01	0.04	0.01	0.04	0.01	-17.77	0.92	0.66
OTX2	Q6NVY0	CACYBP	0|4|2|6	12	3	4	4|5|0	0.01	0.05	0.01	0.05	0.01	-12.71	1	0.66
OTX2	A0A3B3IUB9	BIRC6	0|0|21|0	21	5.25	4	0|0|24	0.01	0.04	0.01	0.04	0.01	-33.57	0.66	0.66
OTX2	I1U8N0	HLA-A	0|0|2|0	2	0.5	4	2|0|2	0.01	0.05	0.01	0.05	0.01	-6.09	0.38	0.66
OTX2	U3KQL2	ACYP2	0|0|2|0	2	0.5	4	2|0|2	0.01	0.05	0.01	0.05	0.01	-6.09	0.38	0.66
OTX2	Q8NHQ9	DDX55	0|0|0|8	8	2	4	0|0|12	0.01	0.04	0.01	0.04	0.01	-16.26	0.5	0.66
OTX2	A0A0K0K1L8	HEL-S-129M	0|0|0|4	4	1	4	0|3|4	0.01	0.03	0.01	0.03	0.01	-10.04	0.43	0.66
OTX2	Q92522	H1-10	0|0|0|3	3	0.75	4	1|0|5	0.01	0.04	0.01	0.04	0.01	-8.2	0.38	0.66
OTX2	P61254	RPL26	0|0|0|2	2	0.5	4	0|0|5	0.01	0.04	0.01	0.04	0.01	-7.04	0.3	0.66
OTX2	Q9UI26-2	IPO11	0|0|0|2	2	0.5	4	0|0|5	0.01	0.04	0.01	0.04	0.01	-7.04	0.3	0.66
OTX2	Q9BRJ7-2	NUDT16L1	0|0|0|2	2	0.5	4	2|2|0	0.01	0.05	0.01	0.05	0.01	-6.09	0.38	0.66
OTX2	P27816	MAP4	32|34|29|28	123	30.75	4	37|0|0	0	0.01	0	0.01	0	-8.29	2.49	0.67
OTX2	V9HW96	HEL-S-100N	20|15|12|16	63	15.75	4	4|3|17	0	0.02	0	0.02	0	-11.4	1.97	0.67
OTX2	P12956	XRCC6	18|0|9|19	46	11.5	4	0|0|24	0	0.01	0	0.01	0	-33.57	1.44	0.67
OTX2	Q9NVM9	INTS13	21|17|10|20	68	17	4	0|6|19	0.01	0.02	0.01	0.02	0.01	-14.82	2.04	0.67
OTX2	A8K4H7	PPAT	11|5|6|4	26	6.5	4	1|4|10	0.01	0.02	0.01	0.02	0.01	-12.25	1.3	0.67
OTX2	Q00534	CDK6	11|5|5|9	30	7.5	4	5|4|7	0	0.01	0	0.01	0	-12.6	1.41	0.67
OTX2	A8K4W0	RPS3A	12|9|0|0	21	5.25	4	8|8|0	0.01	0.02	0.01	0.02	0.01	-22.73	0.98	0.67
OTX2	O00193	SMAP	5|4|2|5	16	4	4	2|3|4	0.01	0.01	0.01	0.01	0.01	-8.7	1.33	0.67
OTX2	P04843	RPN1	11|7|8|13	39	9.75	4	1|4|12	0.01	0.02	0.01	0.02	0.01	-10.1	1.72	0.67
OTX2	P55884-2	EIF3B	11|0|3|11	25	6.25	4	0|1|15	0.01	0.01	0.01	0.01	0.01	-22.15	1.17	0.67
OTX2	Q13620	CUL4B	10|0|0|10	20	5	4	1|3|11	0.01	0.01	0.01	0.01	0.01	-21.03	1	0.67
OTX2	Q9Y223-2	GNE	11|3|3|10	27	6.75	4	0|1|15	0.01	0.01	0.01	0.01	0.01	-14.68	1.27	0.67
OTX2	Q6FI81	CIAPIN1	9|5|1|5	20	5	4	1|2|10	0.01	0.03	0.01	0.03	0.01	-15.31	1.15	0.67
OTX2	P35249	RFC4	8|6|5|6	25	6.25	4	3|4|5	0.01	0.02	0.01	0.02	0.01	-7.9	1.56	0.67
OTX2	P18085	ARF4	7|3|5|6	21	5.25	4	2|2|7	0.01	0.02	0.01	0.02	0.01	-9.41	1.43	0.67
OTX2	A6NMQ1	POLA1	12|5|2|12	31	7.75	4	1|2|14	0.01	0.01	0.01	0.01	0.01	-18.27	1.37	0.67
OTX2	O00154	ACOT7	8|3|6|5	22	5.5	4	1|4|7	0.01	0.02	0.01	0.02	0.01	-10.48	1.38	0.67
OTX2	Q9GZR7	DDX24	8|3|4|11	26	6.5	4	0|3|12	0.01	0.03	0.01	0.03	0.01	-13.59	1.3	0.67
OTX2	Q9NX05	FAM120C	7|6|3|4	20	5	4	0|4|7	0.01	0.02	0.01	0.02	0.01	-9.24	1.36	0.67
OTX2	Q9H974-4	QTRT2	7|3|5|4	19	4.75	4	3|0|8	0.01	0.02	0.01	0.02	0.01	-9.12	1.3	0.67
OTX2	Q8NI27	THOC2	8|4|3|8	23	5.75	4	1|4|8	0	0.01	0	0.01	0	-11.65	1.33	0.67
OTX2	Q00403	GTF2B	7|5|2|8	22	5.5	4	1|4|7	0.01	0.02	0.01	0.02	0.01	-12.2	1.38	0.67
OTX2	P08195-4	SLC3A2	7|4|7|4	22	5.5	4	0|3|9	0	0.01	0	0.01	0	-8.62	1.38	0.67
OTX2	P62917	RPL8	5|4|2|4	15	3.75	4	2|1|6	0.01	0.02	0.01	0.02	0.01	-8.39	1.25	0.67
OTX2	P56537	EIF6	5|5|2|3	15	3.75	4	4|2|3	0.01	0.01	0.01	0.01	0.01	-8.7	1.25	0.67
OTX2	Q9NVV4-2	MTPAP	6|3|2|5	16	4	4	2|2|6	0	0.02	0	0.02	0	-9.88	1.2	0.67
OTX2	Q9UBC2-2	EPS15L1	7|0|0|2	9	2.25	4	0|2|9	0.01	0.03	0.01	0.03	0.01	-15.34	0.61	0.67
OTX2	Q5VWC4	PSMD4	4|4|3|2	13	3.25	4	0|4|4	0.01	0.01	0.01	0.01	0.01	-7.41	1.22	0.67
OTX2	Q8WXX5	DNAJC9	4|3|2|2	11	2.75	4	0|2|6	0	0.02	0	0.02	0	-7.2	1.03	0.67
OTX2	A0A0S2Z3W7	ITPA	4|5|3|4	16	4	4	0|3|6	0.01	0.02	0.01	0.02	0.01	-6.83	1.33	0.67
OTX2	A0A024R637	TBC1D4	4|0|0|1	5	1.25	4	0|2|6	0	0.02	0	0.02	0	-11.29	0.47	0.67
OTX2	H0Y9X1	TMA16	5|4|4|1	14	3.5	4	2|3|4	0	0.01	0	0.01	0	-10.53	1.17	0.67
OTX2	P60866-2	RPS20	4|4|3|3	14	3.5	4	2|3|3	0.01	0.01	0.01	0.01	0.01	-6.09	1.31	0.67
OTX2	A0A2X0U4T9	RACGAP1	5|1|2|1	9	2.25	4	0|1|8	0.01	0.02	0.01	0.02	0.01	-9.71	0.75	0.67
OTX2	A0A0B4J1V8	PPAN-P2RY11	5|0|0|3	8	2	4	0|0|9	0.01	0.03	0.01	0.03	0.01	-12.04	0.67	0.67
OTX2	Q9H4L4	SENP3	4|1|2|3	10	2.5	4	1|1|6	0	0.01	0	0.01	0	-8.95	0.94	0.67
OTX2	Q15814	TBCC	4|6|7|3	20	5	4	2|5|4	0.01	0.02	0.01	0.02	0.01	-9.64	1.36	0.67
OTX2	A0A3B3IS55	ABLIM1	5|3|1|5	14	3.5	4	2|3|4	0.01	0.01	0.01	0.01	0.01	-10.53	1.17	0.67
OTX2	P52209	PGD	4|2|1|7	14	3.5	4	1|3|7	0	0.02	0	0.02	0	-13.01	0.95	0.67
OTX2	Q13427	PPIG	4|2|5|2	13	3.25	4	0|2|7	0.01	0.02	0.01	0.02	0.01	-8.08	1.08	0.67
OTX2	A1X283	SH3PXD2B	4|2|1|4	11	2.75	4	1|2|5	0.01	0.01	0.01	0.01	0.01	-9.2	1.03	0.67
OTX2	A0A0A0MSY4	DOCK9	3|0|2|0	5	1.25	4	0|0|7	0	0.02	0	0.02	0	-9.44	0.54	0.67
OTX2	P14324	FDPS	3|2|2|3	10	2.5	4	0|3|4	0	0.01	0	0.01	0	-6.21	1.07	0.67
OTX2	F5H2X7	CIZ1	3|6|7|3	19	4.75	4	4|4|3	0.01	0.02	0.01	0.02	0.01	-9.64	1.3	0.67
OTX2	Q8IWB9-2	TEX2	2|0|0|4	6	1.5	4	0|0|8	0.01	0.02	0.01	0.02	0.01	-10.95	0.56	0.67
OTX2	P81605-2	DCD	2|1|1|1	5	1.25	4	2|2|1	0	0.02	0	0.02	0	-5.52	0.75	0.67
OTX2	Q6MZT3	DKFZP686C1054	2|1|3|4	10	2.5	4	0|2|6	0	0.02	0	0.02	0	-8.91	0.94	0.67
OTX2	E5RIM7	ATOX1	2|1|1|1	5	1.25	4	2|3|0	0	0.02	0	0.02	0	-5.5	0.75	0.67
OTX2	Q9H089	LSG1	3|0|0|2	5	1.25	4	0|0|7	0	0.02	0	0.02	0	-9.44	0.54	0.67
OTX2	Q9Y4C1	KDM3A	3|4|0|3	10	2.5	4	0|1|7	0.01	0.02	0.01	0.02	0.01	-11.12	0.94	0.67
OTX2	Q01650	SLC7A5	2|0|0|0	2	0.5	4	1|0|4	0.01	0.03	0.01	0.03	0.01	-7.25	0.3	0.67
OTX2	A0A024R837	HDHD3	2|3|2|0	7	1.75	4	2|1|3	0.01	0.02	0.01	0.02	0.01	-8.72	0.88	0.67
OTX2	A0A024RCT9	HMGA1	2|0|0|1	3	0.75	4	0|2|3	0	0.02	0	0.02	0	-7.41	0.45	0.67
OTX2	P49207	RPL34	2|1|3|3	9	2.25	4	0|3|4	0	0.01	0	0.01	0	-7.79	0.96	0.67
OTX2	Q9NRL3-3	STRN4	2|1|1|0	4	1	4	0|2|3	0	0.02	0	0.02	0	-7.41	0.6	0.67
OTX2	E7EX29	YWHAZ	0|5|4|0	9	2.25	4	4|5|0	0	0.02	0	0.02	0	-12.71	0.75	0.67
OTX2	Q14671	PUM1	0|0|12|0	12	3	4	0|4|12	0.01	0.03	0.01	0.03	0.01	-22.46	0.56	0.67
OTX2	H7BY16	NCL	0|0|0|19	19	4.75	4	0|0|23	0.01	0.02	0.01	0.02	0.01	-32.23	0.62	0.67
OTX2	A0A087X211	CIP2A	0|0|0|4	4	1	4	0|0|8	0.01	0.02	0.01	0.02	0.01	-10.95	0.38	0.67
OTX2	E5KNY5	LRPPRC	33|13|16|36	98	24.5	4	3|6|30	0	0.01	0	0.01	0	-26.7	1.88	0.68
OTX2	Q8N1C8	HSPA9	23|10|18|18	69	17.25	4	6|7|15	0	0.01	0	0.01	0	-19.06	1.85	0.68
OTX2	Q14807	KIF22	14|14|10|14	52	13	4	1|5|14	0	0	0	0	0	-9.55	1.95	0.68
OTX2	Q15061	WDR43	13|5|3|9	30	7.5	4	5|2|11	0	0.01	0	0.01	0	-17.86	1.25	0.68
OTX2	Q69YN2	CWF19L1	15|11|5|12	43	10.75	4	5|8|8	0	0.01	0	0.01	0	-18.6	1.54	0.68
OTX2	A0A0S2Z462	AGFG1	12|10|6|12	40	10	4	6|5|7	0	0.01	0	0.01	0	-13.49	1.67	0.68
OTX2	P37198	NUP62	9|5|4|5	23	5.75	4	4|3|7	0	0.01	0	0.01	0	-11.71	1.23	0.68
OTX2	Q7Z417	NUFIP2	12|4|3|6	25	6.25	4	3|5|9	0	0.01	0	0.01	0	-17	1.1	0.68
OTX2	A0A024QZM6	SEC24C	12|11|12|5	40	10	4	4|4|10	0	0	0	0	0	-14.69	1.67	0.68
OTX2	O60318	MCM3AP	15|15|12|13	55	13.75	4	5|7|10	0	0	0	0	0	-9.66	1.88	0.68
OTX2	P56545-2	CTBP2	10|8|6|7	31	7.75	4	4|5|6	0	0.01	0	0.01	0	-9.97	1.55	0.68
OTX2	Q9UBL6	CPNE7	11|6|8|8	33	8.25	4	4|5|7	0	0.01	0	0.01	0	-11.14	1.55	0.68
OTX2	P19623	SRM	9|6|6|6	27	6.75	4	3|4|7	0	0.01	0	0.01	0	-8.8	1.45	0.68
OTX2	P46063	RECQL	12|8|4|11	35	8.75	4	3|3|11	0	0.01	0	0.01	0	-14.85	1.54	0.68
OTX2	Q06210	GFPT1	10|2|3|6	21	5.25	4	3|4|8	0	0.01	0	0.01	0	-16.38	1.05	0.68
OTX2	Q15813-2	TBCE	11|3|4|7	25	6.25	4	2|4|10	0	0.01	0	0.01	0	-15.36	1.17	0.68
OTX2	P31689	DNAJA1	8|7|8|9	32	8	4	3|3|8	0	0.01	0	0.01	0	-7.27	1.71	0.68
OTX2	P62987	UBA52	9|6|7|0	22	5.5	4	0|7|7	0	0.01	0	0.01	0	-19.93	1.18	0.68
OTX2	O76003	GLRX3	10|5|3|8	26	6.5	4	2|4|9	0	0.01	0	0.01	0	-14.14	1.3	0.68
OTX2	A0A3S6H7X4	PRMT1	8|7|5|9	29	7.25	4	2|6|6	0	0.01	0	0.01	0	-10.28	1.55	0.68
OTX2	Q9Y5V3-2	MAGED1	8|7|5|3	23	5.75	4	4|5|4	0	0.01	0	0.01	0	-12.04	1.33	0.68
OTX2	P21127	CDK11B	10|5|3|6	24	6	4	3|1|11	0	0.01	0	0.01	0	-13.76	1.2	0.68
OTX2	Q9GZR2	REXO4	9|4|1|5	19	4.75	4	0|2|12	0	0.01	0	0.01	0	-16.56	1.02	0.68
OTX2	A0A024R814	RPL7	9|3|2|8	22	5.5	4	2|3|9	0	0.01	0	0.01	0	-14.78	1.18	0.68
OTX2	P35580-4	MYH10	7|0|0|0	7	1.75	4	0|0|12	0	0.01	0	0.01	0	-16.26	0.44	0.68
OTX2	V9HW31	HEL-S-271	7|0|0|3	10	2.5	4	2|1|9	0	0.01	0	0.01	0	-16.72	0.62	0.68
OTX2	A0A024RBA9	RAB21	5|5|4|4	18	4.5	4	3|2|5	0	0	0	0	0	-6.99	1.35	0.68
OTX2	Q9UJS0-2	SLC25A13	7|2|7|5	21	5.25	4	0|2|11	0	0	0	0	0	-12.96	1.21	0.68
OTX2	Q5H9N4	DKFZP686L20222	6|3|7|8	24	6	4	1|3|9	0	0.01	0	0.01	0	-11.49	1.38	0.68
OTX2	Q92615	LARP4B	7|6|2|6	21	5.25	4	3|2|7	0	0.01	0	0.01	0	-12.32	1.31	0.68
OTX2	Q9BSD7	NTPCR	5|6|7|5	23	5.75	4	4|3|5	0	0.01	0	0.01	0	-7.9	1.44	0.68
OTX2	A0A024R0X0	AP1GBP1	6|5|2|5	18	4.5	4	1|3|7	0	0.01	0	0.01	0	-10.99	1.23	0.68
OTX2	P15531-2	NME1	4|6|5|5	20	5	4	8|3|0	0	0.01	0	0.01	0	-7.5	1.36	0.68
OTX2	Q01804	OTUD4	5|7|5|4	21	5.25	4	1|4|7	0	0.01	0	0.01	0	-9.05	1.31	0.68
[truncated: 1,420 more rows]

## Sheet: Supplementary Table 2
Supplementary Table 2: Full list of enriched pathways corresponding to Figure 1b
source	term_name	term_id	highlighted	adjusted_p_value	negative_log10_of_adjusted_p_value	term_size	query_size	intersection_size	effective_domain_size	intersections
GO:BP	regulation of RNA metabolic process	GO:0051252	TRUE	2.66e-55	54.5754	3753	141	113	21010	ARID1B,NIPBL,TCF20,KMT2D,EP400,EP300,CREBBP,BRD7,TRIM33,TAF4,PBRM1,ZMYM2,HNRNPLL,NFIA,CHD3,ZFHX3,TLE4,SMARCD2,MBD3,TIAL1,NCOA2,EHMT2,DAZAP1,ZZZ3,KDM6A,RBPJ,IRF2BPL,KAT14,MTA3,NCOA6,ZNF644,HDAC4,DOT1L,ZNF384,KMT2A,AURKB,BCL11A,RCOR3,NFIC,LIN54,ZNF618,NFRKB,ZHX2,NAB2,PIAS2,SRCAP,MBD2,CIC,SPEN,ARID1A,CUX1,SMARCA2,JMJD1C,SALL1,CHD7,IRF2BP2,YEATS2,SMARCE1,SOX6,BAZ2A,RREB1,MED15,TRPS1,RBM12B,MIDEAS,TBR…
GO:BP	regulation of nucleobase-containing compound metabolic process	GO:0019219	FALSE	1.14e-54	53.944	4038	141	115	21010	ARID1B,NIPBL,TCF20,KMT2D,EP400,EP300,CREBBP,BRD7,TRIM33,TAF4,PBRM1,ZMYM2,HNRNPLL,NFIA,CHD3,ZFHX3,TLE4,SMARCD2,MBD3,TIAL1,NCOA2,EHMT2,DAZAP1,ZZZ3,KDM6A,RBPJ,IRF2BPL,KAT14,MTA3,NCOA6,ZNF644,HDAC4,DOT1L,ZNF384,KMT2A,AURKB,BCL11A,NBN,RCOR3,NFIC,LIN54,ZNF618,NFRKB,ZHX2,NAB2,PIAS2,SRCAP,MBD2,CIC,SPEN,ARID1A,CUX1,SMARCA2,JMJD1C,SALL1,CHD7,IRF2BP2,YEATS2,SMARCE1,SOX6,BAZ2A,RREB1,MED15,TRPS1,RBM12B,MIDEAS…
GO:BP	regulation of RNA biosynthetic process	GO:2001141	FALSE	4.88e-52	51.3119	3460	141	107	21010	ARID1B,NIPBL,TCF20,KMT2D,EP400,EP300,CREBBP,BRD7,TRIM33,TAF4,PBRM1,ZMYM2,NFIA,CHD3,ZFHX3,TLE4,SMARCD2,MBD3,TIAL1,NCOA2,EHMT2,ZZZ3,KDM6A,RBPJ,IRF2BPL,KAT14,MTA3,NCOA6,ZNF644,HDAC4,DOT1L,ZNF384,KMT2A,AURKB,BCL11A,RCOR3,NFIC,LIN54,ZNF618,NFRKB,ZHX2,NAB2,PIAS2,SRCAP,MBD2,CIC,SPEN,ARID1A,CUX1,SMARCA2,JMJD1C,SALL1,CHD7,IRF2BP2,YEATS2,SMARCE1,SOX6,BAZ2A,RREB1,MED15,TRPS1,MIDEAS,TBR1,KAT5,ARNT,MED25,ZNF2…
GO:BP	RNA biosynthetic process	GO:0032774	FALSE	1.31e-51	50.8822	3600	141	108	21010	ARID1B,NIPBL,TCF20,KMT2D,EP400,EP300,CREBBP,BRD7,TRIM33,TAF4,PBRM1,ZMYM2,NFIA,CHD3,ZFHX3,TLE4,SMARCD2,MBD3,TIAL1,NCOA2,EHMT2,ZZZ3,KDM6A,RBPJ,IRF2BPL,KAT14,MTA3,NCOA6,ZNF644,HDAC4,DOT1L,ZNF384,KMT2A,AURKB,BCL11A,RCOR3,NFIC,LIN54,ZNF618,NFRKB,ZHX2,NAB2,PIAS2,SRCAP,MBD2,CIC,SPEN,ARID1A,CUX1,SMARCA2,JMJD1C,SALL1,CHD7,IRF2BP2,YEATS2,SMARCE1,SOX6,BAZ2A,RREB1,MED15,TRPS1,MIDEAS,TBR1,KAT5,ARNT,MED25,ZNF2…
GO:BP	regulation of DNA-templated transcription	GO:0006355	FALSE	2.39e-51	50.6216	3437	141	106	21010	ARID1B,NIPBL,TCF20,KMT2D,EP400,EP300,CREBBP,BRD7,TRIM33,TAF4,PBRM1,ZMYM2,NFIA,CHD3,ZFHX3,TLE4,SMARCD2,MBD3,TIAL1,NCOA2,EHMT2,ZZZ3,KDM6A,RBPJ,IRF2BPL,KAT14,MTA3,NCOA6,ZNF644,HDAC4,DOT1L,ZNF384,KMT2A,AURKB,BCL11A,RCOR3,NFIC,LIN54,ZNF618,NFRKB,ZHX2,NAB2,PIAS2,SRCAP,MBD2,CIC,SPEN,ARID1A,CUX1,SMARCA2,JMJD1C,SALL1,CHD7,IRF2BP2,YEATS2,SMARCE1,SOX6,BAZ2A,RREB1,MED15,TRPS1,MIDEAS,TBR1,KAT5,ARNT,MED25,ZNF2…
GO:BP	transcription by RNA polymerase II	GO:0006366	FALSE	3.66e-51	50.4368	2521	141	95	21010	ARID1B,NIPBL,TCF20,KMT2D,EP300,CREBBP,BRD7,TRIM33,TAF4,PBRM1,NFIA,CHD3,ZFHX3,TLE4,SMARCD2,MBD3,TIAL1,NCOA2,EHMT2,ZZZ3,KDM6A,RBPJ,IRF2BPL,KAT14,MTA3,NCOA6,ZNF644,HDAC4,DOT1L,ZNF384,KMT2A,AURKB,BCL11A,RCOR3,NFIC,ZHX2,PIAS2,SRCAP,MBD2,CIC,SPEN,ARID1A,CUX1,SMARCA2,JMJD1C,SALL1,CHD7,IRF2BP2,YEATS2,SMARCE1,SOX6,RREB1,MED15,TRPS1,MIDEAS,TBR1,KAT5,ARNT,MED25,ZNF280C,ZNF217,MED28,NCOR1,ZNF292,SMARCD1,TRIM…
GO:BP	DNA-templated transcription	GO:0006351	FALSE	4.15e-51	50.3817	3563	141	107	21010	ARID1B,NIPBL,TCF20,KMT2D,EP400,EP300,CREBBP,BRD7,TRIM33,TAF4,PBRM1,ZMYM2,NFIA,CHD3,ZFHX3,TLE4,SMARCD2,MBD3,TIAL1,NCOA2,EHMT2,ZZZ3,KDM6A,RBPJ,IRF2BPL,KAT14,MTA3,NCOA6,ZNF644,HDAC4,DOT1L,ZNF384,KMT2A,AURKB,BCL11A,RCOR3,NFIC,LIN54,ZNF618,NFRKB,ZHX2,NAB2,PIAS2,SRCAP,MBD2,CIC,SPEN,ARID1A,CUX1,SMARCA2,JMJD1C,SALL1,CHD7,IRF2BP2,YEATS2,SMARCE1,SOX6,BAZ2A,RREB1,MED15,TRPS1,MIDEAS,TBR1,KAT5,ARNT,MED25,ZNF2…
GO:BP	regulation of transcription by RNA polymerase II	GO:0006357	FALSE	1.09e-50	49.9631	2408	141	93	21010	ARID1B,NIPBL,TCF20,KMT2D,EP300,CREBBP,BRD7,TRIM33,TAF4,PBRM1,NFIA,CHD3,ZFHX3,TLE4,SMARCD2,MBD3,TIAL1,NCOA2,EHMT2,ZZZ3,KDM6A,RBPJ,IRF2BPL,KAT14,MTA3,NCOA6,ZNF644,HDAC4,DOT1L,ZNF384,KMT2A,AURKB,BCL11A,RCOR3,NFIC,ZHX2,PIAS2,SRCAP,MBD2,CIC,SPEN,ARID1A,CUX1,SMARCA2,JMJD1C,SALL1,CHD7,IRF2BP2,YEATS2,SMARCE1,SOX6,RREB1,MED15,TRPS1,MIDEAS,TBR1,KAT5,ARNT,MED25,ZNF280C,ZNF217,MED28,NCOR1,ZNF292,SMARCD1,PHF1…
GO:BP	nucleobase-containing compound biosynthetic process	GO:0034654	FALSE	5.44e-47	46.2647	4026	141	108	21010	ARID1B,NIPBL,TCF20,KMT2D,EP400,EP300,CREBBP,BRD7,TRIM33,TAF4,PBRM1,ZMYM2,NFIA,CHD3,ZFHX3,TLE4,SMARCD2,MBD3,TIAL1,NCOA2,EHMT2,ZZZ3,KDM6A,RBPJ,IRF2BPL,KAT14,MTA3,NCOA6,ZNF644,HDAC4,DOT1L,ZNF384,KMT2A,AURKB,BCL11A,RCOR3,NFIC,LIN54,ZNF618,NFRKB,ZHX2,NAB2,PIAS2,SRCAP,MBD2,CIC,SPEN,ARID1A,CUX1,SMARCA2,JMJD1C,SALL1,CHD7,IRF2BP2,YEATS2,SMARCE1,SOX6,BAZ2A,RREB1,MED15,TRPS1,MIDEAS,TBR1,KAT5,ARNT,MED25,ZNF2…
GO:BP	heterocycle biosynthetic process	GO:0018130	FALSE	3.04e-46	45.5174	4099	141	108	21010	ARID1B,NIPBL,TCF20,KMT2D,EP400,EP300,CREBBP,BRD7,TRIM33,TAF4,PBRM1,ZMYM2,NFIA,CHD3,ZFHX3,TLE4,SMARCD2,MBD3,TIAL1,NCOA2,EHMT2,ZZZ3,KDM6A,RBPJ,IRF2BPL,KAT14,MTA3,NCOA6,ZNF644,HDAC4,DOT1L,ZNF384,KMT2A,AURKB,BCL11A,RCOR3,NFIC,LIN54,ZNF618,NFRKB,ZHX2,NAB2,PIAS2,SRCAP,MBD2,CIC,SPEN,ARID1A,CUX1,SMARCA2,JMJD1C,SALL1,CHD7,IRF2BP2,YEATS2,SMARCE1,SOX6,BAZ2A,RREB1,MED15,TRPS1,MIDEAS,TBR1,KAT5,ARNT,MED25,ZNF2…
GO:BP	aromatic compound biosynthetic process	GO:0019438	FALSE	3.63e-46	45.4406	4110	141	108	21010	ARID1B,NIPBL,TCF20,KMT2D,EP400,EP300,CREBBP,BRD7,TRIM33,TAF4,PBRM1,ZMYM2,NFIA,CHD3,ZFHX3,TLE4,SMARCD2,MBD3,TIAL1,NCOA2,EHMT2,ZZZ3,KDM6A,RBPJ,IRF2BPL,KAT14,MTA3,NCOA6,ZNF644,HDAC4,DOT1L,ZNF384,KMT2A,AURKB,BCL11A,RCOR3,NFIC,LIN54,ZNF618,NFRKB,ZHX2,NAB2,PIAS2,SRCAP,MBD2,CIC,SPEN,ARID1A,CUX1,SMARCA2,JMJD1C,SALL1,CHD7,IRF2BP2,YEATS2,SMARCE1,SOX6,BAZ2A,RREB1,MED15,TRPS1,MIDEAS,TBR1,KAT5,ARNT,MED25,ZNF2…
GO:BP	organic cyclic compound biosynthetic process	GO:1901362	FALSE	1.11e-44	43.9531	4255	141	108	21010	ARID1B,NIPBL,TCF20,KMT2D,EP400,EP300,CREBBP,BRD7,TRIM33,TAF4,PBRM1,ZMYM2,NFIA,CHD3,ZFHX3,TLE4,SMARCD2,MBD3,TIAL1,NCOA2,EHMT2,ZZZ3,KDM6A,RBPJ,IRF2BPL,KAT14,MTA3,NCOA6,ZNF644,HDAC4,DOT1L,ZNF384,KMT2A,AURKB,BCL11A,RCOR3,NFIC,LIN54,ZNF618,NFRKB,ZHX2,NAB2,PIAS2,SRCAP,MBD2,CIC,SPEN,ARID1A,CUX1,SMARCA2,JMJD1C,SALL1,CHD7,IRF2BP2,YEATS2,SMARCE1,SOX6,BAZ2A,RREB1,MED15,TRPS1,MIDEAS,TBR1,KAT5,ARNT,MED25,ZNF2…
GO:BP	regulation of nitrogen compound metabolic process	GO:0051171	FALSE	1.68e-43	42.7752	5587	141	118	21010	ARID1B,NIPBL,TCF20,KMT2D,EP400,EP300,CREBBP,BRD7,TRIM33,TAF4,PBRM1,ZMYM2,HNRNPLL,NFIA,CHD3,ZFHX3,TLE4,TLK2,SMARCD2,MBD3,TIAL1,NCOA2,EHMT2,DAZAP1,ZZZ3,KDM6A,RBPJ,IRF2BPL,KAT14,MTA3,NCOA6,ZNF644,HDAC4,DOT1L,ZNF384,KMT2A,AURKB,BCL11A,NBN,RCOR3,NFIC,LIN54,ZNF618,NFRKB,ZHX2,NAB2,PIAS2,SRCAP,MBD2,CIC,SPEN,ARID1A,CUX1,SMARCA2,JMJD1C,SALL1,CHD7,IRF2BP2,YEATS2,SMARCE1,SOX6,BAZ2A,RREB1,MED15,TRPS1,RBM12B,M…
GO:BP	regulation of primary metabolic process	GO:0080090	FALSE	5.13e-42	41.2897	5766	141	118	21010	ARID1B,NIPBL,TCF20,KMT2D,EP400,EP300,CREBBP,BRD7,TRIM33,TAF4,PBRM1,ZMYM2,HNRNPLL,NFIA,CHD3,ZFHX3,TLE4,TLK2,SMARCD2,MBD3,TIAL1,NCOA2,EHMT2,DAZAP1,ZZZ3,KDM6A,RBPJ,IRF2BPL,KAT14,MTA3,NCOA6,ZNF644,HDAC4,DOT1L,ZNF384,KMT2A,AURKB,BCL11A,NBN,RCOR3,NFIC,LIN54,ZNF618,NFRKB,ZHX2,NAB2,PIAS2,SRCAP,MBD2,CIC,SPEN,ARID1A,CUX1,SMARCA2,JMJD1C,SALL1,CHD7,IRF2BP2,YEATS2,SMARCE1,SOX6,BAZ2A,RREB1,MED15,TRPS1,RBM12B,M…
GO:BP	cellular nitrogen compound biosynthetic process	GO:0044271	FALSE	4.17e-41	40.3802	4860	141	110	21010	ARID1B,NIPBL,TCF20,KMT2D,EP400,EP300,CREBBP,BRD7,TRIM33,TAF4,PBRM1,ZMYM2,NFIA,CHD3,ZFHX3,TLE4,SMARCD2,MBD3,TIAL1,NCOA2,EHMT2,ZZZ3,KDM6A,RBPJ,IRF2BPL,KAT14,MTA3,NCOA6,ZNF644,HDAC4,DOT1L,ZNF384,KMT2A,AURKB,BCL11A,RCOR3,NFIC,LIN54,ZNF618,NFRKB,ZHX2,NAB2,PIAS2,SRCAP,MBD2,CIC,SPEN,ARID1A,CUX1,SMARCA2,JMJD1C,SALL1,CHD7,IRF2BP2,YEATS2,SMARCE1,SOX6,BAZ2A,RREB1,MED15,TRPS1,MIDEAS,TBR1,KAT5,TRMT10C,ARNT,ME…
GO:BP	regulation of gene expression	GO:0010468	FALSE	5.78e-41	40.2383	5499	141	115	21010	ARID1B,NIPBL,TCF20,KMT2D,EP400,EP300,CREBBP,BRD7,TRIM33,TAF4,PBRM1,ZMYM2,HNRNPLL,NFIA,CHD3,ZFHX3,TLE4,SMARCD2,MBD3,TIAL1,NCOA2,EHMT2,DAZAP1,ZZZ3,UTY,KDM6A,RBPJ,IRF2BPL,KAT14,MTA3,NCOA6,ZNF644,HDAC4,DOT1L,ZNF384,KMT2A,AURKB,BCL11A,RCOR3,NFIC,LIN54,ZNF618,NFRKB,ZHX2,NAB2,PIAS2,SRCAP,MBD2,CIC,SPEN,ARID1A,CUX1,SMARCA2,JMJD1C,SALL1,CHD7,IRF2BP2,YEATS2,SMARCE1,SOX6,BAZ2A,RREB1,MED15,TRPS1,RBM12B,MIDEAS…
GO:BP	protein-DNA complex organization	GO:0071824	FALSE	3.18e-40	39.4982	885	141	58	21010	ARID1B,KMT2D,EP400,EP300,CREBBP,BRD7,TAF4,PBRM1,CHD3,RAD54L2,TLK2,SMARCD2,MBD3,CECR2,EHMT2,ZZZ3,UTY,KDM6A,KAT14,MTA3,HDAC4,DOT1L,KMT2A,AURKB,LIN54,NFRKB,SRCAP,MBD2,ARID1A,SMARCA2,JMJD1C,CHD7,YEATS2,SMARCE1,BAZ2A,MED15,TBR1,KAT5,MED25,MED28,NCOR1,SMARCD1,PHF14,ACTL6A,CTCF,HDAC5,WAC,PAXIP1,SETDB1,TRRAP,MECOM,RCOR1,SIN3A,CHD8,TAF6,KDM2B,L3MBTL3,CBX2
GO:BP	regulation of macromolecule biosynthetic process	GO:0010556	FALSE	6.15e-40	39.2113	5631	141	115	21010	ARID1B,NIPBL,TCF20,KMT2D,EP400,EP300,CREBBP,BRD7,TRIM33,TAF4,PBRM1,ZMYM2,HNRNPLL,NFIA,CHD3,ZFHX3,TLE4,SMARCD2,MBD3,TIAL1,NCOA2,EHMT2,DAZAP1,ZZZ3,UTY,KDM6A,RBPJ,IRF2BPL,KAT14,MTA3,NCOA6,ZNF644,HDAC4,DOT1L,ZNF384,KMT2A,AURKB,BCL11A,RCOR3,NFIC,LIN54,ZNF618,NFRKB,ZHX2,NAB2,PIAS2,SRCAP,MBD2,CIC,SPEN,ARID1A,CUX1,SMARCA2,JMJD1C,SALL1,CHD7,IRF2BP2,YEATS2,SMARCE1,SOX6,BAZ2A,RREB1,MED15,TRPS1,RBM12B,MIDEAS…
GO:BP	RNA metabolic process	GO:0016070	FALSE	6.15e-40	39.2113	6934	141	124	21010	ARID1B,NIPBL,TCF20,HNRNPM,KMT2D,SYMPK,EP400,EP300,CREBBP,BRD7,TRIM33,TAF4,PBRM1,ZMYM2,HNRNPLL,NFIA,CHD3,ZFHX3,TLE4,SMARCD2,MBD3,TIAL1,NCOA2,EHMT2,DAZAP1,ZZZ3,KDM6A,RBPJ,IRF2BPL,KAT14,MTA3,NCOA6,ZNF644,HDAC4,DOT1L,ZNF384,KMT2A,AURKB,BCL11A,RCOR3,WDR74,NFIC,LIN54,ZNF618,NFRKB,ZHX2,NAB2,PIAS2,SRCAP,MBD2,CIC,SPEN,ARID1A,CUX1,SMARCA2,JMJD1C,SALL1,CHD7,IRF2BP2,YEATS2,SMARCE1,SOX6,BAZ2A,RREB1,MED15,TRPS…
GO:BP	regulation of cellular biosynthetic process	GO:0031326	FALSE	6.18e-39	38.2089	5757	141	115	21010	ARID1B,NIPBL,TCF20,KMT2D,EP400,EP300,CREBBP,BRD7,TRIM33,TAF4,PBRM1,ZMYM2,HNRNPLL,NFIA,CHD3,ZFHX3,TLE4,SMARCD2,MBD3,TIAL1,NCOA2,EHMT2,DAZAP1,ZZZ3,UTY,KDM6A,RBPJ,IRF2BPL,KAT14,MTA3,NCOA6,ZNF644,HDAC4,DOT1L,ZNF384,KMT2A,AURKB,BCL11A,RCOR3,NFIC,LIN54,ZNF618,NFRKB,ZHX2,NAB2,PIAS2,SRCAP,MBD2,CIC,SPEN,ARID1A,CUX1,SMARCA2,JMJD1C,SALL1,CHD7,IRF2BP2,YEATS2,SMARCE1,SOX6,BAZ2A,RREB1,MED15,TRPS1,RBM12B,MIDEAS…
GO:BP	regulation of biosynthetic process	GO:0009889	FALSE	1.06e-38	37.9739	5789	141	115	21010	ARID1B,NIPBL,TCF20,KMT2D,EP400,EP300,CREBBP,BRD7,TRIM33,TAF4,PBRM1,ZMYM2,HNRNPLL,NFIA,CHD3,ZFHX3,TLE4,SMARCD2,MBD3,TIAL1,NCOA2,EHMT2,DAZAP1,ZZZ3,UTY,KDM6A,RBPJ,IRF2BPL,KAT14,MTA3,NCOA6,ZNF644,HDAC4,DOT1L,ZNF384,KMT2A,AURKB,BCL11A,RCOR3,NFIC,LIN54,ZNF618,NFRKB,ZHX2,NAB2,PIAS2,SRCAP,MBD2,CIC,SPEN,ARID1A,CUX1,SMARCA2,JMJD1C,SALL1,CHD7,IRF2BP2,YEATS2,SMARCE1,SOX6,BAZ2A,RREB1,MED15,TRPS1,RBM12B,MIDEAS…
GO:BP	nucleic acid metabolic process	GO:0090304	FALSE	1.86e-38	37.73	7482	141	126	21010	ARID1B,NIPBL,TCF20,HNRNPM,KMT2D,SYMPK,EP400,EP300,CREBBP,BRD7,TRIM33,TAF4,PBRM1,ZMYM2,HNRNPLL,NFIA,CHD3,ZFHX3,TLE4,SMARCD2,MBD3,CECR2,TIAL1,NCOA2,EHMT2,DAZAP1,ZZZ3,KDM6A,RBPJ,IRF2BPL,KAT14,MTA3,NCOA6,ZNF644,HDAC4,DOT1L,ZNF384,KMT2A,AURKB,BCL11A,NBN,RCOR3,WDR74,NFIC,LIN54,ZNF618,NFRKB,ZHX2,NAB2,PIAS2,SRCAP,MBD2,CIC,SPEN,ARID1A,CUX1,SMARCA2,JMJD1C,SALL1,CHD7,IRF2BP2,YEATS2,SMARCE1,SOX6,BAZ2A,RREB1,…
GO:BP	negative regulation of RNA biosynthetic process	GO:1902679	FALSE	3.51e-37	36.4547	1323	141	64	21010	NIPBL,EP300,CREBBP,BRD7,TRIM33,ZMYM2,CHD3,ZFHX3,TLE4,MBD3,NCOA2,EHMT2,RBPJ,IRF2BPL,MTA3,HDAC4,AURKB,BCL11A,RCOR3,NFIC,ZHX2,NAB2,MBD2,CIC,SPEN,CUX1,SMARCA2,SALL1,IRF2BP2,YEATS2,SMARCE1,SOX6,BAZ2A,RREB1,TRPS1,MIDEAS,TBR1,KAT5,MED25,ZNF217,NCOR1,TRIM24,PHF14,ZNF318,FOXP4,SAP130,CTCF,CCAR1,SCAF8,NCOA5,HDAC5,RCOR2,PITX1,SCAF4,SETDB1,SMAD4,MECOM,RCOR1,SIN3A,CHD8,YAP1,KDM2B,L3MBTL3,CBX2
GO:BP	regulation of cellular metabolic process	GO:0031323	FALSE	4.77e-37	36.3216	6726	141	120	21010	ARID1B,NIPBL,TCF20,KMT2D,EP400,EP300,CREBBP,BRD7,TRIM33,TAF4,PBRM1,ZMYM2,HNRNPLL,NFIA,CHD3,ZFHX3,TLE4,TLK2,SMARCD2,MBD3,TIAL1,NCOA2,EHMT2,DAZAP1,ZZZ3,UTY,KDM6A,RBPJ,IRF2BPL,KAT14,MTA3,NCOA6,ZNF644,HDAC4,DOT1L,ZNF384,KMT2A,AURKB,BCL11A,NBN,RCOR3,NFIC,LIN54,ZNF618,DCXR,NFRKB,ZHX2,NAB2,PIAS2,SRCAP,MBD2,CIC,SPEN,ARID1A,CUX1,SMARCA2,JMJD1C,SALL1,CHD7,IRF2BP2,YEATS2,SMARCE1,SOX6,BAZ2A,RREB1,MED15,TRPS1…
GO:BP	chromatin organization	GO:0006325	FALSE	5.52e-37	36.2578	788	141	53	21010	ARID1B,KMT2D,EP400,EP300,CREBBP,BRD7,PBRM1,CHD3,RAD54L2,TLK2,SMARCD2,MBD3,CECR2,EHMT2,ZZZ3,UTY,KDM6A,KAT14,MTA3,HDAC4,DOT1L,KMT2A,AURKB,LIN54,NFRKB,SRCAP,MBD2,ARID1A,SMARCA2,JMJD1C,CHD7,YEATS2,SMARCE1,BAZ2A,TBR1,KAT5,NCOR1,SMARCD1,PHF14,ACTL6A,CTCF,HDAC5,WAC,PAXIP1,SETDB1,TRRAP,MECOM,RCOR1,SIN3A,CHD8,KDM2B,L3MBTL3,CBX2
GO:BP	negative regulation of DNA-templated transcription	GO:0045892	FALSE	2.11e-36	35.6752	1309	141	63	21010	NIPBL,EP300,CREBBP,BRD7,TRIM33,ZMYM2,CHD3,ZFHX3,TLE4,MBD3,NCOA2,EHMT2,RBPJ,IRF2BPL,MTA3,HDAC4,AURKB,BCL11A,RCOR3,NFIC,ZHX2,NAB2,MBD2,CIC,SPEN,CUX1,SMARCA2,SALL1,IRF2BP2,YEATS2,SMARCE1,SOX6,BAZ2A,RREB1,TRPS1,MIDEAS,TBR1,KAT5,MED25,ZNF217,NCOR1,TRIM24,PHF14,ZNF318,FOXP4,SAP130,CTCF,CCAR1,SCAF8,NCOA5,HDAC5,RCOR2,PITX1,SCAF4,SMAD4,MECOM,RCOR1,SIN3A,CHD8,YAP1,KDM2B,L3MBTL3,CBX2
GO:BP	nucleobase-containing compound metabolic process	GO:0006139	FALSE	2.57e-36	35.5898	7990	141	127	21010	ARID1B,NIPBL,TCF20,HNRNPM,KMT2D,SYMPK,EP400,EP300,CREBBP,BRD7,TRIM33,TAF4,PBRM1,ZMYM2,HNRNPLL,NFIA,CHD3,ZFHX3,TLE4,SMARCD2,MBD3,CECR2,TIAL1,NCOA2,EHMT2,DAZAP1,ZZZ3,KDM6A,RBPJ,IRF2BPL,KAT14,MTA3,NCOA6,ZNF644,HDAC4,DOT1L,ZNF384,KMT2A,AURKB,BCL11A,NBN,RCOR3,WDR74,NFIC,LIN54,ZNF618,DCXR,NFRKB,ZHX2,NAB2,PIAS2,SRCAP,MBD2,CIC,SPEN,ARID1A,CUX1,SMARCA2,JMJD1C,SALL1,CHD7,IRF2BP2,YEATS2,SMARCE1,SOX6,BAZ2A,R…
GO:BP	negative regulation of nucleobase-containing compound metabolic process	GO:0045934	FALSE	3.16e-36	35.4998	1555	141	67	21010	NIPBL,EP300,CREBBP,BRD7,TRIM33,ZMYM2,CHD3,ZFHX3,TLE4,MBD3,NCOA2,EHMT2,RBPJ,IRF2BPL,MTA3,HDAC4,KMT2A,AURKB,BCL11A,NBN,RCOR3,NFIC,ZHX2,NAB2,MBD2,CIC,SPEN,CUX1,SMARCA2,SALL1,IRF2BP2,YEATS2,SMARCE1,SOX6,BAZ2A,RREB1,TRPS1,MIDEAS,TBR1,KAT5,MED25,ZNF217,NCOR1,TRIM24,PHF14,ZNF318,FOXP4,SAP130,CTCF,CCAR1,SCAF8,NCOA5,HDAC5,RCOR2,PITX1,RBM47,SCAF4,SETDB1,SMAD4,MECOM,RCOR1,SIN3A,CHD8,YAP1,KDM2B,L3MBTL3,CBX2
GO:BP	negative regulation of RNA metabolic process	GO:0051253	FALSE	3.5e-36	35.4564	1438	141	65	21010	NIPBL,EP300,CREBBP,BRD7,TRIM33,ZMYM2,CHD3,ZFHX3,TLE4,MBD3,NCOA2,EHMT2,RBPJ,IRF2BPL,MTA3,HDAC4,AURKB,BCL11A,RCOR3,NFIC,ZHX2,NAB2,MBD2,CIC,SPEN,CUX1,SMARCA2,SALL1,IRF2BP2,YEATS2,SMARCE1,SOX6,BAZ2A,RREB1,TRPS1,MIDEAS,TBR1,KAT5,MED25,ZNF217,NCOR1,TRIM24,PHF14,ZNF318,FOXP4,SAP130,CTCF,CCAR1,SCAF8,NCOA5,HDAC5,RCOR2,PITX1,RBM47,SCAF4,SETDB1,SMAD4,MECOM,RCOR1,SIN3A,CHD8,YAP1,KDM2B,L3MBTL3,CBX2
GO:BP	regulation of macromolecule metabolic process	GO:0060255	FALSE	9.54e-36	35.0205	6772	141	119	21010	ARID1B,NIPBL,TCF20,KMT2D,EP400,EP300,CREBBP,BRD7,TRIM33,TAF4,PBRM1,ZMYM2,HNRNPLL,NFIA,CHD3,ZFHX3,TLE4,TLK2,SMARCD2,MBD3,TIAL1,NCOA2,EHMT2,DAZAP1,ZZZ3,UTY,KDM6A,RBPJ,IRF2BPL,KAT14,MTA3,NCOA6,ZNF644,HDAC4,DOT1L,ZNF384,KMT2A,AURKB,BCL11A,NBN,RCOR3,NFIC,LIN54,ZNF618,NFRKB,ZHX2,NAB2,PIAS2,SRCAP,MBD2,CIC,SPEN,ARID1A,CUX1,SMARCA2,JMJD1C,SALL1,CHD7,IRF2BP2,YEATS2,SMARCE1,SOX6,BAZ2A,RREB1,MED15,TRPS1,RBM1…
GO:BP	heterocycle metabolic process	GO:0046483	FALSE	2.77e-35	34.5583	8160	141	127	21010	ARID1B,NIPBL,TCF20,HNRNPM,KMT2D,SYMPK,EP400,EP300,CREBBP,BRD7,TRIM33,TAF4,PBRM1,ZMYM2,HNRNPLL,NFIA,CHD3,ZFHX3,TLE4,SMARCD2,MBD3,CECR2,TIAL1,NCOA2,EHMT2,DAZAP1,ZZZ3,KDM6A,RBPJ,IRF2BPL,KAT14,MTA3,NCOA6,ZNF644,HDAC4,DOT1L,ZNF384,KMT2A,AURKB,BCL11A,NBN,RCOR3,WDR74,NFIC,LIN54,ZNF618,DCXR,NFRKB,ZHX2,NAB2,PIAS2,SRCAP,MBD2,CIC,SPEN,ARID1A,CUX1,SMARCA2,JMJD1C,SALL1,CHD7,IRF2BP2,YEATS2,SMARCE1,SOX6,BAZ2A,R…
GO:BP	cellular aromatic compound metabolic process	GO:0006725	FALSE	5.71e-35	34.2433	8212	141	127	21010	ARID1B,NIPBL,TCF20,HNRNPM,KMT2D,SYMPK,EP400,EP300,CREBBP,BRD7,TRIM33,TAF4,PBRM1,ZMYM2,HNRNPLL,NFIA,CHD3,ZFHX3,TLE4,SMARCD2,MBD3,CECR2,TIAL1,NCOA2,EHMT2,DAZAP1,ZZZ3,KDM6A,RBPJ,IRF2BPL,KAT14,MTA3,NCOA6,ZNF644,HDAC4,DOT1L,ZNF384,KMT2A,AURKB,BCL11A,NBN,RCOR3,WDR74,NFIC,LIN54,ZNF618,DCXR,NFRKB,ZHX2,NAB2,PIAS2,SRCAP,MBD2,CIC,SPEN,ARID1A,CUX1,SMARCA2,JMJD1C,SALL1,CHD7,IRF2BP2,YEATS2,SMARCE1,SOX6,BAZ2A,R…
GO:BP	positive regulation of nucleobase-containing compound metabolic process	GO:0045935	FALSE	6.48e-34	33.1887	2039	141	72	21010	ARID1B,NIPBL,TCF20,KMT2D,EP400,EP300,CREBBP,BRD7,TAF4,PBRM1,HNRNPLL,NFIA,CHD3,ZFHX3,SMARCD2,MBD3,NCOA2,DAZAP1,KDM6A,RBPJ,IRF2BPL,MTA3,NCOA6,HDAC4,DOT1L,ZNF384,KMT2A,AURKB,BCL11A,NBN,NFIC,NFRKB,SRCAP,MBD2,ARID1A,SMARCA2,SALL1,CHD7,SMARCE1,RREB1,MED15,TBR1,KAT5,ARNT,MED25,MED28,ZNF292,SMARCD1,TRIM24,ZNF318,ACTL6A,RLF,CTCF,MED12,CCAR1,SCAF8,RBM22,HDAC5,WAC,PITX1,PAXIP1,TRRAP,SMAD4,MECOM,MED13,MAP2K1…
GO:BP	positive regulation of RNA metabolic process	GO:0051254	FALSE	1.03e-33	32.9874	1845	141	69	21010	ARID1B,NIPBL,TCF20,KMT2D,EP400,EP300,CREBBP,BRD7,TAF4,HNRNPLL,NFIA,CHD3,ZFHX3,SMARCD2,MBD3,NCOA2,DAZAP1,KDM6A,RBPJ,IRF2BPL,MTA3,NCOA6,HDAC4,DOT1L,ZNF384,KMT2A,BCL11A,NFIC,NFRKB,SRCAP,MBD2,ARID1A,SMARCA2,SALL1,CHD7,SMARCE1,RREB1,MED15,TBR1,KAT5,ARNT,MED25,MED28,ZNF292,SMARCD1,TRIM24,ZNF318,ACTL6A,RLF,CTCF,MED12,CCAR1,SCAF8,RBM22,HDAC5,WAC,PITX1,PAXIP1,TRRAP,SMAD4,MECOM,MED13,MAP2K1,SIN3A,CHD8,ZNF6…
GO:BP	organic cyclic compound metabolic process	GO:1901360	FALSE	1.58e-33	32.8009	8451	141	127	21010	ARID1B,NIPBL,TCF20,HNRNPM,KMT2D,SYMPK,EP400,EP300,CREBBP,BRD7,TRIM33,TAF4,PBRM1,ZMYM2,HNRNPLL,NFIA,CHD3,ZFHX3,TLE4,SMARCD2,MBD3,CECR2,TIAL1,NCOA2,EHMT2,DAZAP1,ZZZ3,KDM6A,RBPJ,IRF2BPL,KAT14,MTA3,NCOA6,ZNF644,HDAC4,DOT1L,ZNF384,KMT2A,AURKB,BCL11A,NBN,RCOR3,WDR74,NFIC,LIN54,ZNF618,DCXR,NFRKB,ZHX2,NAB2,PIAS2,SRCAP,MBD2,CIC,SPEN,ARID1A,CUX1,SMARCA2,JMJD1C,SALL1,CHD7,IRF2BP2,YEATS2,SMARCE1,SOX6,BAZ2A,R…
GO:BP	regulation of metabolic process	GO:0019222	FALSE	2.54e-33	32.5951	7295	141	120	21010	ARID1B,NIPBL,TCF20,KMT2D,EP400,EP300,CREBBP,BRD7,TRIM33,TAF4,PBRM1,ZMYM2,HNRNPLL,NFIA,CHD3,ZFHX3,TLE4,TLK2,SMARCD2,MBD3,TIAL1,NCOA2,EHMT2,DAZAP1,ZZZ3,UTY,KDM6A,RBPJ,IRF2BPL,KAT14,MTA3,NCOA6,ZNF644,HDAC4,DOT1L,ZNF384,KMT2A,AURKB,BCL11A,NBN,RCOR3,NFIC,LIN54,ZNF618,DCXR,NFRKB,ZHX2,NAB2,PIAS2,SRCAP,MBD2,CIC,SPEN,ARID1A,CUX1,SMARCA2,JMJD1C,SALL1,CHD7,IRF2BP2,YEATS2,SMARCE1,SOX6,BAZ2A,RREB1,MED15,TRPS1…
GO:BP	positive regulation of DNA-templated transcription	GO:0045893	FALSE	6.29e-33	32.2017	1699	141	66	21010	ARID1B,NIPBL,TCF20,KMT2D,EP400,EP300,CREBBP,BRD7,TAF4,NFIA,CHD3,ZFHX3,SMARCD2,MBD3,NCOA2,KDM6A,RBPJ,IRF2BPL,MTA3,NCOA6,HDAC4,DOT1L,ZNF384,KMT2A,BCL11A,NFIC,NFRKB,SRCAP,MBD2,ARID1A,SMARCA2,SALL1,CHD7,SMARCE1,RREB1,MED15,TBR1,KAT5,ARNT,MED25,MED28,ZNF292,SMARCD1,TRIM24,ZNF318,ACTL6A,RLF,CTCF,MED12,CCAR1,SCAF8,HDAC5,WAC,PITX1,PAXIP1,TRRAP,SMAD4,MECOM,MED13,MAP2K1,SIN3A,CHD8,ZNF629,YAP1,TAF6,ZNF516
GO:BP	positive regulation of RNA biosynthetic process	GO:1902680	FALSE	7.86e-33	32.1047	1706	141	66	21010	ARID1B,NIPBL,TCF20,KMT2D,EP400,EP300,CREBBP,BRD7,TAF4,NFIA,CHD3,ZFHX3,SMARCD2,MBD3,NCOA2,KDM6A,RBPJ,IRF2BPL,MTA3,NCOA6,HDAC4,DOT1L,ZNF384,KMT2A,BCL11A,NFIC,NFRKB,SRCAP,MBD2,ARID1A,SMARCA2,SALL1,CHD7,SMARCE1,RREB1,MED15,TBR1,KAT5,ARNT,MED25,MED28,ZNF292,SMARCD1,TRIM24,ZNF318,ACTL6A,RLF,CTCF,MED12,CCAR1,SCAF8,HDAC5,WAC,PITX1,PAXIP1,TRRAP,SMAD4,MECOM,MED13,MAP2K1,SIN3A,CHD8,ZNF629,YAP1,TAF6,ZNF516
GO:BP	chromatin remodeling	GO:0006338	FALSE	1.55e-32	31.8102	655	141	46	21010	ARID1B,KMT2D,EP400,EP300,CREBBP,BRD7,PBRM1,CHD3,RAD54L2,SMARCD2,MBD3,CECR2,EHMT2,UTY,KDM6A,KAT14,MTA3,HDAC4,DOT1L,KMT2A,AURKB,LIN54,NFRKB,SRCAP,MBD2,ARID1A,SMARCA2,JMJD1C,CHD7,YEATS2,SMARCE1,BAZ2A,TBR1,KAT5,SMARCD1,ACTL6A,CTCF,HDAC5,WAC,PAXIP1,SETDB1,MECOM,SIN3A,CHD8,KDM2B,L3MBTL3
GO:BP	cellular nitrogen compound metabolic process	GO:0034641	FALSE	1.55e-32	31.8102	8625	141	127	21010	ARID1B,NIPBL,TCF20,HNRNPM,KMT2D,SYMPK,EP400,EP300,CREBBP,BRD7,TRIM33,TAF4,PBRM1,ZMYM2,HNRNPLL,NFIA,CHD3,ZFHX3,TLE4,SMARCD2,MBD3,CECR2,TIAL1,NCOA2,EHMT2,DAZAP1,ZZZ3,KDM6A,RBPJ,IRF2BPL,KAT14,MTA3,NCOA6,ZNF644,HDAC4,DOT1L,ZNF384,KMT2A,AURKB,BCL11A,NBN,RCOR3,WDR74,NFIC,LIN54,ZNF618,DCXR,NFRKB,ZHX2,NAB2,PIAS2,SRCAP,MBD2,CIC,SPEN,ARID1A,CUX1,SMARCA2,JMJD1C,SALL1,CHD7,IRF2BP2,YEATS2,SMARCE1,SOX6,BAZ2A,R…
GO:BP	gene expression	GO:0010467	FALSE	2.67e-28	27.5741	9182	141	126	21010	ARID1B,NIPBL,TCF20,HNRNPM,KMT2D,SYMPK,EP400,EP300,CREBBP,BRD7,TRIM33,TAF4,PBRM1,ZMYM2,HNRNPLL,NFIA,CHD3,ZFHX3,TLE4,SMARCD2,MBD3,TIAL1,NCOA2,EHMT2,DAZAP1,ZZZ3,UTY,KDM6A,RBPJ,IRF2BPL,KAT14,MTA3,NCOA6,ZNF644,HDAC4,DOT1L,ZNF384,KMT2A,AURKB,BCL11A,NBN,RCOR3,WDR74,NFIC,LIN54,ZNF618,NFRKB,ZHX2,NAB2,PIAS2,SRCAP,MBD2,CIC,SPEN,ARID1A,CUX1,SMARCA2,JMJD1C,SALL1,CHD7,IRF2BP2,YEATS2,SMARCE1,SOX6,BAZ2A,RREB1,ME…
GO:BP	positive regulation of macromolecule biosynthetic process	GO:0010557	FALSE	4.4e-28	27.3568	2599	141	73	21010	ARID1B,NIPBL,TCF20,KMT2D,EP400,EP300,CREBBP,BRD7,TAF4,HNRNPLL,NFIA,CHD3,ZFHX3,SMARCD2,MBD3,NCOA2,DAZAP1,KDM6A,RBPJ,IRF2BPL,MTA3,NCOA6,HDAC4,DOT1L,ZNF384,KMT2A,AURKB,BCL11A,NFIC,NFRKB,SRCAP,MBD2,ARID1A,SMARCA2,SALL1,CHD7,SMARCE1,RREB1,MED15,TBR1,KAT5,TRMT10C,ARNT,MED25,MED28,ZNF292,SMARCD1,TRIM24,ZNF318,ACTL6A,RLF,CTCF,MED12,CCAR1,SCAF8,QKI,RBM22,HDAC5,WAC,PITX1,RBM47,PAXIP1,TRRAP,SMAD4,MECOM,MED1…
GO:BP	histone modification	GO:0016570	FALSE	4.85e-28	27.3145	291	141	32	21010	NIPBL,KMT2D,EP400,EP300,CREBBP,TAF4,CHD3,MBD3,EHMT2,ZZZ3,UTY,KDM6A,KAT14,MTA3,NCOA6,HDAC4,DOT1L,KMT2A,AURKB,MBD2,JMJD1C,YEATS2,BAZ2A,KAT5,ACTL6A,HDAC5,WAC,PAXIP1,SETDB1,TRRAP,SMAD4,TAF6
GO:BP	negative regulation of nitrogen compound metabolic process	GO:0051172	FALSE	3.05e-27	26.516	2353	141	69	21010	NIPBL,EP300,CREBBP,BRD7,TRIM33,ZMYM2,CHD3,ZFHX3,TLE4,TLK2,MBD3,NCOA2,EHMT2,RBPJ,IRF2BPL,MTA3,HDAC4,KMT2A,AURKB,BCL11A,NBN,RCOR3,NFIC,ZHX2,NAB2,MBD2,CIC,SPEN,CUX1,SMARCA2,SALL1,IRF2BP2,YEATS2,SMARCE1,SOX6,BAZ2A,RREB1,TRPS1,MIDEAS,TBR1,KAT5,MED25,ZNF217,NCOR1,TRIM24,PHF14,ZNF318,FOXP4,SAP130,CTCF,CCAR1,SCAF8,NCOA5,HDAC5,WAC,RCOR2,PITX1,RBM47,SCAF4,SETDB1,SMAD4,MECOM,RCOR1,SIN3A,CHD8,YAP1,KDM2B,L3MB…
GO:BP	positive regulation of cellular biosynthetic process	GO:0031328	FALSE	3.26e-27	26.4869	2684	141	73	21010	ARID1B,NIPBL,TCF20,KMT2D,EP400,EP300,CREBBP,BRD7,TAF4,HNRNPLL,NFIA,CHD3,ZFHX3,SMARCD2,MBD3,NCOA2,DAZAP1,KDM6A,RBPJ,IRF2BPL,MTA3,NCOA6,HDAC4,DOT1L,ZNF384,KMT2A,AURKB,BCL11A,NFIC,NFRKB,SRCAP,MBD2,ARID1A,SMARCA2,SALL1,CHD7,SMARCE1,RREB1,MED15,TBR1,KAT5,TRMT10C,ARNT,MED25,MED28,ZNF292,SMARCD1,TRIM24,ZNF318,ACTL6A,RLF,CTCF,MED12,CCAR1,SCAF8,QKI,RBM22,HDAC5,WAC,PITX1,RBM47,PAXIP1,TRRAP,SMAD4,MECOM,MED1…
GO:BP	positive regulation of biosynthetic process	GO:0009891	FALSE	5.01e-27	26.2999	2703	141	73	21010	ARID1B,NIPBL,TCF20,KMT2D,EP400,EP300,CREBBP,BRD7,TAF4,HNRNPLL,NFIA,CHD3,ZFHX3,SMARCD2,MBD3,NCOA2,DAZAP1,KDM6A,RBPJ,IRF2BPL,MTA3,NCOA6,HDAC4,DOT1L,ZNF384,KMT2A,AURKB,BCL11A,NFIC,NFRKB,SRCAP,MBD2,ARID1A,SMARCA2,SALL1,CHD7,SMARCE1,RREB1,MED15,TBR1,KAT5,TRMT10C,ARNT,MED25,MED28,ZNF292,SMARCD1,TRIM24,ZNF318,ACTL6A,RLF,CTCF,MED12,CCAR1,SCAF8,QKI,RBM22,HDAC5,WAC,PITX1,RBM47,PAXIP1,TRRAP,SMAD4,MECOM,MED1…
GO:BP	positive regulation of nitrogen compound metabolic process	GO:0051173	FALSE	7.37e-27	26.1324	3071	141	77	21010	ARID1B,NIPBL,TCF20,KMT2D,EP400,EP300,CREBBP,BRD7,TAF4,PBRM1,HNRNPLL,NFIA,CHD3,ZFHX3,SMARCD2,MBD3,NCOA2,DAZAP1,KDM6A,RBPJ,IRF2BPL,MTA3,NCOA6,HDAC4,DOT1L,ZNF384,KMT2A,AURKB,BCL11A,NBN,NFIC,NFRKB,NAB2,SRCAP,MBD2,ARID1A,SMARCA2,SALL1,CHD7,SMARCE1,BAZ2A,RREB1,MED15,TBR1,KAT5,TRMT10C,ARNT,MED25,MED28,ZNF292,SMARCD1,TRIM24,ZNF318,ACTL6A,RLF,CTCF,MED12,CCAR1,SCAF8,RBM22,HDAC5,WAC,PITX1,PAXIP1,TRRAP,SMAD4…
GO:BP	macromolecule biosynthetic process	GO:0009059	FALSE	9.91e-26	25.004	9681	141	126	21010	ARID1B,NIPBL,TCF20,HNRNPM,KMT2D,SYMPK,EP400,EP300,CREBBP,BRD7,TRIM33,TAF4,PBRM1,ZMYM2,HNRNPLL,NFIA,CHD3,ZFHX3,TLE4,SMARCD2,MBD3,TIAL1,NCOA2,EHMT2,DAZAP1,ZZZ3,UTY,KDM6A,RBPJ,IRF2BPL,KAT14,MTA3,NCOA6,ZNF644,HDAC4,DOT1L,ZNF384,KMT2A,AURKB,BCL11A,NBN,RCOR3,WDR74,NFIC,LIN54,ZNF618,NFRKB,ZHX2,NAB2,PIAS2,SRCAP,MBD2,CIC,SPEN,ARID1A,CUX1,SMARCA2,JMJD1C,SALL1,CHD7,IRF2BP2,YEATS2,SMARCE1,SOX6,BAZ2A,RREB1,ME…
GO:BP	negative regulation of transcription by RNA polymerase II	GO:0000122	FALSE	4.98e-25	24.3027	978	141	46	21010	NIPBL,EP300,CREBBP,TRIM33,CHD3,ZFHX3,TLE4,MBD3,NCOA2,EHMT2,RBPJ,IRF2BPL,MTA3,HDAC4,AURKB,BCL11A,NFIC,ZHX2,MBD2,CIC,SPEN,CUX1,SMARCA2,SALL1,IRF2BP2,YEATS2,RREB1,TRPS1,KAT5,MED25,ZNF217,NCOR1,PHF14,FOXP4,SAP130,CTCF,SCAF8,NCOA5,HDAC5,SCAF4,SMAD4,SIN3A,CHD8,YAP1,KDM2B,CBX2
GO:BP	positive regulation of macromolecule metabolic process	GO:0010604	FALSE	7.18e-25	24.1439	3483	141	79	21010	ARID1B,NIPBL,TCF20,KMT2D,EP400,EP300,CREBBP,BRD7,TAF4,PBRM1,HNRNPLL,NFIA,CHD3,ZFHX3,SMARCD2,MBD3,NCOA2,DAZAP1,KDM6A,RBPJ,IRF2BPL,MTA3,NCOA6,HDAC4,DOT1L,ZNF384,KMT2A,AURKB,BCL11A,NBN,NFIC,NFRKB,NAB2,SRCAP,MBD2,ARID1A,SMARCA2,SALL1,CHD7,SMARCE1,BAZ2A,RREB1,MED15,TBR1,KAT5,TRMT10C,ARNT,MED25,MED28,ZNF292,SMARCD1,TRIM24,ZNF318,ACTL6A,RLF,CTCF,MED12,CCAR1,SCAF8,QKI,RBM22,HDAC5,WAC,PITX1,RBM47,PAXIP1,T…
GO:BP	positive regulation of cellular metabolic process	GO:0031325	FALSE	1.04e-24	23.9813	3407	141	78	21010	ARID1B,NIPBL,TCF20,KMT2D,EP400,EP300,CREBBP,BRD7,TAF4,PBRM1,HNRNPLL,NFIA,CHD3,ZFHX3,SMARCD2,MBD3,NCOA2,DAZAP1,KDM6A,RBPJ,IRF2BPL,MTA3,NCOA6,HDAC4,DOT1L,ZNF384,KMT2A,AURKB,BCL11A,NBN,NFIC,DCXR,NFRKB,NAB2,SRCAP,MBD2,ARID1A,SMARCA2,SALL1,CHD7,SMARCE1,RREB1,MED15,TBR1,KAT5,TRMT10C,ARNT,MED25,MED28,ZNF292,SMARCD1,TRIM24,ZNF318,ACTL6A,RLF,CTCF,MED12,CCAR1,SCAF8,QKI,RBM22,HDAC5,WAC,PITX1,RBM47,PAXIP1,TR…
GO:BP	positive regulation of metabolic process	GO:0009893	FALSE	3.77e-23	22.4234	3797	141	80	21010	ARID1B,NIPBL,TCF20,KMT2D,EP400,EP300,CREBBP,BRD7,TAF4,PBRM1,HNRNPLL,NFIA,CHD3,ZFHX3,SMARCD2,MBD3,NCOA2,DAZAP1,KDM6A,RBPJ,IRF2BPL,MTA3,NCOA6,HDAC4,DOT1L,ZNF384,KMT2A,AURKB,BCL11A,NBN,NFIC,DCXR,NFRKB,NAB2,SRCAP,MBD2,ARID1A,SMARCA2,SALL1,CHD7,SMARCE1,BAZ2A,RREB1,MED15,TBR1,KAT5,TRMT10C,ARNT,MED25,MED28,ZNF292,SMARCD1,TRIM24,ZNF318,ACTL6A,RLF,CTCF,MED12,CCAR1,SCAF8,QKI,RBM22,HDAC5,WAC,PITX1,RBM47,PAX…
GO:BP	negative regulation of macromolecule biosynthetic process	GO:0010558	FALSE	1.54e-22	21.812	2741	141	68	21010	NIPBL,KMT2D,EP300,CREBBP,BRD7,TRIM33,ZMYM2,CHD3,ZFHX3,TLE4,MBD3,TIAL1,NCOA2,EHMT2,RBPJ,IRF2BPL,MTA3,HDAC4,DOT1L,AURKB,BCL11A,RCOR3,NFIC,ZHX2,NAB2,MBD2,CIC,SPEN,CUX1,SMARCA2,SALL1,IRF2BP2,YEATS2,SMARCE1,SOX6,BAZ2A,RREB1,TRPS1,MIDEAS,TBR1,KAT5,MED25,ZNF217,NCOR1,TRIM24,PHF14,ZNF318,FOXP4,SAP130,CTCF,CCAR1,SCAF8,NCOA5,HDAC5,RCOR2,PITX1,RBM47,SCAF4,SETDB1,SMAD4,MECOM,RCOR1,SIN3A,CHD8,YAP1,KDM2B,L3MBT…
GO:BP	negative regulation of cellular biosynthetic process	GO:0031327	FALSE	4.44e-22	21.3531	2794	141	68	21010	NIPBL,KMT2D,EP300,CREBBP,BRD7,TRIM33,ZMYM2,CHD3,ZFHX3,TLE4,MBD3,TIAL1,NCOA2,EHMT2,RBPJ,IRF2BPL,MTA3,HDAC4,DOT1L,AURKB,BCL11A,RCOR3,NFIC,ZHX2,NAB2,MBD2,CIC,SPEN,CUX1,SMARCA2,SALL1,IRF2BP2,YEATS2,SMARCE1,SOX6,BAZ2A,RREB1,TRPS1,MIDEAS,TBR1,KAT5,MED25,ZNF217,NCOR1,TRIM24,PHF14,ZNF318,FOXP4,SAP130,CTCF,CCAR1,SCAF8,NCOA5,HDAC5,RCOR2,PITX1,RBM47,SCAF4,SETDB1,SMAD4,MECOM,RCOR1,SIN3A,CHD8,YAP1,KDM2B,L3MBT…
GO:BP	negative regulation of biosynthetic process	GO:0009890	FALSE	5.82e-22	21.235	2808	141	68	21010	NIPBL,KMT2D,EP300,CREBBP,BRD7,TRIM33,ZMYM2,CHD3,ZFHX3,TLE4,MBD3,TIAL1,NCOA2,EHMT2,RBPJ,IRF2BPL,MTA3,HDAC4,DOT1L,AURKB,BCL11A,RCOR3,NFIC,ZHX2,NAB2,MBD2,CIC,SPEN,CUX1,SMARCA2,SALL1,IRF2BP2,YEATS2,SMARCE1,SOX6,BAZ2A,RREB1,TRPS1,MIDEAS,TBR1,KAT5,MED25,ZNF217,NCOR1,TRIM24,PHF14,ZNF318,FOXP4,SAP130,CTCF,CCAR1,SCAF8,NCOA5,HDAC5,RCOR2,PITX1,RBM47,SCAF4,SETDB1,SMAD4,MECOM,RCOR1,SIN3A,CHD8,YAP1,KDM2B,L3MBT…
GO:BP	negative regulation of cellular metabolic process	GO:0031324	FALSE	1.04e-20	19.9835	3233	141	71	21010	NIPBL,KMT2D,EP300,CREBBP,BRD7,TRIM33,ZMYM2,CHD3,ZFHX3,TLE4,TLK2,MBD3,TIAL1,NCOA2,EHMT2,RBPJ,IRF2BPL,MTA3,HDAC4,DOT1L,KMT2A,AURKB,BCL11A,NBN,RCOR3,NFIC,ZHX2,NAB2,MBD2,CIC,SPEN,CUX1,SMARCA2,SALL1,IRF2BP2,YEATS2,SMARCE1,SOX6,BAZ2A,RREB1,TRPS1,MIDEAS,TBR1,KAT5,MED25,ZNF217,NCOR1,TRIM24,PHF14,ZNF318,FOXP4,SAP130,CTCF,CCAR1,SCAF8,NCOA5,HDAC5,RCOR2,PITX1,RBM47,SCAF4,SETDB1,SMAD4,MECOM,RCOR1,SIN3A,CHD8,Y…
GO:BP	negative regulation of macromolecule metabolic process	GO:0010605	FALSE	1.23e-20	19.9099	3339	141	72	21010	NIPBL,KMT2D,EP300,CREBBP,BRD7,TRIM33,ZMYM2,CHD3,ZFHX3,TLE4,TLK2,MBD3,TIAL1,NCOA2,EHMT2,RBPJ,IRF2BPL,MTA3,HDAC4,DOT1L,KMT2A,AURKB,BCL11A,NBN,RCOR3,NFIC,ZHX2,NAB2,MBD2,CIC,SPEN,CUX1,SMARCA2,SALL1,IRF2BP2,YEATS2,SMARCE1,SOX6,BAZ2A,RREB1,TRPS1,MIDEAS,TBR1,KAT5,MED25,ZNF217,NCOR1,TRIM24,PHF14,ZNF318,FOXP4,SAP130,CTCF,CCAR1,SCAF8,NCOA5,HDAC5,WAC,RCOR2,PITX1,RBM47,SCAF4,SETDB1,SMAD4,MECOM,RCOR1,SIN3A,CH…
GO:BP	negative regulation of metabolic process	GO:0009892	FALSE	5.56e-19	18.2547	3563	141	72	21010	NIPBL,KMT2D,EP300,CREBBP,BRD7,TRIM33,ZMYM2,CHD3,ZFHX3,TLE4,TLK2,MBD3,TIAL1,NCOA2,EHMT2,RBPJ,IRF2BPL,MTA3,HDAC4,DOT1L,KMT2A,AURKB,BCL11A,NBN,RCOR3,NFIC,ZHX2,NAB2,MBD2,CIC,SPEN,CUX1,SMARCA2,SALL1,IRF2BP2,YEATS2,SMARCE1,SOX6,BAZ2A,RREB1,TRPS1,MIDEAS,TBR1,KAT5,MED25,ZNF217,NCOR1,TRIM24,PHF14,ZNF318,FOXP4,SAP130,CTCF,CCAR1,SCAF8,NCOA5,HDAC5,WAC,RCOR2,PITX1,RBM47,SCAF4,SETDB1,SMAD4,MECOM,RCOR1,SIN3A,CH…
GO:BP	post-translational protein modification	GO:0043687	FALSE	1.41e-18	17.8493	1276	141	44	21010	NIPBL,KMT2D,EP400,EP300,CREBBP,TRIM33,TAF4,CHD3,MBD3,EHMT2,ZZZ3,UTY,KDM6A,IRF2BPL,KAT14,MTA3,NCOA6,HDAC4,DOT1L,KMT2A,AURKB,BCL11A,PIAS2,ANAPC1,MBD2,JMJD1C,YEATS2,BAZ2A,KAT5,ARNT,TRIM24,RBBP6,USP34,ACTL6A,MED12,CCAR1,HDAC5,WAC,PAXIP1,SETDB1,TRRAP,SMAD4,PELI2,TAF6
GO:BP	peptidyl-lysine modification	GO:0018205	FALSE	1.68e-18	17.7734	308	141	25	21010	KMT2D,EP400,EP300,CREBBP,TAF4,MBD3,EHMT2,ZZZ3,KDM6A,KAT14,NCOA6,HDAC4,DOT1L,KMT2A,BCL11A,PIAS2,YEATS2,KAT5,ARNT,ACTL6A,PAXIP1,SETDB1,TRRAP,SMAD4,TAF6
GO:BP	positive regulation of cellular process	GO:0048522	FALSE	3.42e-18	17.4659	5711	141	90	21010	ARID1B,NIPBL,TCF20,KMT2D,EP400,EP300,CREBBP,BRD7,TAF4,PBRM1,HNRNPLL,NFIA,CHD3,ZFHX3,SMARCD2,MBD3,TIAL1,NCOA2,DAZAP1,KDM6A,RBPJ,IRF2BPL,MTA3,NCOA6,HDAC4,DOT1L,ZNF384,KMT2A,AURKB,BMP2K,BCL11A,NBN,NFIC,DCXR,NFRKB,NAB2,SRCAP,MBD2,SPEN,ARID1A,CUX1,SMARCA2,SALL1,CHD7,SMARCE1,SOX6,RREB1,MED15,TBR1,KAT5,TRMT10C,ARNT,MED25,MED28,ZNF292,SMARCD1,TRIM24,USP34,PCK2,ZNF318,ACTL6A,RLF,CTCF,DLX6,MED12,CCAR1,SCAF…
GO:BP	positive regulation of transcription by RNA polymerase II	GO:0045944	FALSE	3.85e-18	17.4143	1245	141	43	21010	NIPBL,TCF20,KMT2D,EP300,CREBBP,TAF4,NFIA,ZFHX3,NCOA2,KDM6A,RBPJ,IRF2BPL,NCOA6,HDAC4,DOT1L,ZNF384,KMT2A,BCL11A,NFIC,SMARCA2,SALL1,CHD7,RREB1,MED15,TBR1,KAT5,ARNT,MED25,MED28,ZNF292,RLF,MED12,HDAC5,PITX1,PAXIP1,SMAD4,MECOM,MED13,SIN3A,CHD8,ZNF629,YAP1,TAF6
GO:BP	positive regulation of biological process	GO:0048518	FALSE	2.33e-17	16.6325	6253	141	93	21010	ARID1B,NIPBL,TCF20,KMT2D,EP400,EP300,CREBBP,BRD7,TAF4,PBRM1,HNRNPLL,NFIA,CHD3,ZFHX3,SMARCD2,MBD3,TIAL1,NCOA2,DAZAP1,KDM6A,RBPJ,IRF2BPL,MTA3,NCOA6,HDAC4,DOT1L,ZNF384,KMT2A,AURKB,BMP2K,BCL11A,NBN,NFIC,DCXR,NFRKB,NAB2,SRCAP,MBD2,SPEN,ARID1A,CUX1,SMARCA2,SALL1,CHD7,SMARCE1,SOX6,BAZ2A,RREB1,MED15,TBR1,KAT5,TRMT10C,ARNT,MED25,MED28,ZNF292,SMARCD1,TRIM24,USP34,PCK2,ZNF318,ACTL6A,SAP130,RLF,CTCF,DLX6,MED…
GO:BP	negative regulation of cellular process	GO:0048523	FALSE	3.72e-14	13.4291	5511	141	82	21010	NIPBL,KMT2D,EP300,CREBBP,BRD7,TRIM33,PBRM1,ZMYM2,CHD3,ZFHX3,TLE4,TLK2,MBD3,TIAL1,NCOA2,EHMT2,KDM6A,RBPJ,IRF2BPL,MTA3,HDAC4,DOT1L,KMT2A,AURKB,BCL11A,NBN,RCOR3,NFIC,ZHX2,NAB2,PIAS2,MBD2,CIC,SPEN,CUX1,SMARCA2,SALL1,CHD7,IRF2BP2,YEATS2,SMARCE1,SOX6,BAZ2A,RREB1,TRPS1,MIDEAS,TBR1,KAT5,MED25,ZNF217,MED28,NCOR1,SMARCD1,TRIM24,PHF14,ZNF318,FOXP4,ACTL6A,SAP130,CTCF,CCAR1,SCAF8,NCOA5,HDAC5,WAC,RCOR2,PITX1,R…
GO:BP	positive regulation of myoblast differentiation	GO:0045663	FALSE	1.83e-13	12.7383	44	141	11	21010	ARID1B,BRD7,PBRM1,ZFHX3,SMARCD2,ARID1A,SMARCA2,SMARCE1,KAT5,SMARCD1,ACTL6A
GO:BP	regulation of DNA metabolic process	GO:0051052	FALSE	5.36e-13	12.2707	531	141	25	21010	ARID1B,EP400,BRD7,TAF4,PBRM1,SMARCD2,MBD3,EHMT2,KMT2A,AURKB,NBN,NFRKB,MBD2,ARID1A,SMARCA2,SMARCE1,BAZ2A,KAT5,SMARCD1,RBBP6,ACTL6A,RLF,PAXIP1,TRRAP,TAF6
GO:BP	negative regulation of biological process	GO:0048519	FALSE	7.07e-13	12.1506	5913	141	83	21010	NIPBL,KMT2D,EP300,CREBBP,BRD7,TRIM33,PBRM1,ZMYM2,CHD3,ZFHX3,TLE4,TLK2,MBD3,TIAL1,NCOA2,EHMT2,KDM6A,RBPJ,IRF2BPL,MTA3,HDAC4,DOT1L,KMT2A,AURKB,BCL11A,NBN,RCOR3,NFIC,ZHX2,NAB2,PIAS2,MBD2,CIC,SPEN,CUX1,SMARCA2,SALL1,CHD7,IRF2BP2,YEATS2,SMARCE1,SOX6,BAZ2A,RREB1,TRPS1,MIDEAS,TBR1,KAT5,ARNT,MED25,ZNF217,MED28,NCOR1,SMARCD1,TRIM24,PHF14,ZNF318,FOXP4,ACTL6A,SAP130,CTCF,CCAR1,SCAF8,NCOA5,HDAC5,WAC,RCOR2,PI…
GO:BP	DNA metabolic process	GO:0006259	FALSE	1.58e-12	11.8021	1039	141	33	21010	ARID1B,NIPBL,EP400,BRD7,TAF4,PBRM1,NFIA,SMARCD2,MBD3,CECR2,EHMT2,DOT1L,KMT2A,AURKB,NBN,NFIC,NFRKB,MBD2,ARID1A,SMARCA2,SMARCE1,BAZ2A,KAT5,SMARCD1,WDR33,RBBP6,ACTL6A,RLF,CTCF,PAXIP1,TRRAP,SIN3A,TAF6
GO:BP	regulation of nucleotide-excision repair	GO:2000819	FALSE	4.32e-12	11.3644	28	141	9	21010	ARID1B,BRD7,PBRM1,SMARCD2,ARID1A,SMARCA2,SMARCE1,SMARCD1,ACTL6A
GO:BP	epigenetic regulation of gene expression	GO:0040029	FALSE	7.68e-12	11.1147	228	141	17	21010	ARID1B,KMT2D,EP300,BRD7,MBD3,HDAC4,DOT1L,KMT2A,MBD2,ARID1A,BAZ2A,SMARCD1,CTCF,HDAC5,SETDB1,SIN3A,L3MBTL3
GO:BP	positive regulation of double-strand break repair	GO:2000781	FALSE	1.64e-11	10.7859	86	141	12	21010	ARID1B,EP400,BRD7,PBRM1,SMARCD2,ARID1A,SMARCA2,SMARCE1,KAT5,SMARCD1,ACTL6A,TRRAP
GO:BP	protein deacetylation	GO:0006476	FALSE	1.64e-11	10.7859	86	141	12	21010	NIPBL,EP300,CHD3,MBD3,ZZZ3,KAT14,MTA3,HDAC4,MBD2,YEATS2,BAZ2A,HDAC5
GO:BP	myoblast differentiation	GO:0045445	FALSE	1.7e-11	10.7684	111	141	13	21010	ARID1B,BRD7,PBRM1,ZFHX3,SMARCD2,RBPJ,ARID1A,SMARCA2,SMARCE1,KAT5,SMARCD1,ACTL6A,PITX1
GO:BP	histone deacetylation	GO:0016575	FALSE	2.02e-11	10.6944	66	141	11	21010	NIPBL,CHD3,MBD3,ZZZ3,KAT14,MTA3,HDAC4,MBD2,YEATS2,BAZ2A,HDAC5
GO:BP	histone acetylation	GO:0016573	FALSE	2.1e-11	10.6768	113	141	13	21010	EP400,EP300,CREBBP,TAF4,MBD3,ZZZ3,KAT14,YEATS2,KAT5,ACTL6A,TRRAP,SMAD4,TAF6
GO:BP	regulation of chromosome organization	GO:0033044	FALSE	3.37e-11	10.472	251	141	17	21010	ARID1B,BRD7,PBRM1,SMARCD2,AURKB,NBN,NFRKB,ANAPC1,ARID1A,SMARCA2,SMARCE1,KAT5,SMARCD1,ACTL6A,CTCF,SETDB1,SIN3A
GO:BP	protein-containing complex organization	GO:0043933	FALSE	3.37e-11	10.472	4031	141	64	21010	ARID1B,KMT2D,EP400,EP300,CREBBP,BRD7,TAF4,PBRM1,CHD3,RAD54L2,TLK2,SMARCD2,MBD3,CECR2,EHMT2,ZZZ3,UTY,KDM6A,KAT14,MTA3,HDAC4,DOT1L,KMT2A,AURKB,BCL11A,LIN54,NFRKB,SRCAP,MBD2,ARID1A,SMARCA2,JMJD1C,CHD7,YEATS2,SMARCE1,BAZ2A,MED15,TBR1,KAT5,KHDC4,MED25,MED28,NCOR1,SMARCD1,PHF14,ACTL6A,CTCF,SCAF8,HDAC5,WAC,SCAF4,PAXIP1,CPSF7,SETDB1,TRRAP,MECOM,RCOR1,SIN3A,CHD8,YAP1,TAF6,KDM2B,L3MBTL3,CBX2
GO:BP	stem cell population maintenance	GO:0019827	FALSE	3.84e-11	10.4152	180	141	15	21010	NIPBL,RBPJ,ZHX2,ARID1A,SMARCA2,SMARCE1,MED15,MED28,SMARCD1,ACTL6A,SAP130,MED12,SIN3A,YAP1,KDM2B
GO:BP	internal peptidyl-lysine acetylation	GO:0018393	FALSE	3.96e-11	10.4028	119	141	13	21010	EP400,EP300,CREBBP,TAF4,MBD3,ZZZ3,KAT14,YEATS2,KAT5,ACTL6A,TRRAP,SMAD4,TAF6
GO:BP	internal protein amino acid acetylation	GO:0006475	FALSE	4.81e-11	10.318	121	141	13	21010	EP400,EP300,CREBBP,TAF4,MBD3,ZZZ3,KAT14,YEATS2,KAT5,ACTL6A,TRRAP,SMAD4,TAF6
GO:BP	cell cycle	GO:0007049	FALSE	4.81e-11	10.318	1811	141	41	21010	ARID1B,NIPBL,EP400,EP300,BRD7,PBRM1,STAG1,NFIA,CHD3,TLK2,SMARCD2,CECR2,EHMT2,ZZZ3,KAT14,MTA3,DOT1L,AURKB,NBN,LIN54,NFRKB,ANAPC1,ARID1A,SMARCA2,YEATS2,SMARCE1,KAT5,NCOR1,SMARCD1,ZNF318,ACTL6A,KIF20A,CTCF,CCAR1,STAG2,WAC,PAXIP1,TRRAP,MECOM,SIN3A,TAF6
GO:BP	regulation of G0 to G1 transition	GO:0070316	FALSE	4.85e-11	10.3142	36	141	9	21010	ARID1B,BRD7,PBRM1,SMARCD2,ARID1A,SMARCA2,SMARCE1,SMARCD1,ACTL6A
GO:BP	maintenance of cell number	GO:0098727	FALSE	5.02e-11	10.2996	184	141	15	21010	NIPBL,RBPJ,ZHX2,ARID1A,SMARCA2,SMARCE1,MED15,MED28,SMARCD1,ACTL6A,SAP130,MED12,SIN3A,YAP1,KDM2B
GO:BP	protein deacylation	GO:0035601	FALSE	6.27e-11	10.2025	97	141	12	21010	NIPBL,EP300,CHD3,MBD3,ZZZ3,KAT14,MTA3,HDAC4,MBD2,YEATS2,BAZ2A,HDAC5
GO:BP	regulation of myoblast differentiation	GO:0045661	FALSE	6.66e-11	10.1763	74	141	11	21010	ARID1B,BRD7,PBRM1,ZFHX3,SMARCD2,ARID1A,SMARCA2,SMARCE1,KAT5,SMARCD1,ACTL6A
GO:BP	macromolecule deacylation	GO:0098732	FALSE	6.96e-11	10.1572	98	141	12	21010	NIPBL,EP300,CHD3,MBD3,ZZZ3,KAT14,MTA3,HDAC4,MBD2,YEATS2,BAZ2A,HDAC5
GO:BP	developmental process	GO:0032502	FALSE	7.42e-11	10.1296	6414	141	83	21010	ARID1B,NIPBL,KMT2D,EP300,CREBBP,BRD7,TAF4,PBRM1,NFIA,CHD3,ZFHX3,SMARCD2,MBD3,CECR2,TIAL1,NCOA2,EHMT2,DAZAP1,ZZZ3,KDM6A,RBPJ,IRF2BPL,KAT14,MTA3,NCOA6,HDAC4,KMT2A,AURKB,BMP2K,BCL11A,NBN,WDR74,NFRKB,ZHX2,NAB2,MBD2,CIC,SPEN,ARID1A,CUX1,SMARCA2,SALL1,CHD7,IRF2BP2,YEATS2,SMARCE1,SOX6,RREB1,MED15,TRPS1,TBR1,KAT5,ARNT,MED28,SMARCD1,WDR33,RBBP6,PHF14,PCK2,ACTL6A,SAP130,CTCF,DLX6,MED12,QKI,ZMYM3,HDAC5,PITX…
GO:BP	G0 to G1 transition	GO:0045023	FALSE	7.81e-11	10.1076	38	141	9	21010	ARID1B,BRD7,PBRM1,SMARCD2,ARID1A,SMARCA2,SMARCE1,SMARCD1,ACTL6A
GO:BP	peptidyl-lysine acetylation	GO:0018394	FALSE	1.23e-10	9.91158	131	141	13	21010	EP400,EP300,CREBBP,TAF4,MBD3,ZZZ3,KAT14,YEATS2,KAT5,ACTL6A,TRRAP,SMAD4,TAF6
GO:BP	positive regulation of DNA repair	GO:0045739	FALSE	1.23e-10	9.91158	131	141	13	21010	ARID1B,EP400,BRD7,PBRM1,SMARCD2,NFRKB,ARID1A,SMARCA2,SMARCE1,KAT5,SMARCD1,ACTL6A,TRRAP
GO:BP	regulation of sister chromatid segregation	GO:0033045	FALSE	1.36e-10	9.86572	104	141	12	21010	ARID1B,BRD7,PBRM1,SMARCD2,AURKB,ANAPC1,ARID1A,SMARCA2,SMARCE1,KAT5,SMARCD1,ACTL6A
GO:BP	anatomical structure development	GO:0048856	FALSE	1.67e-10	9.77801	5862	141	78	21010	ARID1B,NIPBL,KMT2D,EP300,CREBBP,BRD7,TAF4,PBRM1,NFIA,ZFHX3,SMARCD2,MBD3,CECR2,TIAL1,NCOA2,EHMT2,DAZAP1,ZZZ3,KDM6A,RBPJ,IRF2BPL,KAT14,NCOA6,HDAC4,KMT2A,AURKB,BMP2K,BCL11A,NBN,WDR74,NFRKB,ZHX2,NAB2,MBD2,CIC,SPEN,ARID1A,CUX1,SMARCA2,SALL1,CHD7,IRF2BP2,YEATS2,SMARCE1,SOX6,RREB1,TRPS1,TBR1,KAT5,ARNT,MED28,SMARCD1,RBBP6,PHF14,PCK2,ACTL6A,CTCF,DLX6,MED12,QKI,ZMYM3,HDAC5,PITX1,RBM47,PAXIP1,SMAD4,MECOM,RC…
GO:BP	regulation of DNA repair	GO:0006282	FALSE	4.9e-10	9.30995	217	141	15	21010	ARID1B,EP400,BRD7,TAF4,PBRM1,SMARCD2,NFRKB,ARID1A,SMARCA2,SMARCE1,KAT5,SMARCD1,ACTL6A,TRRAP,TAF6
GO:BP	positive regulation of stem cell population maintenance	GO:1902459	FALSE	7.16e-10	9.14518	48	141	9	21010	ARID1A,SMARCA2,SMARCE1,SMARCD1,ACTL6A,SAP130,SIN3A,YAP1,KDM2B
GO:BP	metaphase/anaphase transition of mitotic cell cycle	GO:0007091	FALSE	8.9e-10	9.05043	94	141	11	21010	ARID1B,BRD7,PBRM1,SMARCD2,AURKB,ANAPC1,ARID1A,SMARCA2,SMARCE1,SMARCD1,ACTL6A
GO:BP	chromosome organization	GO:0051276	FALSE	9.63e-10	9.01623	633	141	23	21010	ARID1B,NIPBL,BRD7,PBRM1,STAG1,SMARCD2,EHMT2,DOT1L,AURKB,NBN,NFRKB,ANAPC1,ARID1A,SMARCA2,SMARCE1,KAT5,SMARCD1,ACTL6A,CTCF,STAG2,SETDB1,SIN3A,CHD8
GO:BP	regulation of developmental process	GO:0050793	FALSE	1e-09	8.99954	2465	141	46	21010	ARID1B,NIPBL,BRD7,PBRM1,CHD3,ZFHX3,SMARCD2,MBD3,NCOA2,ZZZ3,RBPJ,KAT14,MTA3,HDAC4,BMP2K,BCL11A,NFRKB,ZHX2,NAB2,SPEN,ARID1A,CUX1,SMARCA2,CHD7,YEATS2,SMARCE1,SOX6,RREB1,TRPS1,KAT5,ARNT,MED28,SMARCD1,PHF14,ACTL6A,SAP130,MED12,ZMYM3,HDAC5,PAXIP1,SMAD4,RCOR1,MAP2K1,SIN3A,YAP1,KDM2B
GO:BP	sister chromatid segregation	GO:0000819	FALSE	1.01e-09	8.99754	229	141	15	21010	ARID1B,NIPBL,BRD7,PBRM1,STAG1,SMARCD2,AURKB,ANAPC1,ARID1A,SMARCA2,SMARCE1,KAT5,SMARCD1,ACTL6A,STAG2
GO:BP	chromosome segregation	GO:0007059	FALSE	1.05e-09	8.97888	413	141	19	21010	ARID1B,NIPBL,BRD7,PBRM1,STAG1,TLK2,SMARCD2,EHMT2,AURKB,ANAPC1,ARID1A,SMARCA2,SMARCE1,KAT5,NCOR1,SMARCD1,ACTL6A,CTCF,STAG2
GO:BP	metaphase/anaphase transition of cell cycle	GO:0044784	FALSE	1.2e-09	8.91911	97	141	11	21010	ARID1B,BRD7,PBRM1,SMARCD2,AURKB,ANAPC1,ARID1A,SMARCA2,SMARCE1,SMARCD1,ACTL6A
GO:BP	embryo development	GO:0009790	FALSE	1.37e-09	8.86363	1120	141	30	21010	NIPBL,EP300,CREBBP,MBD3,CECR2,ZZZ3,KDM6A,RBPJ,KAT14,KMT2A,NBN,WDR74,NFRKB,MBD2,SALL1,CHD7,YEATS2,KAT5,ARNT,RBBP6,ACTL6A,DLX6,MED12,PITX1,SMAD4,MAP2K1,SIN3A,CHD8,YAP1,KDM2B
GO:BP	regulation of chromosome segregation	GO:0051983	FALSE	1.62e-09	8.79165	129	141	12	21010	ARID1B,BRD7,PBRM1,SMARCD2,AURKB,ANAPC1,ARID1A,SMARCA2,SMARCE1,KAT5,SMARCD1,ACTL6A
GO:BP	protein acetylation	GO:0006473	FALSE	2.05e-09	8.68836	165	141	13	21010	EP400,EP300,CREBBP,TAF4,MBD3,ZZZ3,KAT14,YEATS2,KAT5,ACTL6A,TRRAP,SMAD4,TAF6
GO:BP	regulation of double-strand break repair	GO:2000779	FALSE	2.71e-09	8.56662	135	141	12	21010	ARID1B,EP400,BRD7,PBRM1,SMARCD2,ARID1A,SMARCA2,SMARCE1,KAT5,SMARCD1,ACTL6A,TRRAP
GO:BP	multicellular organism development	GO:0007275	FALSE	3.51e-09	8.45477	4610	141	65	21010	ARID1B,NIPBL,EP300,CREBBP,BRD7,TAF4,PBRM1,NFIA,ZFHX3,SMARCD2,MBD3,CECR2,EHMT2,ZZZ3,KDM6A,RBPJ,IRF2BPL,KAT14,NCOA6,HDAC4,KMT2A,AURKB,BMP2K,BCL11A,NBN,WDR74,NFRKB,ZHX2,NAB2,MBD2,CIC,SPEN,ARID1A,CUX1,SMARCA2,SALL1,CHD7,YEATS2,SMARCE1,SOX6,TRPS1,TBR1,KAT5,ARNT,SMARCD1,RBBP6,PHF14,PCK2,ACTL6A,DLX6,MED12,QKI,HDAC5,PITX1,PAXIP1,SMAD4,RCOR1,PALLD,MAP2K1,CHERP,SIN3A,CHD8,YAP1,KDM2B,CBX2
GO:BP	DNA damage response	GO:0006974	FALSE	4.86e-09	8.3132	890	141	26	21010	ARID1B,NIPBL,EP400,EP300,BRD7,TAF4,PBRM1,TLK2,SMARCD2,NCOA6,DOT1L,NBN,NFRKB,ARID1A,SMARCA2,SMARCE1,KAT5,SMARCD1,WDR33,RBBP6,ACTL6A,WAC,PAXIP1,TRRAP,YAP1,TAF6
GO:BP	positive regulation of DNA metabolic process	GO:0051054	FALSE	5.21e-09	8.2832	304	141	16	21010	ARID1B,EP400,BRD7,PBRM1,SMARCD2,AURKB,NBN,NFRKB,ARID1A,SMARCA2,SMARCE1,KAT5,SMARCD1,ACTL6A,PAXIP1,TRRAP
GO:BP	macromolecule methylation	GO:0043414	FALSE	5.21e-09	8.2832	259	141	15	21010	KMT2D,MBD3,EHMT2,KDM6A,NCOA6,DOT1L,KMT2A,MBD2,BAZ2A,TRMT10C,RLF,CTCF,PAXIP1,SETDB1,SMAD4
GO:BP	cell differentiation	GO:0030154	FALSE	5.46e-09	8.26299	4310	141	62	21010	ARID1B,NIPBL,KMT2D,EP300,BRD7,PBRM1,NFIA,CHD3,ZFHX3,SMARCD2,MBD3,CECR2,TIAL1,EHMT2,DAZAP1,KDM6A,RBPJ,MTA3,NCOA6,HDAC4,KMT2A,BCL11A,NBN,ZHX2,NAB2,SPEN,ARID1A,CUX1,SMARCA2,SALL1,CHD7,IRF2BP2,SMARCE1,SOX6,RREB1,TRPS1,TBR1,KAT5,ARNT,MED28,SMARCD1,PHF14,PCK2,ACTL6A,CTCF,DLX6,MED12,QKI,HDAC5,PITX1,RBM47,PAXIP1,SMAD4,MECOM,RCOR1,PALLD,MAP2K1,SIN3A,YAP1,ZNF516,L3MBTL3,CBX2
GO:BP	cellular developmental process	GO:0048869	FALSE	5.47e-09	8.26228	4311	141	62	21010	ARID1B,NIPBL,KMT2D,EP300,BRD7,PBRM1,NFIA,CHD3,ZFHX3,SMARCD2,MBD3,CECR2,TIAL1,EHMT2,DAZAP1,KDM6A,RBPJ,MTA3,NCOA6,HDAC4,KMT2A,BCL11A,NBN,ZHX2,NAB2,SPEN,ARID1A,CUX1,SMARCA2,SALL1,CHD7,IRF2BP2,SMARCE1,SOX6,RREB1,TRPS1,TBR1,KAT5,ARNT,MED28,SMARCD1,PHF14,PCK2,ACTL6A,CTCF,DLX6,MED12,QKI,HDAC5,PITX1,RBM47,PAXIP1,SMAD4,MECOM,RCOR1,PALLD,MAP2K1,SIN3A,YAP1,ZNF516,L3MBTL3,CBX2
GO:BP	nucleotide-excision repair	GO:0006289	FALSE	6.63e-09	8.17852	86	141	10	21010	ARID1B,BRD7,PBRM1,SMARCD2,ARID1A,SMARCA2,SMARCE1,KAT5,SMARCD1,ACTL6A
GO:BP	nuclear chromosome segregation	GO:0098813	FALSE	7.73e-09	8.11196	313	141	16	21010	ARID1B,NIPBL,BRD7,PBRM1,STAG1,SMARCD2,EHMT2,AURKB,ANAPC1,ARID1A,SMARCA2,SMARCE1,KAT5,SMARCD1,ACTL6A,STAG2
GO:BP	histone methylation	GO:0016571	FALSE	9.21e-09	8.03575	89	141	10	21010	KMT2D,EHMT2,KDM6A,NCOA6,DOT1L,KMT2A,BAZ2A,PAXIP1,SETDB1,SMAD4
GO:BP	regulation of mitotic metaphase/anaphase transition	GO:0030071	FALSE	1.02e-08	7.99052	90	141	10	21010	ARID1B,BRD7,PBRM1,SMARCD2,AURKB,ARID1A,SMARCA2,SMARCE1,SMARCD1,ACTL6A
GO:BP	methylation	GO:0032259	FALSE	1.09e-08	7.96234	321	141	16	21010	KMT2D,MBD3,EHMT2,KDM6A,NCOA6,DOT1L,KMT2A,MBD2,BAZ2A,TRMT10C,RLF,CTCF,PAXIP1,SETDB1,SMAD4,MECOM
GO:BP	regulation of metaphase/anaphase transition of cell cycle	GO:1902099	FALSE	1.4e-08	7.85483	93	141	10	21010	ARID1B,BRD7,PBRM1,SMARCD2,AURKB,ARID1A,SMARCA2,SMARCE1,SMARCD1,ACTL6A
GO:BP	lymphocyte differentiation	GO:0030098	FALSE	1.5e-08	7.82461	432	141	18	21010	ARID1B,EP300,BRD7,PBRM1,SMARCD2,RBPJ,HDAC4,KMT2A,ARID1A,SMARCA2,CHD7,IRF2BP2,SMARCE1,KAT5,SMARCD1,PHF14,ACTL6A,HDAC5
GO:BP	histone lysine methylation	GO:0034968	FALSE	2.28e-08	7.643	71	141	9	21010	KMT2D,EHMT2,KDM6A,NCOA6,DOT1L,KMT2A,PAXIP1,SETDB1,SMAD4
GO:BP	regulation of cell cycle	GO:0051726	FALSE	2.32e-08	7.63416	1112	141	28	21010	ARID1B,EP400,BRD7,PBRM1,SMARCD2,ZZZ3,KAT14,MTA3,DOT1L,AURKB,NBN,NFRKB,ANAPC1,ARID1A,SMARCA2,YEATS2,SMARCE1,KAT5,SMARCD1,ACTL6A,KIF20A,CTCF,WAC,PAXIP1,TRRAP,MECOM,SIN3A,TAF6
GO:BP	cell cycle process	GO:0022402	FALSE	2.51e-08	7.59968	1273	141	30	21010	ARID1B,NIPBL,BRD7,PBRM1,STAG1,NFIA,CHD3,TLK2,SMARCD2,CECR2,EHMT2,KAT14,MTA3,DOT1L,AURKB,NBN,ANAPC1,ARID1A,SMARCA2,SMARCE1,KAT5,NCOR1,SMARCD1,ACTL6A,KIF20A,CTCF,STAG2,WAC,PAXIP1,SIN3A
GO:BP	regulation of stem cell population maintenance	GO:2000036	FALSE	2.53e-08	7.59738	72	141	9	21010	ARID1A,SMARCA2,SMARCE1,SMARCD1,ACTL6A,SAP130,SIN3A,YAP1,KDM2B
GO:BP	protein acylation	GO:0043543	FALSE	2.92e-08	7.53457	207	141	13	21010	EP400,EP300,CREBBP,TAF4,MBD3,ZZZ3,KAT14,YEATS2,KAT5,ACTL6A,TRRAP,SMAD4,TAF6
GO:BP	macromolecule modification	GO:0043412	FALSE	4.37e-08	7.35984	3628	141	54	21010	NIPBL,KMT2D,EP400,EP300,CREBBP,TRIM33,TAF4,CHD3,TLK2,MBD3,EHMT2,ZZZ3,UTY,KDM6A,IRF2BPL,KAT14,MTA3,NCOA6,HDAC4,DOT1L,KMT2A,AURKB,BMP2K,BCL11A,NBN,NAB2,PIAS2,ANAPC1,MBD2,JMJD1C,YEATS2,BAZ2A,KAT5,TRMT10C,ARNT,TRIM24,RBBP6,USP34,ACTL6A,RLF,CTCF,MED12,CCAR1,HDAC5,WAC,RBM47,PAXIP1,SETDB1,TRRAP,SMAD4,MAP2K1,PELI2,TAF6,KDM2B
GO:BP	heterochromatin organization	GO:0070828	FALSE	4.38e-08	7.35804	105	141	10	21010	KMT2D,MBD3,DOT1L,MBD2,BAZ2A,HDAC5,SETDB1,MECOM,SIN3A,L3MBTL3
GO:BP	regulation of DNA methylation	GO:0044030	FALSE	5.69e-08	7.24474	20	141	6	21010	MBD3,EHMT2,KMT2A,MBD2,BAZ2A,RLF
GO:BP	regulation of cellular response to stress	GO:0080135	FALSE	5.94e-08	7.22622	658	141	21	21010	ARID1B,EP400,EP300,CREBBP,BRD7,TAF4,PBRM1,SMARCD2,KDM6A,NFRKB,ARID1A,SMARCA2,SMARCE1,KAT5,NCOR1,SMARCD1,ACTL6A,TRRAP,MECOM,MAP2K1,TAF6
GO:BP	nervous system development	GO:0007399	FALSE	6.49e-08	7.18757	2513	141	43	21010	ARID1B,NIPBL,EP300,PBRM1,NFIA,ZFHX3,CECR2,EHMT2,KDM6A,RBPJ,IRF2BPL,NCOA6,HDAC4,BCL11A,NBN,ZHX2,NAB2,CIC,SPEN,ARID1A,CUX1,SMARCA2,SALL1,CHD7,SMARCE1,SOX6,TBR1,KAT5,SMARCD1,ACTL6A,DLX6,MED12,QKI,HDAC5,PITX1,SMAD4,PALLD,MAP2K1,CHERP,SIN3A,CHD8,YAP1,KDM2B
GO:BP	DNA repair	GO:0006281	FALSE	7.33e-08	7.13481	602	141	20	21010	ARID1B,NIPBL,EP400,BRD7,TAF4,PBRM1,SMARCD2,DOT1L,NBN,NFRKB,ARID1A,SMARCA2,SMARCE1,KAT5,SMARCD1,WDR33,ACTL6A,PAXIP1,TRRAP,TAF6
GO:BP	mononuclear cell differentiation	GO:1903131	FALSE	7.71e-08	7.11307	482	141	18	21010	ARID1B,EP300,BRD7,PBRM1,SMARCD2,RBPJ,HDAC4,KMT2A,ARID1A,SMARCA2,CHD7,IRF2BP2,SMARCE1,KAT5,SMARCD1,PHF14,ACTL6A,HDAC5
GO:BP	muscle structure development	GO:0061061	FALSE	7.73e-08	7.11179	669	141	21	21010	ARID1B,EP300,BRD7,PBRM1,ZFHX3,SMARCD2,RBPJ,HDAC4,ARID1A,SMARCA2,CHD7,SMARCE1,SOX6,KAT5,MED28,SMARCD1,ACTL6A,QKI,HDAC5,PITX1,SMAD4
GO:BP	hemopoiesis	GO:0030097	FALSE	8.06e-08	7.09393	951	141	25	21010	ARID1B,EP300,BRD7,PBRM1,SMARCD2,RBPJ,NCOA6,HDAC4,KMT2A,ARID1A,SMARCA2,CHD7,IRF2BP2,SMARCE1,KAT5,ARNT,SMARCD1,PHF14,ACTL6A,HDAC5,RBM47,MECOM,RCOR1,SIN3A,L3MBTL3
GO:BP	cell cycle phase transition	GO:0044770	FALSE	9.93e-08	7.00324	551	141	19	21010	ARID1B,BRD7,PBRM1,NFIA,SMARCD2,KAT14,MTA3,DOT1L,AURKB,NBN,ANAPC1,ARID1A,SMARCA2,SMARCE1,SMARCD1,ACTL6A,WAC,PAXIP1,SIN3A
GO:BP	negative regulation of gene expression, epigenetic	GO:0045814	FALSE	1.08e-07	6.96459	116	141	10	21010	KMT2D,MBD3,DOT1L,MBD2,BAZ2A,CTCF,HDAC5,SETDB1,SIN3A,L3MBTL3
GO:BP	positive regulation of T cell differentiation	GO:0045582	FALSE	1.08e-07	6.96459	116	141	10	21010	ARID1B,BRD7,PBRM1,SMARCD2,ARID1A,SMARCA2,SMARCE1,KAT5,SMARCD1,ACTL6A
GO:BP	mitotic cell cycle process	GO:1903047	FALSE	1.25e-07	6.90319	757	141	22	21010	ARID1B,NIPBL,BRD7,PBRM1,STAG1,NFIA,SMARCD2,KAT14,MTA3,AURKB,NBN,ANAPC1,ARID1A,SMARCA2,SMARCE1,KAT5,SMARCD1,ACTL6A,KIF20A,STAG2,WAC,SIN3A
GO:BP	histone H3 acetylation	GO:0043966	FALSE	1.46e-07	6.8347	40	141	7	21010	TAF4,ZZZ3,KAT14,YEATS2,TRRAP,SMAD4,TAF6
GO:BP	positive regulation of transcription initiation by RNA polymerase II	GO:0060261	FALSE	1.49e-07	6.82638	62	141	8	21010	TAF4,MED15,MED25,MED28,MED12,PAXIP1,MED13,TAF6
GO:BP	mitotic cell cycle phase transition	GO:0044772	FALSE	1.54e-07	6.81136	447	141	17	21010	ARID1B,BRD7,PBRM1,NFIA,SMARCD2,KAT14,MTA3,AURKB,NBN,ANAPC1,ARID1A,SMARCA2,SMARCE1,SMARCD1,ACTL6A,WAC,SIN3A
GO:BP	peptidyl-lysine methylation	GO:0018022	FALSE	1.67e-07	6.77783	90	141	9	21010	KMT2D,EHMT2,KDM6A,NCOA6,DOT1L,KMT2A,PAXIP1,SETDB1,SMAD4
GO:BP	regulation of cell differentiation	GO:0045595	FALSE	1.68e-07	6.77373	1562	141	32	21010	ARID1B,BRD7,PBRM1,CHD3,ZFHX3,SMARCD2,MBD3,RBPJ,MTA3,HDAC4,BCL11A,ZHX2,SPEN,ARID1A,CUX1,SMARCA2,CHD7,SMARCE1,SOX6,RREB1,TRPS1,KAT5,ARNT,MED28,SMARCD1,ACTL6A,HDAC5,SMAD4,RCOR1,MAP2K1,SIN3A,YAP1
GO:BP	positive regulation of developmental process	GO:0051094	FALSE	1.76e-07	6.75507	1310	141	29	21010	ARID1B,NIPBL,BRD7,PBRM1,ZFHX3,SMARCD2,NCOA2,RBPJ,BCL11A,SPEN,ARID1A,CUX1,SMARCA2,CHD7,SMARCE1,SOX6,RREB1,KAT5,ARNT,SMARCD1,ACTL6A,SAP130,PAXIP1,SMAD4,RCOR1,MAP2K1,SIN3A,YAP1,KDM2B
GO:BP	peptidyl-amino acid modification	GO:0018193	FALSE	2.03e-07	6.69275	1077	141	26	21010	KMT2D,EP400,EP300,CREBBP,TAF4,TLK2,MBD3,EHMT2,ZZZ3,KDM6A,KAT14,NCOA6,HDAC4,DOT1L,KMT2A,BCL11A,PIAS2,YEATS2,KAT5,ARNT,ACTL6A,PAXIP1,SETDB1,TRRAP,SMAD4,TAF6
GO:BP	heterochromatin formation	GO:0031507	FALSE	2.63e-07	6.58042	95	141	9	21010	KMT2D,MBD3,DOT1L,MBD2,BAZ2A,HDAC5,SETDB1,SIN3A,L3MBTL3
GO:BP	positive regulation of DNA-templated transcription initiation	GO:2000144	FALSE	3.01e-07	6.5213	68	141	8	21010	TAF4,MED15,MED25,MED28,MED12,PAXIP1,MED13,TAF6
GO:BP	positive regulation of lymphocyte differentiation	GO:0045621	FALSE	3.28e-07	6.48468	131	141	10	21010	ARID1B,BRD7,PBRM1,SMARCD2,ARID1A,SMARCA2,SMARCE1,KAT5,SMARCD1,ACTL6A
GO:BP	protein modification process	GO:0036211	FALSE	3.36e-07	6.47324	3409	141	50	21010	NIPBL,KMT2D,EP400,EP300,CREBBP,TRIM33,TAF4,CHD3,TLK2,MBD3,EHMT2,ZZZ3,UTY,KDM6A,IRF2BPL,KAT14,MTA3,NCOA6,HDAC4,DOT1L,KMT2A,AURKB,BMP2K,BCL11A,NBN,NAB2,PIAS2,ANAPC1,MBD2,JMJD1C,YEATS2,BAZ2A,KAT5,ARNT,TRIM24,RBBP6,USP34,ACTL6A,MED12,CCAR1,HDAC5,WAC,PAXIP1,SETDB1,TRRAP,SMAD4,MAP2K1,PELI2,TAF6,KDM2B
GO:BP	chordate embryonic development	GO:0043009	FALSE	3.42e-07	6.46581	665	141	20	21010	NIPBL,EP300,MBD3,CECR2,KDM6A,RBPJ,NBN,WDR74,CHD7,KAT5,ARNT,RBBP6,ACTL6A,MED12,SMAD4,MAP2K1,SIN3A,CHD8,YAP1,KDM2B
GO:BP	double-strand break repair	GO:0006302	FALSE	3.7e-07	6.43189	309	141	14	21010	ARID1B,NIPBL,EP400,BRD7,PBRM1,SMARCD2,NBN,ARID1A,SMARCA2,SMARCE1,KAT5,SMARCD1,ACTL6A,TRRAP
GO:BP	regulation of transcription initiation by RNA polymerase II	GO:0060260	FALSE	4.62e-07	6.3355	72	141	8	21010	TAF4,MED15,MED25,MED28,MED12,PAXIP1,MED13,TAF6
GO:BP	protein alkylation	GO:0008213	FALSE	4.85e-07	6.31442	137	141	10	21010	KMT2D,EHMT2,KDM6A,NCOA6,DOT1L,KMT2A,BAZ2A,PAXIP1,SETDB1,SMAD4
GO:BP	protein methylation	GO:0006479	FALSE	4.85e-07	6.31442	137	141	10	21010	KMT2D,EHMT2,KDM6A,NCOA6,DOT1L,KMT2A,BAZ2A,PAXIP1,SETDB1,SMAD4
GO:BP	DNA alkylation	GO:0006305	FALSE	4.96e-07	6.30482	48	141	7	21010	MBD3,EHMT2,KMT2A,MBD2,BAZ2A,RLF,CTCF
GO:BP	DNA methylation	GO:0006306	FALSE	4.96e-07	6.30482	48	141	7	21010	MBD3,EHMT2,KMT2A,MBD2,BAZ2A,RLF,CTCF
GO:BP	regulation of cell cycle phase transition	GO:1901987	FALSE	5.49e-07	6.26053	431	141	16	21010	ARID1B,BRD7,PBRM1,SMARCD2,MTA3,DOT1L,AURKB,NBN,ARID1A,SMARCA2,SMARCE1,SMARCD1,ACTL6A,WAC,PAXIP1,SIN3A
GO:BP	leukocyte differentiation	GO:0002521	FALSE	5.49e-07	6.26053	619	141	19	21010	ARID1B,EP300,BRD7,PBRM1,SMARCD2,RBPJ,HDAC4,KMT2A,ARID1A,SMARCA2,CHD7,IRF2BP2,SMARCE1,KAT5,SMARCD1,PHF14,ACTL6A,HDAC5,L3MBTL3
GO:BP	cellular response to stress	GO:0033554	FALSE	5.49e-07	6.26053	1925	141	35	21010	ARID1B,NIPBL,EP400,EP300,CREBBP,BRD7,TAF4,PBRM1,TLK2,SMARCD2,EHMT2,KDM6A,RBPJ,NCOA6,DOT1L,NBN,NFRKB,ARID1A,SMARCA2,SMARCE1,KAT5,ARNT,NCOR1,SMARCD1,WDR33,RBBP6,ACTL6A,WAC,PAXIP1,TRRAP,MECOM,MAP2K1,SIN3A,YAP1,TAF6
GO:BP	embryo development ending in birth or egg hatching	GO:0009792	FALSE	5.51e-07	6.25921	687	141	20	21010	NIPBL,EP300,MBD3,CECR2,KDM6A,RBPJ,NBN,WDR74,CHD7,KAT5,ARNT,RBBP6,ACTL6A,MED12,SMAD4,MAP2K1,SIN3A,CHD8,YAP1,KDM2B
GO:BP	regulation of mitotic cell cycle phase transition	GO:1901990	FALSE	8.21e-07	6.08566	331	141	14	21010	ARID1B,BRD7,PBRM1,SMARCD2,MTA3,AURKB,NBN,ARID1A,SMARCA2,SMARCE1,SMARCD1,ACTL6A,WAC,SIN3A
GO:BP	positive regulation of cell differentiation	GO:0045597	FALSE	8.64e-07	6.06348	851	141	22	21010	ARID1B,BRD7,PBRM1,ZFHX3,SMARCD2,BCL11A,SPEN,ARID1A,CUX1,SMARCA2,SMARCE1,SOX6,RREB1,KAT5,ARNT,SMARCD1,ACTL6A,SMAD4,RCOR1,MAP2K1,SIN3A,YAP1
GO:BP	regulation of DNA-templated transcription initiation	GO:2000142	FALSE	1.0009e-06	5.99962	80	141	8	21010	TAF4,MED15,MED25,MED28,MED12,PAXIP1,MED13,TAF6
GO:BP	regulation of cell cycle process	GO:0010564	FALSE	1.183e-06	5.92702	721	141	20	21010	ARID1B,BRD7,PBRM1,SMARCD2,MTA3,DOT1L,AURKB,NBN,ANAPC1,ARID1A,SMARCA2,SMARCE1,KAT5,SMARCD1,ACTL6A,KIF20A,CTCF,WAC,PAXIP1,SIN3A
GO:BP	DNA-templated transcription initiation	GO:0006352	FALSE	1.4664e-06	5.83376	155	141	10	21010	TAF4,NCOA6,BAZ2A,MED15,MED25,MED28,MED12,PAXIP1,MED13,TAF6
GO:BP	regulation of G1/S transition of mitotic cell cycle	GO:2000045	FALSE	2.2079e-06	5.65601	162	141	10	21010	ARID1B,BRD7,PBRM1,SMARCD2,ARID1A,SMARCA2,SMARCE1,SMARCD1,ACTL6A,WAC
GO:BP	regulation of multicellular organismal development	GO:2000026	FALSE	2.2892e-06	5.64032	1396	141	28	21010	ARID1B,NIPBL,BRD7,PBRM1,SMARCD2,ZZZ3,RBPJ,KAT14,BMP2K,BCL11A,NFRKB,SPEN,ARID1A,CUX1,SMARCA2,CHD7,YEATS2,SMARCE1,SOX6,TRPS1,KAT5,ARNT,SMARCD1,ACTL6A,SMAD4,RCOR1,MAP2K1,YAP1
GO:BP	mitotic cell cycle	GO:0000278	FALSE	2.5706e-06	5.58997	908	141	22	21010	ARID1B,NIPBL,BRD7,PBRM1,STAG1,NFIA,SMARCD2,KAT14,MTA3,AURKB,NBN,ANAPC1,ARID1A,SMARCA2,SMARCE1,KAT5,SMARCD1,ACTL6A,KIF20A,STAG2,WAC,SIN3A
GO:BP	transcription initiation-coupled chromatin remodeling	GO:0045815	FALSE	2.8254e-06	5.54892	38	141	6	21010	ARID1B,EP300,BRD7,KMT2A,ARID1A,SMARCD1
GO:BP	lymphocyte activation	GO:0046649	FALSE	3.7199e-06	5.42947	776	141	20	21010	ARID1B,EP300,BRD7,PBRM1,SMARCD2,RBPJ,HDAC4,KMT2A,NBN,ARID1A,SMARCA2,CHD7,IRF2BP2,SMARCE1,KAT5,SMARCD1,PHF14,ACTL6A,HDAC5,PAXIP1
GO:BP	multicellular organismal process	GO:0032501	FALSE	4.0769e-06	5.38967	7648	141	81	21010	ARID1B,NIPBL,KMT2D,EP300,CREBBP,BRD7,TAF4,PBRM1,NFIA,ZFHX3,SMARCD2,MBD3,CECR2,TIAL1,NCOA2,EHMT2,DAZAP1,ZZZ3,KDM6A,RBPJ,IRF2BPL,KAT14,NCOA6,HDAC4,KMT2A,AURKB,BMP2K,BCL11A,NBN,WDR74,NFRKB,ZHX2,NAB2,MBD2,CIC,SPEN,ARID1A,CUX1,SMARCA2,JMJD1C,SALL1,CHD7,IRF2BP2,YEATS2,SMARCE1,SOX6,RREB1,MED15,TRPS1,TBR1,KAT5,ARNT,MED28,NCOR1,SMARCD1,WDR33,RBBP6,PHF14,PCK2,ACTL6A,SAP130,CTCF,DLX6,MED12,QKI,HDAC5,PITX1,R…
GO:BP	somatic stem cell population maintenance	GO:0035019	FALSE	4.7996e-06	5.3188	67	141	7	21010	NIPBL,RBPJ,ZHX2,MED15,MED28,MED12,YAP1
GO:BP	regulation of T cell differentiation	GO:0045580	FALSE	5.658e-06	5.24734	180	141	10	21010	ARID1B,BRD7,PBRM1,SMARCD2,ARID1A,SMARCA2,SMARCE1,KAT5,SMARCD1,ACTL6A
GO:BP	positive regulation of leukocyte differentiation	GO:1902107	FALSE	6.5184e-06	5.18586	183	141	10	21010	ARID1B,BRD7,PBRM1,SMARCD2,ARID1A,SMARCA2,SMARCE1,KAT5,SMARCD1,ACTL6A
GO:BP	positive regulation of hemopoiesis	GO:1903708	FALSE	6.5184e-06	5.18586	183	141	10	21010	ARID1B,BRD7,PBRM1,SMARCD2,ARID1A,SMARCA2,SMARCE1,KAT5,SMARCD1,ACTL6A
GO:BP	embryonic organ development	GO:0048568	FALSE	6.9525e-06	5.15786	459	141	15	21010	NIPBL,MBD3,KDM6A,RBPJ,KMT2A,MBD2,SALL1,CHD7,ARNT,RBBP6,DLX6,MED12,MAP2K1,YAP1,KDM2B
GO:BP	histone H3-K4 methylation	GO:0051568	FALSE	7.6757e-06	5.11488	45	141	6	21010	KMT2D,KDM6A,NCOA6,KMT2A,PAXIP1,SMAD4
GO:BP	in utero embryonic development	GO:0001701	FALSE	7.9545e-06	5.09939	402	141	14	21010	MBD3,KDM6A,RBPJ,NBN,WDR74,CHD7,ARNT,RBBP6,ACTL6A,SMAD4,MAP2K1,SIN3A,CHD8,YAP1
GO:BP	regulation of cell cycle G1/S phase transition	GO:1902806	FALSE	8.1749e-06	5.08752	188	141	10	21010	ARID1B,BRD7,PBRM1,SMARCD2,ARID1A,SMARCA2,SMARCE1,SMARCD1,ACTL6A,WAC
GO:BP	regulation of response to stimulus	GO:0048583	FALSE	8.6932e-06	5.06082	3909	141	51	21010	ARID1B,KMT2D,EP400,EP300,CREBBP,BRD7,TRIM33,TAF4,PBRM1,TLE4,SMARCD2,TIAL1,NCOA2,KDM6A,RBPJ,HDAC4,DOT1L,AURKB,BMP2K,NFRKB,PIAS2,MBD2,ARID1A,SMARCA2,SALL1,SMARCE1,RREB1,TBR1,KAT5,ARNT,NCOR1,SMARCD1,TRIM24,PHF14,USP34,ACTL6A,SAP130,NCOA5,WAC,RBM47,PAXIP1,TRRAP,SMAD4,MECOM,MAP2K1,CHERP,SIN3A,CHD8,YAP1,PELI2,TAF6
GO:BP	regulation of protein deacetylation	GO:0090311	FALSE	9.7973e-06	5.00889	47	141	6	21010	NIPBL,EP300,ZZZ3,KAT14,YEATS2,BAZ2A
GO:BP	regulation of cell development	GO:0060284	FALSE	1.1017e-05	4.95793	835	141	20	21010	ARID1B,BRD7,PBRM1,SMARCD2,HDAC4,BCL11A,SPEN,ARID1A,CUX1,SMARCA2,CHD7,SMARCE1,KAT5,ARNT,SMARCD1,ACTL6A,SMAD4,RCOR1,MAP2K1,YAP1
GO:BP	system development	GO:0048731	FALSE	1.1961e-05	4.92224	3951	141	51	21010	ARID1B,NIPBL,EP300,TAF4,PBRM1,NFIA,ZFHX3,MBD3,CECR2,EHMT2,KDM6A,RBPJ,IRF2BPL,NCOA6,HDAC4,KMT2A,BCL11A,NBN,ZHX2,NAB2,MBD2,CIC,SPEN,ARID1A,CUX1,SMARCA2,SALL1,CHD7,SMARCE1,SOX6,TRPS1,TBR1,KAT5,SMARCD1,PHF14,PCK2,ACTL6A,DLX6,MED12,QKI,HDAC5,PITX1,PAXIP1,SMAD4,PALLD,MAP2K1,CHERP,SIN3A,CHD8,YAP1,KDM2B
GO:BP	positive regulation of response to stimulus	GO:0048584	FALSE	1.3804e-05	4.85998	2212	141	35	21010	ARID1B,KMT2D,EP400,EP300,CREBBP,BRD7,PBRM1,SMARCD2,TIAL1,RBPJ,AURKB,BMP2K,NFRKB,MBD2,ARID1A,SMARCA2,SALL1,SMARCE1,RREB1,KAT5,ARNT,SMARCD1,USP34,ACTL6A,WAC,RBM47,PAXIP1,TRRAP,SMAD4,MAP2K1,CHERP,SIN3A,YAP1,PELI2,TAF6
GO:BP	positive regulation of multicellular organismal process	GO:0051240	FALSE	1.429e-05	4.84497	1629	141	29	21010	ARID1B,NIPBL,BRD7,PBRM1,SMARCD2,NCOA2,RBPJ,BCL11A,SPEN,ARID1A,CUX1,SMARCA2,CHD7,SMARCE1,SOX6,RREB1,KAT5,ARNT,SMARCD1,ACTL6A,SAP130,RBM47,PAXIP1,SMAD4,MAP2K1,SIN3A,YAP1,ZNF516,KDM2B
GO:BP	transcription initiation at RNA polymerase II promoter	GO:0006367	FALSE	1.4793e-05	4.82995	115	141	8	21010	TAF4,MED15,MED25,MED28,MED12,PAXIP1,MED13,TAF6
GO:BP	regulation of histone deacetylation	GO:0031063	FALSE	1.4866e-05	4.82781	28	141	5	21010	NIPBL,ZZZ3,KAT14,YEATS2,BAZ2A
GO:BP	T cell differentiation	GO:0030217	FALSE	1.5264e-05	4.81633	307	141	12	21010	ARID1B,BRD7,PBRM1,SMARCD2,KMT2A,ARID1A,SMARCA2,CHD7,SMARCE1,KAT5,SMARCD1,ACTL6A
GO:BP	regulation of mitotic cell cycle	GO:0007346	FALSE	1.5495e-05	4.80982	492	141	15	21010	ARID1B,BRD7,PBRM1,SMARCD2,MTA3,AURKB,NBN,ANAPC1,ARID1A,SMARCA2,SMARCE1,SMARCD1,ACTL6A,WAC,SIN3A
GO:BP	cell development	GO:0048468	FALSE	1.748e-05	4.75746	2762	141	40	21010	ARID1B,KMT2D,EP300,BRD7,PBRM1,SMARCD2,CECR2,TIAL1,EHMT2,RBPJ,NCOA6,HDAC4,KMT2A,BCL11A,SPEN,ARID1A,CUX1,SMARCA2,CHD7,IRF2BP2,SMARCE1,TBR1,KAT5,ARNT,SMARCD1,PHF14,ACTL6A,CTCF,MED12,QKI,HDAC5,RBM47,SMAD4,MECOM,RCOR1,PALLD,MAP2K1,SIN3A,YAP1,L3MBTL3
GO:BP	regulation of histone modification	GO:0031056	FALSE	1.8967e-05	4.72201	83	141	7	21010	NIPBL,EHMT2,ZZZ3,KAT14,YEATS2,BAZ2A,SMAD4
GO:BP	positive regulation of cell development	GO:0010720	FALSE	2.0414e-05	4.69007	438	141	14	21010	ARID1B,BRD7,PBRM1,SMARCD2,BCL11A,SPEN,ARID1A,CUX1,SMARCA2,SMARCE1,KAT5,SMARCD1,ACTL6A,MAP2K1
GO:BP	regulation of lymphocyte differentiation	GO:0045619	FALSE	2.1753e-05	4.66248	211	141	10	21010	ARID1B,BRD7,PBRM1,SMARCD2,ARID1A,SMARCA2,SMARCE1,KAT5,SMARCD1,ACTL6A
GO:BP	animal organ development	GO:0048513	FALSE	3.7082e-05	4.43084	3068	141	42	21010	NIPBL,EP300,TAF4,NFIA,ZFHX3,MBD3,CECR2,NCOA2,DAZAP1,KDM6A,RBPJ,NCOA6,HDAC4,KMT2A,BMP2K,ZHX2,NAB2,MBD2,CIC,SALL1,CHD7,SOX6,RREB1,TRPS1,TBR1,ARNT,RBBP6,PHF14,PCK2,ACTL6A,DLX6,MED12,PITX1,PAXIP1,SMAD4,PALLD,MAP2K1,SIN3A,CHD8,YAP1,ZNF516,KDM2B
GO:BP	regulation of response to stress	GO:0080134	FALSE	3.7184e-05	4.42965	1430	141	26	21010	ARID1B,EP400,EP300,CREBBP,BRD7,TAF4,PBRM1,SMARCD2,KDM6A,AURKB,NFRKB,ARID1A,SMARCA2,SMARCE1,RREB1,KAT5,ARNT,NCOR1,SMARCD1,ACTL6A,RBM47,TRRAP,MECOM,MAP2K1,SIN3A,TAF6
GO:BP	G1/S transition of mitotic cell cycle	GO:0000082	FALSE	4.4645e-05	4.35023	229	141	10	21010	ARID1B,BRD7,PBRM1,SMARCD2,ARID1A,SMARCA2,SMARCE1,SMARCD1,ACTL6A,WAC
GO:BP	cellular response to endogenous stimulus	GO:0071495	FALSE	5.2389e-05	4.28076	1458	141	26	21010	ARID1B,KMT2D,EP300,CREBBP,TRIM33,NFIA,NCOA2,EHMT2,KDM6A,RBPJ,KMT2A,BCL11A,PIAS2,ARID1A,SOX6,ZNF106,ARNT,NCOR1,TRIM24,PCK2,SAP130,NCOA5,HDAC5,SMAD4,SIN3A,YAP1
GO:BP	leukocyte activation	GO:0045321	FALSE	6.0638e-05	4.21726	939	141	20	21010	ARID1B,EP300,BRD7,PBRM1,SMARCD2,RBPJ,HDAC4,KMT2A,NBN,ARID1A,SMARCA2,CHD7,IRF2BP2,SMARCE1,KAT5,SMARCD1,PHF14,ACTL6A,HDAC5,PAXIP1
GO:BP	DNA modification	GO:0006304	FALSE	7.2965e-05	4.13689	102	141	7	21010	MBD3,EHMT2,KMT2A,MBD2,BAZ2A,RLF,CTCF
GO:BP	positive regulation of T cell activation	GO:0050870	FALSE	7.6798e-05	4.11465	244	141	10	21010	ARID1B,BRD7,PBRM1,SMARCD2,ARID1A,SMARCA2,SMARCE1,KAT5,SMARCD1,ACTL6A
GO:BP	protein demethylation	GO:0006482	FALSE	8.7014e-05	4.06041	19	141	4	21010	UTY,KDM6A,JMJD1C,KDM2B
GO:BP	nucleosome disassembly	GO:0006337	FALSE	8.7014e-05	4.06041	19	141	4	21010	SMARCD2,ARID1A,SMARCE1,SMARCD1
GO:BP	protein dealkylation	GO:0008214	FALSE	8.7014e-05	4.06041	19	141	4	21010	UTY,KDM6A,JMJD1C,KDM2B
GO:BP	response to endogenous stimulus	GO:0009719	FALSE	8.8152e-05	4.05477	1696	141	28	21010	ARID1B,KMT2D,EP300,CREBBP,TRIM33,NFIA,ZFHX3,NCOA2,EHMT2,KDM6A,RBPJ,NCOA6,KMT2A,BCL11A,PIAS2,ARID1A,SOX6,ZNF106,ARNT,NCOR1,TRIM24,PCK2,SAP130,NCOA5,HDAC5,SMAD4,SIN3A,YAP1
GO:BP	regulation of multicellular organismal process	GO:0051239	FALSE	9.7495e-05	4.01102	2968	141	40	21010	ARID1B,NIPBL,BRD7,PBRM1,ZFHX3,SMARCD2,NCOA2,ZZZ3,RBPJ,KAT14,HDAC4,BMP2K,BCL11A,NFRKB,SPEN,ARID1A,CUX1,SMARCA2,CHD7,YEATS2,SMARCE1,SOX6,RREB1,TRPS1,KAT5,ARNT,SMARCD1,PHF14,ACTL6A,SAP130,HDAC5,RBM47,PAXIP1,SMAD4,RCOR1,MAP2K1,SIN3A,YAP1,ZNF516,KDM2B
GO:BP	limb morphogenesis	GO:0035108	FALSE	9.7495e-05	4.01102	150	141	8	21010	NIPBL,CREBBP,NFIA,SALL1,CHD7,DLX6,PITX1,SMAD4
GO:BP	appendage morphogenesis	GO:0035107	FALSE	9.7495e-05	4.01102	150	141	8	21010	NIPBL,CREBBP,NFIA,SALL1,CHD7,DLX6,PITX1,SMAD4
GO:BP	regulation of organelle organization	GO:0033043	FALSE	0.00011311	3.94651	1157	141	22	21010	ARID1B,EP300,BRD7,PBRM1,SMARCD2,EHMT2,AURKB,NBN,NFRKB,ANAPC1,ARID1A,SMARCA2,SMARCE1,KAT5,SMARCD1,ACTL6A,CTCF,SETDB1,SMAD4,MAP2K1,SIN3A,YAP1
GO:BP	cell cycle G1/S phase transition	GO:0044843	FALSE	0.00011604	3.9354	257	141	10	21010	ARID1B,BRD7,PBRM1,SMARCD2,ARID1A,SMARCA2,SMARCE1,SMARCD1,ACTL6A,WAC
GO:BP	positive regulation of chromosome organization	GO:2001252	FALSE	0.00012122	3.91642	111	141	7	21010	AURKB,NBN,NFRKB,KAT5,ACTL6A,SETDB1,SIN3A
GO:BP	establishment of mitotic sister chromatid cohesion	GO:0034087	TRUE	0.00012222	3.91287	7	141	3	21010	NIPBL,STAG1,STAG2
GO:BP	regulation of tubulin deacetylation	GO:0090043	FALSE	0.00012641	3.89823	21	141	4	21010	EP300,ZZZ3,KAT14,YEATS2
GO:BP	histone H2A acetylation	GO:0043968	FALSE	0.00012641	3.89823	21	141	4	21010	EP400,KAT5,ACTL6A,TRRAP
GO:BP	protein-DNA complex disassembly	GO:0032986	FALSE	0.00012641	3.89823	21	141	4	21010	SMARCD2,ARID1A,SMARCE1,SMARCD1
GO:BP	cell activation	GO:0001775	FALSE	0.00013178	3.88015	1082	141	21	21010	ARID1B,EP300,BRD7,PBRM1,SMARCD2,RBPJ,HDAC4,KMT2A,NBN,ARID1A,SMARCA2,CHD7,IRF2BP2,SMARCE1,KAT5,SMARCD1,PHF14,ACTL6A,HDAC5,PAXIP1,SMAD4
GO:BP	cell fate specification	GO:0001708	FALSE	0.00013268	3.87719	113	141	7	21010	NFIA,CHD3,MBD3,EHMT2,RBPJ,MTA3,TBR1
GO:BP	response to transforming growth factor beta	GO:0071559	FALSE	0.00014141	3.84953	264	141	10	21010	EP300,CREBBP,TRIM33,ZFHX3,KDM6A,KMT2A,SOX6,SAP130,SMAD4,SIN3A
GO:BP	positive regulation of lymphocyte activation	GO:0051251	FALSE	0.00014311	3.84432	324	141	11	21010	ARID1B,BRD7,PBRM1,SMARCD2,ARID1A,SMARCA2,SMARCE1,KAT5,SMARCD1,ACTL6A,PAXIP1
GO:BP	facultative heterochromatin formation	GO:0140718	FALSE	0.00014496	3.83876	45	141	5	21010	MBD3,MBD2,BAZ2A,SETDB1,L3MBTL3
GO:BP	positive regulation of leukocyte cell-cell adhesion	GO:1903039	FALSE	0.00015392	3.81272	267	141	10	21010	ARID1B,BRD7,PBRM1,SMARCD2,ARID1A,SMARCA2,SMARCE1,KAT5,SMARCD1,ACTL6A
GO:BP	regulation of stem cell differentiation	GO:2000736	FALSE	0.00016325	3.78714	78	141	6	21010	CHD3,MBD3,MTA3,SOX6,KAT5,YAP1
GO:BP	tubulin deacetylation	GO:0090042	FALSE	0.00017867	3.74794	23	141	4	21010	EP300,ZZZ3,KAT14,YEATS2
GO:BP	embryonic appendage morphogenesis	GO:0035113	FALSE	0.00022288	3.65193	123	141	7	21010	NIPBL,CREBBP,SALL1,CHD7,DLX6,PITX1,SMAD4
GO:BP	embryonic limb morphogenesis	GO:0030326	FALSE	0.00022288	3.65193	123	141	7	21010	NIPBL,CREBBP,SALL1,CHD7,DLX6,PITX1,SMAD4
GO:BP	transcription preinitiation complex assembly	GO:0070897	FALSE	0.00022941	3.63938	83	141	6	21010	TAF4,BAZ2A,MED15,MED25,MED28,TAF6
GO:BP	regulation of hemopoiesis	GO:1903706	FALSE	0.00023636	3.62643	409	141	12	21010	ARID1B,BRD7,PBRM1,SMARCD2,ARID1A,SMARCA2,SMARCE1,KAT5,ARNT,SMARCD1,ACTL6A,RCOR1
GO:BP	neurogenesis	GO:0022008	FALSE	0.00026034	3.58445	1708	141	27	21010	NIPBL,EP300,PBRM1,NFIA,ZFHX3,CECR2,EHMT2,RBPJ,BCL11A,NBN,ZHX2,NAB2,SPEN,CUX1,SALL1,CHD7,SMARCE1,SOX6,TBR1,KAT5,MED12,HDAC5,SMAD4,PALLD,MAP2K1,SIN3A,YAP1
GO:BP	histone lysine demethylation	GO:0070076	TRUE	0.00026961	3.56927	9	141	3	21010	UTY,KDM6A,JMJD1C
GO:BP	cell fate commitment	GO:0045165	FALSE	0.00028385	3.54691	288	141	10	21010	NFIA,CHD3,MBD3,EHMT2,RBPJ,MTA3,SOX6,TBR1,PITX1,SMAD4
GO:BP	somite development	GO:0061053	FALSE	0.00029398	3.53168	87	141	6	21010	EP300,KDM6A,RBPJ,RBBP6,MED12,SMAD4
GO:BP	histone demethylation	GO:0016577	FALSE	0.0003769	3.42377	10	141	3	21010	UTY,KDM6A,JMJD1C
GO:BP	establishment of sister chromatid cohesion	GO:0034085	FALSE	0.0003769	3.42377	10	141	3	21010	NIPBL,STAG1,STAG2
GO:BP	developmental growth	GO:0048589	FALSE	0.00038666	3.41267	655	141	15	21010	NIPBL,KMT2D,EP300,EHMT2,KDM6A,RBPJ,BCL11A,NBN,SALL1,CHD7,RBBP6,MED12,SMAD4,SIN3A,YAP1
GO:BP	tube development	GO:0035295	FALSE	0.00041097	3.38619	1084	141	20	21010	NIPBL,EP300,NFIA,CECR2,KDM6A,RBPJ,CIC,SALL1,CHD7,KAT5,PHF14,MED12,QKI,HDAC5,PAXIP1,SMAD4,MAP2K1,CHD8,YAP1,KDM2B
GO:BP	cellular component organization	GO:0016043	FALSE	0.00041097	3.38619	8098	141	78	21010	ARID1B,NIPBL,KMT2D,EP400,EP300,CREBBP,BRD7,TAF4,PBRM1,STAG1,NFIA,CHD3,RAD54L2,TLK2,SMARCD2,MBD3,CECR2,EHMT2,ZZZ3,UTY,KDM6A,KAT14,MTA3,HDAC4,DOT1L,KMT2A,AURKB,BMP2K,BCL11A,NBN,LIN54,NFRKB,ANAPC1,SRCAP,MBD2,ARID1A,CUX1,SMARCA2,JMJD1C,CHD7,YEATS2,SMARCE1,BAZ2A,RREB1,MED15,TBR1,KAT5,KHDC4,MED25,MED28,NCOR1,SMARCD1,PHF14,ACTL6A,KIF20A,CTCF,STAG2,SCAF8,ZMYM3,HDAC5,WAC,SCAF4,PAXIP1,CPSF7,SETDB1,TRRAP,SM…
GO:BP	regulation of binding	GO:0051098	TRUE	0.00041716	3.3797	367	141	11	21010	SYMPK,EP300,HDAC4,DOT1L,AURKB,ZNF618,MBD2,MED25,HDAC5,SMAD4,SIN3A
GO:BP	regulation of embryonic development	GO:0045995	FALSE	0.00041716	3.3797	93	141	6	21010	NIPBL,ZZZ3,KAT14,NFRKB,YEATS2,ACTL6A
GO:BP	limb development	GO:0060173	FALSE	0.00041814	3.37868	187	141	8	21010	NIPBL,CREBBP,NFIA,SALL1,CHD7,DLX6,PITX1,SMAD4
GO:BP	appendage development	GO:0048736	FALSE	0.00041814	3.37868	187	141	8	21010	NIPBL,CREBBP,NFIA,SALL1,CHD7,DLX6,PITX1,SMAD4
GO:BP	positive regulation of gene expression	GO:0010628	FALSE	0.00044349	3.35311	1183	141	21	21010	ARID1B,EP300,BRD7,HNRNPLL,DAZAP1,KDM6A,RBPJ,KMT2A,BCL11A,ARID1A,TRMT10C,ARNT,SMARCD1,TRIM24,CTCF,QKI,RBM22,RBM47,PAXIP1,MAP2K1,YAP1
GO:BP	positive regulation of leukocyte activation	GO:0002696	FALSE	0.00045119	3.34564	371	141	11	21010	ARID1B,BRD7,PBRM1,SMARCD2,ARID1A,SMARCA2,SMARCE1,KAT5,SMARCD1,ACTL6A,PAXIP1
GO:BP	negative regulation of termination of RNA polymerase II transcription	GO:0120191	FALSE	0.00046807	3.32969	2	141	2	21010	SCAF8,SCAF4
GO:BP	negative regulation of termination of DNA-templated transcription	GO:0060567	FALSE	0.00046807	3.32969	2	141	2	21010	SCAF8,SCAF4
GO:BP	negative regulation of termination of RNA polymerase II transcription, poly(A)-coupled	GO:2000805	FALSE	0.00046807	3.32969	2	141	2	21010	SCAF8,SCAF4
GO:BP	response to stress	GO:0006950	FALSE	0.00048458	3.31463	3909	141	46	21010	ARID1B,NIPBL,EP400,EP300,CREBBP,BRD7,TAF4,PBRM1,NFIA,TLK2,SMARCD2,TIAL1,EHMT2,KDM6A,RBPJ,NCOA6,HDAC4,DOT1L,AURKB,NBN,NFRKB,ARID1A,SMARCA2,JMJD1C,SMARCE1,RREB1,KAT5,ARNT,NCOR1,SMARCD1,WDR33,RBBP6,PCK2,ACTL6A,HDAC5,WAC,RBM47,PAXIP1,TRRAP,SMAD4,MECOM,MAP2K1,SIN3A,YAP1,TAF6,ZNF516
GO:BP	histone H3-K14 acetylation	GO:0044154	FALSE	0.00048738	3.31214	11	141	3	21010	ZZZ3,KAT14,YEATS2
GO:BP	heart development	GO:0007507	FALSE	0.00049566	3.30481	594	141	14	21010	NIPBL,EP300,MBD3,KDM6A,RBPJ,NCOA6,MBD2,SALL1,CHD7,SOX6,MED12,SMAD4,MAP2K1,YAP1
GO:BP	regulation of cellular component organization	GO:0051128	FALSE	0.00051196	3.29077	2419	141	33	21010	ARID1B,EP300,BRD7,PBRM1,TLK2,SMARCD2,EHMT2,AURKB,BMP2K,BCL11A,NBN,NFRKB,ANAPC1,ARID1A,CUX1,SMARCA2,SMARCE1,RREB1,TBR1,KAT5,MED25,SMARCD1,ACTL6A,CTCF,SCAF8,SCAF4,SETDB1,SMAD4,MAP2K1,SIN3A,YAP1,KDM2B,L3MBTL3
GO:BP	negative regulation of muscle cell differentiation	GO:0051148	FALSE	0.0005262	3.27885	60	141	5	21010	HDAC4,SOX6,MED28,HDAC5,SMAD4
GO:BP	mRNA 3'-end processing	GO:0031124	TRUE	0.0005262	3.27885	60	141	5	21010	SYMPK,WDR33,SCAF8,PCF11,CPSF7
GO:BP	cellular component organization or biogenesis	GO:0071840	FALSE	0.00053573	3.27106	8309	141	79	21010	ARID1B,NIPBL,KMT2D,EP400,EP300,CREBBP,BRD7,TAF4,PBRM1,STAG1,NFIA,CHD3,RAD54L2,TLK2,SMARCD2,MBD3,CECR2,EHMT2,ZZZ3,UTY,KDM6A,KAT14,MTA3,HDAC4,DOT1L,KMT2A,AURKB,BMP2K,BCL11A,NBN,WDR74,LIN54,NFRKB,ANAPC1,SRCAP,MBD2,ARID1A,CUX1,SMARCA2,JMJD1C,CHD7,YEATS2,SMARCE1,BAZ2A,RREB1,MED15,TBR1,KAT5,KHDC4,MED25,MED28,NCOR1,SMARCD1,PHF14,ACTL6A,KIF20A,CTCF,STAG2,SCAF8,ZMYM3,HDAC5,WAC,SCAF4,PAXIP1,CPSF7,SETDB1,TR…
GO:BP	positive regulation of cell-cell adhesion	GO:0022409	FALSE	0.0005372	3.26986	314	141	10	21010	ARID1B,BRD7,PBRM1,SMARCD2,ARID1A,SMARCA2,SMARCE1,KAT5,SMARCD1,ACTL6A
GO:BP	regulation of leukocyte differentiation	GO:1902105	FALSE	0.00054957	3.25998	315	141	10	21010	ARID1B,BRD7,PBRM1,SMARCD2,ARID1A,SMARCA2,SMARCE1,KAT5,SMARCD1,ACTL6A
GO:BP	cellular response to hormone stimulus	GO:0032870	FALSE	0.00056705	3.24638	603	141	14	21010	ARID1B,KMT2D,EP300,NCOA2,KDM6A,PIAS2,ARID1A,ZNF106,NCOR1,TRIM24,PCK2,NCOA5,HDAC5,YAP1
GO:BP	DNA methylation-dependent heterochromatin formation	GO:0006346	FALSE	0.00060581	3.21766	32	141	4	21010	MBD3,MBD2,SETDB1,L3MBTL3
GO:BP	positive regulation of cell activation	GO:0050867	FALSE	0.00060803	3.21607	386	141	11	21010	ARID1B,BRD7,PBRM1,SMARCD2,ARID1A,SMARCA2,SMARCE1,KAT5,SMARCD1,ACTL6A,PAXIP1
GO:BP	cellular response to transforming growth factor beta stimulus	GO:0071560	FALSE	0.00062847	3.20171	258	141	9	21010	EP300,CREBBP,TRIM33,KDM6A,KMT2A,SOX6,SAP130,SMAD4,SIN3A
GO:BP	mRNA polyadenylation	GO:0006378	FALSE	0.00067809	3.16871	33	141	4	21010	SYMPK,WDR33,SCAF8,PCF11
GO:BP	reproductive process	GO:0022414	FALSE	0.00070053	3.15458	1518	141	24	21010	NIPBL,KMT2D,TAF4,CECR2,TIAL1,EHMT2,DAZAP1,RBPJ,IRF2BPL,NBN,ANAPC1,MBD2,SMARCA2,SALL1,CHD7,KAT5,WDR33,ZNF318,CTCF,STAG2,QKI,SMAD4,KDM2B,CBX2
GO:BP	negative regulation of cell population proliferation	GO:0008285	FALSE	0.00070695	3.15061	866	141	17	21010	PBRM1,TIAL1,RBPJ,HDAC4,KMT2A,BCL11A,SMARCA2,MED25,TRIM24,PHF14,CTCF,SMAD4,MAP2K1,CHERP,YAP1,TAF6,KDM2B
GO:BP	RNA 3'-end processing	GO:0031123	FALSE	0.00075137	3.12415	105	141	6	21010	SYMPK,TRMT10C,WDR33,SCAF8,PCF11,CPSF7
GO:BP	reproduction	GO:0000003	FALSE	0.00076744	3.11495	1528	141	24	21010	NIPBL,KMT2D,TAF4,CECR2,TIAL1,EHMT2,DAZAP1,RBPJ,IRF2BPL,NBN,ANAPC1,MBD2,SMARCA2,SALL1,CHD7,KAT5,WDR33,ZNF318,CTCF,STAG2,QKI,SMAD4,KDM2B,CBX2
GO:BP	atrioventricular canal development	GO:0036302	FALSE	0.00078422	3.10556	13	141	3	21010	RBPJ,CHD7,SMAD4
GO:BP	regulation of post-translational protein modification	GO:1901873	FALSE	0.00079621	3.09897	331	141	10	21010	NIPBL,EHMT2,ZZZ3,KAT14,HDAC4,YEATS2,BAZ2A,ARNT,PAXIP1,SMAD4
GO:BP	positive regulation of cell adhesion	GO:0045785	FALSE	0.00082098	3.08567	473	141	12	21010	ARID1B,BRD7,PBRM1,ZFHX3,SMARCD2,ARID1A,SMARCA2,SMARCE1,RREB1,KAT5,SMARCD1,ACTL6A
GO:BP	head development	GO:0060322	FALSE	0.00082916	3.08136	793	141	16	21010	NIPBL,EP300,ZFHX3,RBPJ,NCOA6,CIC,SALL1,CHD7,SOX6,TBR1,DLX6,PITX1,MAP2K1,SIN3A,CHD8,KDM2B
GO:BP	negative regulation of striated muscle cell differentiation	GO:0051154	FALSE	0.00092631	3.03324	36	141	4	21010	HDAC4,SOX6,HDAC5,SMAD4
GO:BP	somitogenesis	GO:0001756	FALSE	0.00096119	3.01719	69	141	5	21010	EP300,KDM6A,RBPJ,MED12,SMAD4
GO:BP	cellular response to organic cyclic compound	GO:0071407	FALSE	0.00097868	3.00936	559	141	13	21010	KMT2D,EP300,EHMT2,KDM6A,PIAS2,MBD2,ARID1A,KAT5,NCOR1,TRIM24,PCK2,SIN3A,YAP1
GO:BP	regulation of cell population proliferation	GO:0042127	FALSE	0.000994	3.00261	2184	141	30	21010	KMT2D,EP300,PBRM1,TIAL1,RBPJ,MTA3,HDAC4,DOT1L,KMT2A,BCL11A,MBD2,CUX1,SMARCA2,RREB1,TBR1,ARNT,MED25,SMARCD1,TRIM24,PHF14,ACTL6A,CTCF,DLX6,CCAR1,SMAD4,MAP2K1,CHERP,YAP1,TAF6,KDM2B
GO:BP	positive regulation of double-strand break repair via homologous recombination	GO:1905168	FALSE	0.00101139	2.99508	37	141	4	21010	EP400,KAT5,ACTL6A,TRRAP
GO:BP	positive regulation of DNA recombination	GO:0045911	FALSE	0.00101139	2.99508	70	141	5	21010	EP400,KAT5,ACTL6A,PAXIP1,TRRAP
GO:BP	RNA polymerase II preinitiation complex assembly	GO:0051123	FALSE	0.00101139	2.99508	70	141	5	21010	TAF4,MED15,MED25,MED28,TAF6
GO:BP	regulation of intracellular steroid hormone receptor signaling pathway	GO:0033143	FALSE	0.00115265	2.9383	72	141	5	21010	KMT2D,EP300,PIAS2,NCOR1,YAP1
GO:BP	locomotor rhythm	GO:0045475	FALSE	0.00117083	2.93151	15	141	3	21010	ZFHX3,NCOA2,NCOR1
GO:BP	termination of RNA polymerase II transcription	GO:0006369	FALSE	0.00117083	2.93151	15	141	3	21010	SCAF8,PCF11,SCAF4
GO:BP	positive regulation of chromatin binding	GO:0035563	FALSE	0.00117083	2.93151	15	141	3	21010	ZNF618,MBD2,MED25
GO:BP	histone H3-K27 demethylation	GO:0071557	FALSE	0.0012113	2.91675	3	141	2	21010	UTY,KDM6A
GO:BP	regulation of termination of RNA polymerase II transcription	GO:1904594	FALSE	0.0012113	2.91675	3	141	2	21010	SCAF8,SCAF4
GO:BP	termination of RNA polymerase II transcription, poly(A)-coupled	GO:0030846	FALSE	0.0012113	2.91675	3	141	2	21010	SCAF8,SCAF4
GO:BP	neuron fate commitment	GO:0048663	FALSE	0.0012113	2.91675	73	141	5	21010	NFIA,EHMT2,RBPJ,TBR1,SMAD4
GO:BP	regulation of termination of RNA polymerase II transcription, poly(A)-coupled	GO:2000804	FALSE	0.0012113	2.91675	3	141	2	21010	SCAF8,SCAF4
GO:BP	intracellular steroid hormone receptor signaling pathway	GO:0030518	FALSE	0.00125998	2.89964	117	141	6	21010	KMT2D,EP300,PIAS2,ARID1A,NCOR1,YAP1
GO:BP	tissue development	GO:0009888	FALSE	0.00126734	2.89711	2004	141	28	21010	EP300,NFIA,MBD3,CECR2,NCOA2,KDM6A,RBPJ,HDAC4,BMP2K,NAB2,SALL1,CHD7,SOX6,RREB1,TRPS1,KAT5,RBBP6,PCK2,DLX6,MED12,PITX1,PAXIP1,SMAD4,PALLD,MAP2K1,YAP1,ZNF516,KDM2B
GO:BP	protein modification by small protein conjugation or removal	GO:0070647	FALSE	0.00147919	2.82998	1019	141	18	21010	TRIM33,TAF4,IRF2BPL,HDAC4,BCL11A,PIAS2,ANAPC1,ARNT,TRIM24,RBBP6,USP34,MED12,CCAR1,WAC,PAXIP1,TRRAP,PELI2,TAF6
GO:BP	growth	GO:0040007	FALSE	0.00151547	2.81945	930	141	17	21010	NIPBL,KMT2D,EP300,EHMT2,KDM6A,RBPJ,BCL11A,NBN,SMARCA2,SALL1,CHD7,RBBP6,MED12,SMAD4,SIN3A,YAP1,KDM2B
GO:BP	regulation of leukocyte cell-cell adhesion	GO:1903037	FALSE	0.00159023	2.79854	364	141	10	21010	ARID1B,BRD7,PBRM1,SMARCD2,ARID1A,SMARCA2,SMARCE1,KAT5,SMARCD1,ACTL6A
GO:BP	histone H4 acetylation	GO:0043967	FALSE	0.00173947	2.75958	43	141	4	21010	EP400,KAT5,ACTL6A,TRRAP
GO:BP	regulation of T cell activation	GO:0050863	FALSE	0.00188136	2.72553	372	141	10	21010	ARID1B,BRD7,PBRM1,SMARCD2,ARID1A,SMARCA2,SMARCE1,KAT5,SMARCD1,ACTL6A
GO:BP	regulation of RNA splicing	GO:0043484	FALSE	0.00205085	2.68807	182	141	7	21010	HNRNPLL,DAZAP1,RBM12B,QKI,RBM22,RBM47,TRRAP
GO:BP	stem cell differentiation	GO:0048863	FALSE	0.00224109	2.64954	245	141	8	21010	CHD3,MBD3,RBPJ,MTA3,SOX6,KAT5,SMAD4,YAP1
GO:BP	embryonic morphogenesis	GO:0048598	FALSE	0.0023027	2.63776	615	141	13	21010	NIPBL,CREBBP,CECR2,KDM6A,SALL1,CHD7,DLX6,MED12,PITX1,SMAD4,MAP2K1,YAP1,KDM2B
GO:BP	regulation of termination of DNA-templated transcription	GO:0031554	FALSE	0.00231671	2.63513	4	141	2	21010	SCAF8,SCAF4
GO:BP	N-terminal peptidyl-lysine acetylation	GO:0018076	FALSE	0.00231671	2.63513	4	141	2	21010	EP300,CREBBP
GO:BP	androgen receptor signaling pathway	GO:0030521	FALSE	0.00282839	2.54846	49	141	4	21010	EP300,PIAS2,ARID1A,NCOR1
GO:BP	regulation of transforming growth factor beta receptor signaling pathway	GO:0017015	FALSE	0.00284175	2.54641	137	141	6	21010	EP300,CREBBP,TRIM33,SAP130,SMAD4,SIN3A
GO:BP	T cell activation	GO:0042110	FALSE	0.00290881	2.53628	549	141	12	21010	ARID1B,BRD7,PBRM1,SMARCD2,KMT2A,ARID1A,SMARCA2,CHD7,SMARCE1,KAT5,SMARCD1,ACTL6A
GO:BP	regulation of chromatin organization	GO:1902275	FALSE	0.00302864	2.51875	50	141	4	21010	TLK2,SETDB1,SIN3A,L3MBTL3
GO:BP	developmental process involved in reproduction	GO:0003006	FALSE	0.00308149	2.51124	992	141	17	21010	NIPBL,KMT2D,TAF4,TIAL1,EHMT2,DAZAP1,IRF2BPL,SMARCA2,SALL1,CHD7,KAT5,WDR33,CTCF,QKI,SMAD4,KDM2B,CBX2
GO:BP	regulation of cellular response to transforming growth factor beta stimulus	GO:1903844	FALSE	0.00313993	2.50308	140	141	6	21010	EP300,CREBBP,TRIM33,SAP130,SMAD4,SIN3A
GO:BP	steroid hormone mediated signaling pathway	GO:0043401	FALSE	0.00313993	2.50308	140	141	6	21010	KMT2D,EP300,PIAS2,ARID1A,NCOR1,YAP1
GO:BP	leukocyte cell-cell adhesion	GO:0007159	FALSE	0.00333499	2.47691	402	141	10	21010	ARID1B,BRD7,PBRM1,SMARCD2,ARID1A,SMARCA2,SMARCE1,KAT5,SMARCD1,ACTL6A
GO:BP	regulation of glycolytic process	GO:0006110	FALSE	0.00346724	2.46002	52	141	4	21010	EP300,HDAC4,ARNT,NCOR1
GO:BP	response to organic cyclic compound	GO:0014070	FALSE	0.00348929	2.45726	911	141	16	21010	KMT2D,EP300,MBD3,NCOA2,EHMT2,KDM6A,PIAS2,MBD2,ARID1A,KAT5,NCOR1,TRIM24,PCK2,HDAC5,SIN3A,YAP1
GO:BP	face development	GO:0060324	FALSE	0.00370719	2.43095	53	141	4	21010	NIPBL,EP300,CHD7,MAP2K1
GO:BP	circadian rhythm	GO:0007623	FALSE	0.0038805	2.41111	204	141	7	21010	EP300,ZFHX3,NCOA2,KMT2A,KAT5,NCOR1,SIN3A
GO:BP	regulation of chromatin binding	GO:0035561	FALSE	0.00396682	2.40156	23	141	3	21010	ZNF618,MBD2,MED25
GO:BP	negative regulation of developmental process	GO:0051093	FALSE	0.00397349	2.40083	923	141	16	21010	ZFHX3,RBPJ,HDAC4,BCL11A,ZHX2,SMARCA2,SOX6,MED28,SMARCD1,PHF14,ACTL6A,SAP130,HDAC5,SMAD4,SIN3A,YAP1
GO:BP	brain development	GO:0007420	FALSE	0.00407991	2.38935	744	141	14	21010	NIPBL,ZFHX3,RBPJ,NCOA6,CIC,SALL1,CHD7,SOX6,TBR1,PITX1,MAP2K1,SIN3A,CHD8,KDM2B
GO:BP	intracellular receptor signaling pathway	GO:0030522	FALSE	0.00417059	2.3798	341	141	9	21010	KMT2D,EP300,NCOA2,PIAS2,ARID1A,ARNT,NCOR1,TRIM24,YAP1
GO:BP	regulation of lymphocyte activation	GO:0051249	FALSE	0.00437704	2.35882	496	141	11	21010	ARID1B,BRD7,PBRM1,SMARCD2,ARID1A,SMARCA2,SMARCE1,KAT5,SMARCD1,ACTL6A,PAXIP1
GO:BP	regulation of heterochromatin organization	GO:0120261	FALSE	0.00442751	2.35384	24	141	3	21010	SETDB1,SIN3A,L3MBTL3
GO:BP	regulation of heterochromatin formation	GO:0031445	FALSE	0.00442751	2.35384	24	141	3	21010	SETDB1,SIN3A,L3MBTL3
GO:BP	cell population proliferation	GO:0008283	FALSE	0.00443021	2.35358	3218	141	37	21010	KMT2D,EP300,PBRM1,NFIA,CECR2,TIAL1,DAZAP1,RBPJ,MTA3,HDAC4,DOT1L,KMT2A,BCL11A,NBN,MBD2,CUX1,SMARCA2,RREB1,TBR1,ARNT,MED25,SMARCD1,TRIM24,PHF14,ACTL6A,CTCF,DLX6,CCAR1,SMAD4,MECOM,PALLD,MAP2K1,CHERP,SIN3A,YAP1,TAF6,KDM2B
GO:BP	cellular response to steroid hormone stimulus	GO:0071383	FALSE	0.0045985	2.33738	211	141	7	21010	KMT2D,EP300,PIAS2,ARID1A,NCOR1,PCK2,YAP1
GO:BP	respiratory system development	GO:0060541	FALSE	0.0045985	2.33738	211	141	7	21010	EP300,RBPJ,CIC,CHD7,PHF14,MAP2K1,YAP1
GO:BP	sister chromatid cohesion	GO:0007062	FALSE	0.00471852	2.32619	57	141	4	21010	NIPBL,STAG1,CTCF,STAG2
GO:BP	B cell activation	GO:0042113	FALSE	0.00476518	2.32192	278	141	8	21010	EP300,RBPJ,HDAC4,NBN,IRF2BP2,PHF14,HDAC5,PAXIP1
GO:BP	cell cycle G2/M phase transition	GO:0044839	FALSE	0.00492027	2.30801	154	141	6	21010	KAT14,MTA3,AURKB,NBN,PAXIP1,SIN3A
GO:BP	segmentation	GO:0035282	FALSE	0.00502871	2.29854	102	141	5	21010	EP300,KDM6A,RBPJ,MED12,SMAD4
GO:BP	DNA replication	GO:0006260	FALSE	0.00503502	2.298	281	141	8	21010	NFIA,EHMT2,NBN,NFIC,NFRKB,RBBP6,ACTL6A,SIN3A
GO:BP	B cell differentiation	GO:0030183	FALSE	0.00503502	2.298	155	141	6	21010	EP300,RBPJ,HDAC4,IRF2BP2,PHF14,HDAC5
GO:BP	anterior/posterior pattern specification	GO:0009952	FALSE	0.00503502	2.298	215	141	7	21010	EP300,KDM6A,RBPJ,KMT2A,MED12,SMAD4,KDM2B
GO:BP	negative regulation of cell differentiation	GO:0045596	FALSE	0.00508748	2.2935	676	141	13	21010	ZFHX3,RBPJ,HDAC4,BCL11A,ZHX2,SMARCA2,SOX6,MED28,SMARCD1,ACTL6A,HDAC5,SMAD4,YAP1
GO:BP	response to hormone	GO:0009725	FALSE	0.00522922	2.28156	858	141	15	21010	ARID1B,KMT2D,EP300,NCOA2,KDM6A,NCOA6,PIAS2,ARID1A,ZNF106,NCOR1,TRIM24,PCK2,NCOA5,HDAC5,YAP1
GO:BP	positive regulation of cell population proliferation	GO:0008284	FALSE	0.00543928	2.26446	1248	141	19	21010	KMT2D,EP300,TIAL1,RBPJ,MTA3,HDAC4,DOT1L,BCL11A,CUX1,SMARCA2,RREB1,ARNT,SMARCD1,ACTL6A,DLX6,CCAR1,SMAD4,MAP2K1,YAP1
GO:BP	regulation of carbohydrate catabolic process	GO:0043470	FALSE	0.00554852	2.25582	60	141	4	21010	EP300,HDAC4,ARNT,NCOR1
GO:BP	positive regulation of DNA-templated transcription, elongation	GO:0032786	FALSE	0.00554852	2.25582	60	141	4	21010	MED15,MED25,MED28,SCAF8
GO:BP	cellular response to lipid	GO:0071396	FALSE	0.00595225	2.22532	602	141	12	21010	KMT2D,EP300,KDM6A,PIAS2,ARID1A,KAT5,NCOR1,SMARCD1,TRIM24,PCK2,HDAC5,YAP1
GO:BP	regulation of cell fate specification	GO:0042659	FALSE	0.0059897	2.22259	27	141	3	21010	CHD3,MBD3,MTA3
GO:BP	monoubiquitinated histone deubiquitination	GO:0035521	FALSE	0.0065789	2.18185	28	141	3	21010	TAF4,TRRAP,TAF6
GO:BP	DNA-templated transcription termination	GO:0006353	FALSE	0.0065789	2.18185	28	141	3	21010	SCAF8,PCF11,SCAF4
GO:BP	regulation of androgen receptor signaling pathway	GO:0060765	FALSE	0.0065789	2.18185	28	141	3	21010	EP300,PIAS2,NCOR1
GO:BP	demethylation	GO:0070988	FALSE	0.0065789	2.18185	63	141	4	21010	UTY,KDM6A,JMJD1C,KDM2B
GO:BP	monoubiquitinated histone H2A deubiquitination	GO:0035522	FALSE	0.0065789	2.18185	28	141	3	21010	TAF4,TRRAP,TAF6
GO:BP	regulation of transcription from RNA polymerase II promoter in response to oxidative stress	GO:0043619	FALSE	0.00699011	2.15552	7	141	2	21010	ARNT,SIN3A
GO:BP	positive regulation of mitotic sister chromatid segregation	GO:0062033	FALSE	0.00699011	2.15552	7	141	2	21010	AURKB,KAT5
GO:BP	positive regulation of cell proliferation involved in heart morphogenesis	GO:2000138	FALSE	0.00699011	2.15552	7	141	2	21010	RBPJ,SMAD4
GO:BP	rhythmic process	GO:0048511	FALSE	0.00718389	2.14364	299	141	8	21010	EP300,CREBBP,ZFHX3,NCOA2,KMT2A,KAT5,NCOR1,SIN3A
GO:BP	response to growth factor	GO:0070848	FALSE	0.00751281	2.1242	709	141	13	21010	EP300,CREBBP,TRIM33,NFIA,ZFHX3,KDM6A,RBPJ,KMT2A,SOX6,ARNT,SAP130,SMAD4,SIN3A
GO:BP	regulation of cell cycle G2/M phase transition	GO:1902749	FALSE	0.00751281	2.1242	113	141	5	21010	MTA3,AURKB,NBN,PAXIP1,SIN3A
GO:BP	mitotic sister chromatid cohesion	GO:0007064	FALSE	0.00791324	2.10165	30	141	3	21010	NIPBL,STAG1,STAG2
GO:BP	protein metabolic process	GO:0019538	FALSE	0.00799045	2.09743	5373	141	53	21010	NIPBL,KMT2D,EP400,EP300,CREBBP,TRIM33,TAF4,CHD3,TLK2,MBD3,EHMT2,ZZZ3,UTY,KDM6A,IRF2BPL,KAT14,MTA3,NCOA6,HDAC4,DOT1L,KMT2A,AURKB,BMP2K,BCL11A,NBN,NAB2,PIAS2,ANAPC1,MBD2,JMJD1C,YEATS2,BAZ2A,KAT5,TRMT10C,ARNT,TRIM24,RBBP6,USP34,ACTL6A,MED12,CCAR1,QKI,HDAC5,WAC,PAXIP1,SETDB1,TRRAP,SMAD4,MAP2K1,PELI2,TAF6,KDM2B,L3MBTL3
GO:BP	cellular response to radiation	GO:0071478	FALSE	0.00837751	2.07688	173	141	6	21010	NIPBL,EP300,CREBBP,TLK2,AURKB,YAP1
GO:BP	protein sumoylation	GO:0016925	FALSE	0.00846503	2.07237	68	141	4	21010	HDAC4,BCL11A,PIAS2,ARNT
GO:BP	regulation of histone methylation	GO:0031060	FALSE	0.00859617	2.0657	31	141	3	21010	EHMT2,BAZ2A,SMAD4
GO:BP	response to lipid	GO:0033993	FALSE	0.00859617	2.0657	907	141	15	21010	KMT2D,EP300,MBD3,NCOA2,KDM6A,PIAS2,MBD2,ARID1A,KAT5,NCOR1,SMARCD1,TRIM24,PCK2,HDAC5,YAP1
GO:BP	negative regulation of cardiac muscle cell differentiation	GO:2000726	FALSE	0.00894499	2.04842	8	141	2	21010	SOX6,SMAD4
GO:BP	olfactory nerve development	GO:0021553	TRUE	0.00894499	2.04842	8	141	2	21010	SALL1,CHD7
GO:BP	positive regulation of attachment of mitotic spindle microtubules to kinetochore	GO:1902425	FALSE	0.00894499	2.04842	8	141	2	21010	AURKB,KAT5
GO:BP	regulation of attachment of mitotic spindle microtubules to kinetochore	GO:1902423	FALSE	0.00894499	2.04842	8	141	2	21010	AURKB,KAT5
GO:BP	double-strand break repair via homologous recombination	GO:0000724	FALSE	0.00894895	2.04823	176	141	6	21010	NIPBL,EP400,NBN,KAT5,ACTL6A,TRRAP
GO:BP	regulation of cellular response to growth factor stimulus	GO:0090287	FALSE	0.00906536	2.04262	312	141	8	21010	EP300,CREBBP,TRIM33,RBPJ,ARNT,SAP130,SMAD4,SIN3A
GO:BP	pyruvate metabolic process	GO:0006090	FALSE	0.00912933	2.03956	119	141	5	21010	EP300,HDAC4,ARNT,NCOR1,PCK2
GO:BP	positive regulation of telomere maintenance	GO:0032206	FALSE	0.00917414	2.03743	70	141	4	21010	AURKB,NBN,NFRKB,ACTL6A
GO:BP	positive regulation of transforming growth factor beta receptor signaling pathway	GO:0030511	FALSE	0.00918189	2.03707	32	141	3	21010	EP300,CREBBP,SMAD4
GO:BP	positive regulation of cellular response to transforming growth factor beta stimulus	GO:1903846	FALSE	0.00918189	2.03707	32	141	3	21010	EP300,CREBBP,SMAD4
GO:BP	regulation of cell-cell adhesion	GO:0022407	FALSE	0.00979387	2.00905	473	141	10	21010	ARID1B,BRD7,PBRM1,SMARCD2,ARID1A,SMARCA2,SMARCE1,KAT5,SMARCD1,ACTL6A
GO:BP	signal transduction by p53 class mediator	GO:0072331	FALSE	0.00979606	2.00895	180	141	6	21010	EP300,AURKB,NBN,KAT5,TRIM24,PAXIP1
GO:BP	circulatory system development	GO:0072359	FALSE	0.00979606	2.00895	1119	141	17	21010	NIPBL,EP300,MBD3,KDM6A,RBPJ,NCOA6,MBD2,SALL1,CHD7,SOX6,MED12,QKI,HDAC5,PAXIP1,SMAD4,MAP2K1,YAP1
GO:BP	recombinational repair	GO:0000725	FALSE	0.00979606	2.00895	180	141	6	21010	NIPBL,EP400,NBN,KAT5,ACTL6A,TRRAP
GO:BP	regulation of transmembrane receptor protein serine/threonine kinase signaling pathway	GO:0090092	FALSE	0.0103343	1.98572	248	141	7	21010	EP300,CREBBP,TRIM33,RBPJ,SAP130,SMAD4,SIN3A
GO:BP	regulation of transcription from RNA polymerase II promoter in response to stress	GO:0043618	FALSE	0.0107931	1.96685	34	141	3	21010	RBPJ,ARNT,SIN3A
GO:BP	regulation of double-strand break repair via homologous recombination	GO:0010569	FALSE	0.011006	1.95837	74	141	4	21010	EP400,KAT5,ACTL6A,TRRAP
GO:BP	anatomical structure morphogenesis	GO:0009653	FALSE	0.011224	1.94985	2683	141	31	21010	NIPBL,EP300,CREBBP,NFIA,CECR2,KDM6A,RBPJ,BCL11A,WDR74,ZHX2,NAB2,CUX1,SALL1,CHD7,SOX6,RREB1,TBR1,ACTL6A,DLX6,MED12,QKI,ZMYM3,HDAC5,PITX1,PAXIP1,SMAD4,PALLD,MAP2K1,SIN3A,YAP1,KDM2B
GO:BP	central nervous system development	GO:0007417	FALSE	0.0112362	1.94938	1035	141	16	21010	NIPBL,ZFHX3,RBPJ,NCOA6,CIC,SALL1,CHD7,SOX6,TBR1,ACTL6A,MED12,PITX1,MAP2K1,SIN3A,CHD8,KDM2B
GO:BP	lung development	GO:0030324	FALSE	0.0113905	1.94346	186	141	6	21010	EP300,RBPJ,CIC,PHF14,MAP2K1,YAP1
GO:BP	monoubiquitinated protein deubiquitination	GO:0035520	FALSE	0.011592	1.93584	35	141	3	21010	TAF4,TRRAP,TAF6
GO:BP	response to steroid hormone	GO:0048545	FALSE	0.0116766	1.93268	327	141	8	21010	KMT2D,EP300,NCOA2,PIAS2,ARID1A,NCOR1,PCK2,YAP1
GO:BP	regulation of DNA replication	GO:0006275	FALSE	0.0124947	1.90327	129	141	5	21010	EHMT2,NBN,NFRKB,RBBP6,ACTL6A
GO:BP	respiratory tube development	GO:0030323	FALSE	0.012552	1.90129	190	141	6	21010	EP300,RBPJ,CIC,PHF14,MAP2K1,YAP1
GO:BP	animal organ morphogenesis	GO:0009887	FALSE	0.0128009	1.89276	1050	141	16	21010	NIPBL,EP300,KDM6A,RBPJ,ZHX2,NAB2,SALL1,CHD7,SOX6,TBR1,DLX6,MED12,SMAD4,MAP2K1,YAP1,KDM2B
GO:BP	positive regulation of post-translational protein modification	GO:1901875	FALSE	0.0128215	1.89206	191	141	6	21010	NIPBL,HDAC4,BAZ2A,ARNT,PAXIP1,SMAD4
GO:BP	DNA recombination	GO:0006310	FALSE	0.0129111	1.88903	333	141	8	21010	NIPBL,EP400,NBN,NFRKB,KAT5,ACTL6A,PAXIP1,TRRAP
GO:BP	DNA-templated transcription elongation	GO:0006354	FALSE	0.0131935	1.87964	131	141	5	21010	PBRM1,MED15,MED25,MED28,SCAF8
GO:BP	histone H3-K9 modification	GO:0061647	FALSE	0.0132764	1.87692	10	141	2	21010	SETDB1,SMAD4
GO:BP	sebaceous gland development	GO:0048733	TRUE	0.0132764	1.87692	10	141	2	21010	RBPJ,SMAD4
GO:BP	DNA strand elongation	GO:0022616	FALSE	0.0132764	1.87692	37	141	3	21010	NBN,NFRKB,ACTL6A
GO:BP	regulation of leukocyte activation	GO:0002694	FALSE	0.0136302	1.8655	585	141	11	21010	ARID1B,BRD7,PBRM1,SMARCD2,ARID1A,SMARCA2,SMARCE1,KAT5,SMARCD1,ACTL6A,PAXIP1
GO:BP	epithelial tube morphogenesis	GO:0060562	FALSE	0.0136926	1.86351	337	141	8	21010	CECR2,KDM6A,RBPJ,SALL1,MED12,SMAD4,YAP1,KDM2B
GO:BP	cellular response to growth factor stimulus	GO:0071363	FALSE	0.0142299	1.8468	679	141	12	21010	EP300,CREBBP,TRIM33,NFIA,KDM6A,RBPJ,KMT2A,SOX6,ARNT,SAP130,SMAD4,SIN3A
GO:BP	hormone-mediated signaling pathway	GO:0009755	FALSE	0.0142299	1.8468	196	141	6	21010	KMT2D,EP300,PIAS2,ARID1A,NCOR1,YAP1
GO:BP	histone deubiquitination	GO:0016578	FALSE	0.0142299	1.8468	38	141	3	21010	TAF4,TRRAP,TAF6
GO:BP	regulation of DNA recombination	GO:0000018	FALSE	0.0142336	1.84668	134	141	5	21010	EP400,KAT5,ACTL6A,PAXIP1,TRRAP
GO:BP	sexual reproduction	GO:0019953	FALSE	0.0145523	1.83707	1067	141	16	21010	KMT2D,CECR2,TIAL1,EHMT2,DAZAP1,NBN,ANAPC1,SMARCA2,KAT5,WDR33,ZNF318,CTCF,STAG2,QKI,SMAD4,KDM2B
GO:BP	nucleosome organization	GO:0034728	FALSE	0.0146284	1.8348	135	141	5	21010	SMARCD2,LIN54,ARID1A,SMARCE1,SMARCD1
GO:BP	protein modification by small protein conjugation	GO:0032446	FALSE	0.0148492	1.8283	872	141	14	21010	TRIM33,IRF2BPL,HDAC4,BCL11A,PIAS2,ANAPC1,ARNT,TRIM24,RBBP6,MED12,CCAR1,WAC,PAXIP1,PELI2
GO:BP	regulation of striated muscle cell differentiation	GO:0051153	FALSE	0.0150858	1.82143	82	141	4	21010	HDAC4,SOX6,HDAC5,SMAD4
GO:BP	regulation of muscle cell differentiation	GO:0051147	FALSE	0.0154779	1.81029	137	141	5	21010	HDAC4,SOX6,MED28,HDAC5,SMAD4
GO:BP	positive regulation of attachment of spindle microtubules to kinetochore	GO:0051987	FALSE	0.0155959	1.80699	11	141	2	21010	AURKB,KAT5
GO:BP	negative regulation of transcription by RNA polymerase I	GO:0016479	FALSE	0.0155959	1.80699	11	141	2	21010	CREBBP,BAZ2A
GO:BP	response to radiation	GO:0009314	FALSE	0.0155959	1.80699	426	141	9	21010	NIPBL,EP300,CREBBP,TLK2,KMT2A,AURKB,KAT5,PAXIP1,YAP1
GO:BP	G2/M transition of mitotic cell cycle	GO:0000086	FALSE	0.0157769	1.80198	138	141	5	21010	KAT14,MTA3,AURKB,NBN,SIN3A
GO:BP	response to ionizing radiation	GO:0010212	FALSE	0.0157769	1.80198	138	141	5	21010	NIPBL,TLK2,KAT5,PAXIP1,YAP1
GO:BP	regulation of DNA-templated transcription in response to stress	GO:0043620	FALSE	0.0159377	1.79757	40	141	3	21010	RBPJ,ARNT,SIN3A
GO:BP	transforming growth factor beta receptor signaling pathway	GO:0007179	FALSE	0.0164111	1.78486	203	141	6	21010	EP300,CREBBP,TRIM33,SAP130,SMAD4,SIN3A
GO:BP	regulation of cell fate commitment	GO:0010453	FALSE	0.017028	1.76884	41	141	3	21010	CHD3,MBD3,MTA3
GO:BP	endocrine system development	GO:0035270	FALSE	0.0171475	1.7658	141	141	5	21010	RBPJ,SALL1,PITX1,SMAD4,MAP2K1
GO:BP	positive regulation of epithelial cell proliferation	GO:0050679	FALSE	0.0175216	1.75643	206	141	6	21010	RBPJ,MTA3,RREB1,ARNT,DLX6,YAP1
GO:BP	positive regulation of Wnt signaling pathway	GO:0030177	FALSE	0.0175928	1.75466	142	141	5	21010	RBPJ,MBD2,SALL1,USP34,YAP1
GO:BP	muscle organ development	GO:0007517	FALSE	0.0175946	1.75462	354	141	8	21010	EP300,ZFHX3,RBPJ,HDAC4,CHD7,SOX6,PITX1,SMAD4
GO:BP	positive regulation of intracellular estrogen receptor signaling pathway	GO:0033148	FALSE	0.0179344	1.74631	12	141	2	21010	KMT2D,YAP1
GO:BP	negative regulation of organelle assembly	GO:1902116	FALSE	0.0179344	1.74631	42	141	3	21010	EHMT2,SMAD4,YAP1
GO:BP	negative regulation of cardiocyte differentiation	GO:1905208	FALSE	0.0179344	1.74631	12	141	2	21010	SOX6,SMAD4
GO:BP	somite rostral/caudal axis specification	GO:0032525	FALSE	0.0179344	1.74631	12	141	2	21010	KDM6A,SMAD4
GO:BP	circadian behavior	GO:0048512	FALSE	0.0179344	1.74631	42	141	3	21010	ZFHX3,NCOA2,NCOR1
GO:BP	endocardium development	GO:0003157	FALSE	0.0179344	1.74631	12	141	2	21010	RBPJ,SMAD4
GO:BP	skeletal system development	GO:0001501	FALSE	0.0181765	1.74049	524	141	10	21010	NIPBL,NFIA,HDAC4,NAB2,CHD7,SOX6,TRPS1,DLX6,MED12,PITX1
GO:BP	pituitary gland development	GO:0021983	FALSE	0.0189174	1.72314	43	141	3	21010	RBPJ,SALL1,PITX1
GO:BP	lung epithelium development	GO:0060428	FALSE	0.0189174	1.72314	43	141	3	21010	RBPJ,MAP2K1,YAP1
GO:BP	regulation of protein localization to nucleus	GO:1900180	TRUE	0.0198841	1.70149	147	141	5	21010	EP300,CREBBP,RBM22,SIN3A,YAP1
GO:BP	connective tissue development	GO:0061448	FALSE	0.0198883	1.7014	285	141	7	21010	NFIA,NCOA2,SOX6,TRPS1,PITX1,PAXIP1,ZNF516
GO:BP	glycolytic process	GO:0006096	FALSE	0.0198993	1.70116	90	141	4	21010	EP300,HDAC4,ARNT,NCOR1
GO:BP	rhythmic behavior	GO:0007622	FALSE	0.0199652	1.69973	44	141	3	21010	ZFHX3,NCOA2,NCOR1
GO:BP	positive regulation of RNA splicing	GO:0033120	FALSE	0.0199652	1.69973	44	141	3	21010	HNRNPLL,DAZAP1,RBM22
GO:BP	positive regulation of transmembrane receptor protein serine/threonine kinase signaling pathway	GO:0090100	FALSE	0.020512	1.68799	91	141	4	21010	EP300,CREBBP,RBPJ,SMAD4
GO:BP	positive regulation of protein sumoylation	GO:0033235	FALSE	0.020512	1.68799	13	141	2	21010	HDAC4,ARNT
GO:BP	positive regulation of intracellular steroid hormone receptor signaling pathway	GO:0033145	FALSE	0.020512	1.68799	13	141	2	21010	KMT2D,YAP1
GO:BP	regulation of metaphase plate congression	GO:0090235	FALSE	0.020512	1.68799	13	141	2	21010	AURKB,KAT5
GO:BP	neural tube closure	GO:0001843	FALSE	0.0220256	1.65707	93	141	4	21010	CECR2,KDM6A,MED12,KDM2B
GO:BP	Wnt signaling pathway	GO:0016055	FALSE	0.0221694	1.65425	454	141	9	21010	BRD7,TLE4,RBPJ,MBD2,SALL1,USP34,MED12,CHD8,YAP1
GO:BP	cellular response to organic substance	GO:0071310	FALSE	0.0221915	1.65381	2001	141	24	21010	ARID1B,KMT2D,EP300,TLE4,NCOA2,EHMT2,KDM6A,HDAC4,BCL11A,PIAS2,MBD2,ARID1A,ZNF106,KAT5,NCOR1,SMARCD1,TRIM24,PCK2,NCOA5,HDAC5,RBM47,SMAD4,SIN3A,YAP1
GO:BP	blastocyst formation	GO:0001825	FALSE	0.0221916	1.65381	46	141	3	21010	WDR74,ACTL6A,YAP1
GO:BP	transmembrane receptor protein serine/threonine kinase signaling pathway	GO:0007178	FALSE	0.0221916	1.65381	371	141	8	21010	EP300,CREBBP,TRIM33,NFIA,RBPJ,SAP130,SMAD4,SIN3A
GO:BP	cell-cell signaling by wnt	GO:0198738	FALSE	0.0225716	1.64644	456	141	9	21010	BRD7,TLE4,RBPJ,MBD2,SALL1,USP34,MED12,CHD8,YAP1
GO:BP	tube closure	GO:0060606	FALSE	0.0225716	1.64644	94	141	4	21010	CECR2,KDM6A,MED12,KDM2B
GO:BP	epithelium development	GO:0060429	FALSE	0.0227904	1.64225	1233	141	17	21010	EP300,CECR2,KDM6A,RBPJ,SALL1,CHD7,RREB1,KAT5,RBBP6,PCK2,DLX6,MED12,SMAD4,PALLD,MAP2K1,YAP1,KDM2B
GO:BP	regulation of cell activation	GO:0050865	FALSE	0.0229234	1.63972	636	141	11	21010	ARID1B,BRD7,PBRM1,SMARCD2,ARID1A,SMARCA2,SMARCE1,KAT5,SMARCD1,ACTL6A,PAXIP1
GO:BP	positive regulation of protein localization to nucleus	GO:1900182	FALSE	0.0230581	1.63718	95	141	4	21010	EP300,CREBBP,RBM22,YAP1
GO:BP	ventricular cardiac muscle tissue morphogenesis	GO:0055010	FALSE	0.0230581	1.63718	47	141	3	21010	RBPJ,CHD7,SMAD4
GO:BP	ventricular trabecula myocardium morphogenesis	GO:0003222	FALSE	0.0230581	1.63718	14	141	2	21010	RBPJ,CHD7
GO:BP	positive regulation of heterochromatin formation	GO:0031453	FALSE	0.0230581	1.63718	14	141	2	21010	SETDB1,SIN3A
GO:BP	positive regulation of heterochromatin organization	GO:0120263	FALSE	0.0230581	1.63718	14	141	2	21010	SETDB1,SIN3A
GO:BP	metanephros development	GO:0001656	TRUE	0.0230581	1.63718	95	141	4	21010	NIPBL,SALL1,SMAD4,YAP1
GO:BP	multicellular organism growth	GO:0035264	FALSE	0.0235838	1.62739	155	141	5	21010	NIPBL,EP300,KDM6A,CHD7,RBBP6
GO:BP	positive regulation of immune system process	GO:0002684	FALSE	0.0239118	1.62139	1033	141	15	21010	ARID1B,EP300,CREBBP,BRD7,PBRM1,SMARCD2,ARID1A,SMARCA2,SMARCE1,KAT5,SMARCD1,ACTL6A,RBM47,PAXIP1,SIN3A
GO:BP	regulation of signal transduction	GO:0009966	FALSE	0.0241659	1.6168	2973	141	32	21010	KMT2D,EP300,CREBBP,TRIM33,TLE4,TIAL1,KDM6A,RBPJ,DOT1L,AURKB,BMP2K,PIAS2,MBD2,SALL1,ARNT,NCOR1,TRIM24,PHF14,USP34,SAP130,NCOA5,WAC,RBM47,SMAD4,MECOM,MAP2K1,CHERP,SIN3A,CHD8,YAP1,PELI2,TAF6
GO:BP	cellular response to peptide hormone stimulus	GO:0071375	FALSE	0.024796	1.60562	300	141	7	21010	ARID1B,NCOA2,KDM6A,ZNF106,PCK2,NCOA5,HDAC5
GO:BP	embryonic organ morphogenesis	GO:0048562	FALSE	0.025191	1.59875	301	141	7	21010	NIPBL,KDM6A,CHD7,DLX6,MED12,YAP1,KDM2B
GO:BP	positive regulation of transcription elongation by RNA polymerase II	GO:0032968	FALSE	0.0255425	1.59274	49	141	3	21010	MED15,MED25,MED28
GO:BP	mRNA transcription by RNA polymerase II	GO:0042789	FALSE	0.0255425	1.59274	49	141	3	21010	TAF4,NCOA2,TAF6
GO:BP	positive regulation of chromatin organization	GO:1905269	FALSE	0.02575	1.58922	15	141	2	21010	SETDB1,SIN3A
GO:BP	regulation of cardiac muscle cell differentiation	GO:2000725	FALSE	0.02575	1.58922	15	141	2	21010	SOX6,SMAD4
GO:BP	positive regulation of telomere maintenance in response to DNA damage	GO:1904507	FALSE	0.02575	1.58922	15	141	2	21010	NFRKB,ACTL6A
GO:BP	negative regulation of androgen receptor signaling pathway	GO:0060766	FALSE	0.02575	1.58922	15	141	2	21010	PIAS2,NCOR1
GO:BP	negative regulation of myotube differentiation	GO:0010832	FALSE	0.02575	1.58922	15	141	2	21010	HDAC4,HDAC5
GO:BP	primary neural tube formation	GO:0014020	FALSE	0.0259083	1.58656	99	141	4	21010	CECR2,KDM6A,MED12,KDM2B
GO:BP	behavior	GO:0007610	FALSE	0.0263775	1.57877	652	141	11	21010	EP300,ZFHX3,NCOA2,EHMT2,KMT2A,MBD2,CIC,CHD7,TBR1,NCOR1,CHD8
GO:BP	positive regulation of developmental growth	GO:0048639	FALSE	0.026846	1.57112	161	141	5	21010	NIPBL,RBPJ,BCL11A,CHD7,YAP1
GO:BP	regulation of G2/M transition of mitotic cell cycle	GO:0010389	FALSE	0.0276322	1.55859	101	141	4	21010	MTA3,AURKB,NBN,SIN3A
GO:BP	generation of neurons	GO:0048699	FALSE	0.028468	1.54564	1485	141	19	21010	NIPBL,EP300,PBRM1,NFIA,ZFHX3,CECR2,EHMT2,RBPJ,BCL11A,NBN,ZHX2,CUX1,SALL1,TBR1,HDAC5,SMAD4,PALLD,MAP2K1,SIN3A
GO:BP	cardiac left ventricle morphogenesis	GO:0003214	FALSE	0.0287945	1.54069	16	141	2	21010	RBPJ,SMAD4
GO:BP	positive regulation of histone deacetylation	GO:0031065	FALSE	0.0287945	1.54069	16	141	2	21010	NIPBL,BAZ2A
GO:BP	regulation of cellular response to heat	GO:1900034	FALSE	0.0287945	1.54069	16	141	2	21010	EP300,CREBBP
GO:BP	regulation of DNA-templated transcription elongation	GO:0032784	FALSE	0.0292351	1.53409	103	141	4	21010	MED15,MED25,MED28,SCAF8
GO:BP	regulation of transcription regulatory region DNA binding	GO:2000677	TRUE	0.0292351	1.53409	52	141	3	21010	EP300,DOT1L,SIN3A
GO:BP	regulation of signaling	GO:0023051	FALSE	0.02967	1.52768	3396	141	35	21010	KMT2D,EP300,CREBBP,TRIM33,TLE4,TIAL1,KDM6A,RBPJ,DOT1L,KMT2A,AURKB,BMP2K,PIAS2,MBD2,SALL1,CHD7,ARNT,NCOR1,TRIM24,PHF14,USP34,PCK2,SAP130,NCOA5,WAC,RBM47,SMAD4,MECOM,MAP2K1,CHERP,SIN3A,CHD8,YAP1,PELI2,TAF6
GO:BP	neural tube development	GO:0021915	FALSE	0.0299351	1.52382	166	141	5	21010	CECR2,KDM6A,KAT5,MED12,KDM2B
GO:BP	response to nutrient levels	GO:0031667	TRUE	0.0307312	1.51242	484	141	9	21010	CREBBP,MBD3,EHMT2,KDM6A,MBD2,KAT5,TRIM24,PCK2,SETDB1
GO:BP	protein-DNA complex assembly	GO:0065004	FALSE	0.0307312	1.51242	238	141	6	21010	TAF4,BAZ2A,MED15,MED25,MED28,TAF6
GO:BP	regulation of cell communication	GO:0010646	FALSE	0.0307312	1.51242	3405	141	35	21010	KMT2D,EP300,CREBBP,TRIM33,TLE4,TIAL1,KDM6A,RBPJ,DOT1L,KMT2A,AURKB,BMP2K,PIAS2,MBD2,SALL1,CHD7,ARNT,NCOR1,TRIM24,PHF14,USP34,PCK2,SAP130,NCOA5,WAC,RBM47,SMAD4,MECOM,MAP2K1,CHERP,SIN3A,CHD8,YAP1,PELI2,TAF6
GO:BP	regulation of telomere maintenance	GO:0032204	FALSE	0.0308883	1.51021	105	141	4	21010	AURKB,NBN,NFRKB,ACTL6A
GO:BP	tube morphogenesis	GO:0035239	FALSE	0.0314734	1.50206	867	141	13	21010	NIPBL,CECR2,KDM6A,RBPJ,SALL1,CHD7,MED12,QKI,HDAC5,PAXIP1,SMAD4,YAP1,KDM2B
GO:BP	regulation of DNA strand elongation	GO:0060382	FALSE	0.0314734	1.50206	17	141	2	21010	NFRKB,ACTL6A
GO:BP	epithelial to mesenchymal transition involved in endocardial cushion formation	GO:0003198	FALSE	0.0314734	1.50206	17	141	2	21010	RBPJ,SMAD4
GO:BP	positive regulation of transcription from RNA polymerase II promoter involved in cellular response to chemical stimulus	GO:1901522	FALSE	0.0314734	1.50206	17	141	2	21010	RBPJ,SMAD4
GO:BP	neural tube formation	GO:0001841	FALSE	0.0314734	1.50206	106	141	4	21010	CECR2,KDM6A,MED12,KDM2B
GO:BP	cognition	GO:0050890	TRUE	0.0314734	1.50206	317	141	7	21010	NIPBL,EP300,EHMT2,KMT2A,CIC,CHD7,TBR1
GO:BP	N-terminal protein amino acid acetylation	GO:0006474	FALSE	0.0314734	1.50206	17	141	2	21010	EP300,CREBBP
GO:BP	intracellular estrogen receptor signaling pathway	GO:0030520	FALSE	0.0315332	1.50123	54	141	3	21010	KMT2D,ARID1A,YAP1
GO:BP	regulation of cell adhesion	GO:0030155	FALSE	0.032322	1.4905	772	141	12	21010	ARID1B,BRD7,PBRM1,ZFHX3,SMARCD2,ARID1A,SMARCA2,SMARCE1,RREB1,KAT5,SMARCD1,ACTL6A
GO:BP	cardiac septum development	GO:0003279	FALSE	0.032322	1.4905	107	141	4	21010	RBPJ,SALL1,CHD7,SMAD4
GO:BP	positive regulation of signal transduction	GO:0009967	FALSE	0.0324034	1.48941	1510	141	19	21010	KMT2D,EP300,CREBBP,TIAL1,RBPJ,AURKB,BMP2K,MBD2,SALL1,ARNT,USP34,WAC,RBM47,SMAD4,MAP2K1,CHERP,YAP1,PELI2,TAF6
GO:BP	adipose tissue development	GO:0060612	FALSE	0.0329163	1.48259	55	141	3	21010	NCOA2,PAXIP1,ZNF516
GO:BP	positive regulation of canonical Wnt signaling pathway involved in cardiac muscle cell fate commitment	GO:1901297	FALSE	0.0339789	1.46879	1	141	1	21010	RBPJ
GO:BP	regulation of lateral attachment of mitotic spindle microtubules to kinetochore	GO:1905115	FALSE	0.0339789	1.46879	1	141	1	21010	AURKB
GO:BP	positive regulation of canonical Wnt signaling pathway involved in heart development	GO:1905068	FALSE	0.0339789	1.46879	1	141	1	21010	RBPJ
GO:BP	positive regulation of ephrin receptor signaling pathway	GO:1901189	FALSE	0.0339789	1.46879	1	141	1	21010	RBPJ
GO:BP	regulation of ephrin receptor signaling pathway	GO:1901187	FALSE	0.0339789	1.46879	1	141	1	21010	RBPJ
GO:BP	regulation of neuron remodeling	GO:1904799	FALSE	0.0339789	1.46879	1	141	1	21010	BCL11A
GO:BP	positive regulation of lateral attachment of mitotic spindle microtubules to kinetochore	GO:1905116	FALSE	0.0339789	1.46879	1	141	1	21010	AURKB
GO:BP	positive regulation of granulosa cell proliferation	GO:1904197	FALSE	0.0339789	1.46879	1	141	1	21010	MTA3
GO:BP	regulation of granulosa cell proliferation	GO:1904195	FALSE	0.0339789	1.46879	1	141	1	21010	MTA3
GO:BP	swimming	GO:0036268	TRUE	0.0339789	1.46879	1	141	1	21010	EP300
GO:BP	mediator complex assembly	GO:0036034	FALSE	0.0339789	1.46879	1	141	1	21010	MED25
GO:BP	regulation of DNA methylation-dependent heterochromatin formation	GO:0090308	FALSE	0.0339789	1.46879	18	141	2	21010	SETDB1,L3MBTL3
GO:BP	protein-containing complex disassembly	GO:0032984	FALSE	0.0339789	1.46879	245	141	6	21010	SMARCD2,ARID1A,SMARCE1,SMARCD1,SCAF8,SCAF4
GO:BP	enterocyte differentiation	GO:1903703	TRUE	0.0339789	1.46879	1	141	1	21010	YAP1
GO:BP	external genitalia morphogenesis	GO:0035261	TRUE	0.0339789	1.46879	1	141	1	21010	NIPBL
GO:BP	peptidyl-lysine butyrylation	GO:0140067	FALSE	0.0339789	1.46879	1	141	1	21010	EP300
GO:BP	histone H3-K79 methylation	GO:0034729	FALSE	0.0339789	1.46879	1	141	1	21010	DOT1L
GO:BP	negative regulation of neuron remodeling	GO:1904800	TRUE	0.0339789	1.46879	1	141	1	21010	BCL11A
GO:BP	fourth ventricle development	GO:0021592	FALSE	0.0339789	1.46879	1	141	1	21010	KDM2B
GO:BP	negative regulation of carbohydrate metabolic process	GO:0045912	FALSE	0.0339789	1.46879	56	141	3	21010	EP300,HDAC4,NCOR1
GO:BP	negative regulation of branching morphogenesis of a nerve	GO:2000173	FALSE	0.0339789	1.46879	1	141	1	21010	BCL11A
GO:BP	inductive cell-cell signaling	GO:0031129	TRUE	0.0339789	1.46879	1	141	1	21010	SALL1
GO:BP	negative regulation of glycolytic process	GO:0045820	FALSE	0.0339789	1.46879	18	141	2	21010	HDAC4,NCOR1
GO:BP	ventricular cardiac muscle tissue development	GO:0003229	FALSE	0.0339789	1.46879	56	141	3	21010	RBPJ,CHD7,SMAD4
GO:BP	granulosa cell proliferation	GO:1990739	FALSE	0.0339789	1.46879	1	141	1	21010	MTA3
GO:BP	interleukin-6-mediated signaling pathway	GO:0070102	TRUE	0.0339789	1.46879	18	141	2	21010	SMAD4,YAP1
GO:BP	negative regulation of cardiac myofibril assembly	GO:1905305	FALSE	0.0339789	1.46879	1	141	1	21010	SMAD4
GO:BP	regulation of cell proliferation involved in heart morphogenesis	GO:2000136	FALSE	0.0339789	1.46879	18	141	2	21010	RBPJ,SMAD4
GO:BP	mRNA transcription	GO:0009299	FALSE	0.0339789	1.46879	56	141	3	21010	TAF4,NCOA2,TAF6
GO:BP	right ventricular compact myocardium morphogenesis	GO:0003226	FALSE	0.0339789	1.46879	1	141	1	21010	CHD7
GO:BP	peptidyl-lysine propionylation	GO:0061921	FALSE	0.0339789	1.46879	1	141	1	21010	EP300
GO:BP	mitotic cohesin loading	GO:0061780	FALSE	0.0339789	1.46879	1	141	1	21010	NIPBL
GO:BP	initiation of neural tube closure	GO:0021993	FALSE	0.0339789	1.46879	1	141	1	21010	KDM2B
GO:BP	regulation of mediator complex assembly	GO:2001176	TRUE	0.0339789	1.46879	1	141	1	21010	MED25
GO:BP	positive regulation of mediator complex assembly	GO:2001178	FALSE	0.0339789	1.46879	1	141	1	21010	MED25
GO:BP	regulation of Wnt signaling pathway	GO:0030111	FALSE	0.0339789	1.46879	327	141	7	21010	TLE4,RBPJ,MBD2,SALL1,USP34,CHD8,YAP1
GO:BP	female gonad morphogenesis	GO:0061040	FALSE	0.0339789	1.46879	1	141	1	21010	SMAD4
GO:BP	regulation of cardiac myofibril assembly	GO:1905304	FALSE	0.0339789	1.46879	1	141	1	21010	SMAD4
GO:BP	positive regulation of cell proliferation involved in heart valve morphogenesis	GO:0003251	FALSE	0.0339789	1.46879	1	141	1	21010	SMAD4
GO:BP	muscle tissue development	GO:0060537	FALSE	0.0350182	1.45571	414	141	8	21010	EP300,RBPJ,HDAC4,CHD7,SOX6,PITX1,SMAD4,YAP1
GO:BP	cell proliferation involved in heart morphogenesis	GO:0061323	FALSE	0.0356547	1.44788	19	141	2	21010	RBPJ,SMAD4
GO:BP	regulation of attachment of spindle microtubules to kinetochore	GO:0051988	FALSE	0.0356547	1.44788	19	141	2	21010	AURKB,KAT5
GO:BP	regulation of telomere maintenance in response to DNA damage	GO:1904505	FALSE	0.0356547	1.44788	19	141	2	21010	NFRKB,ACTL6A
GO:BP	transcription elongation by RNA polymerase II	GO:0006368	FALSE	0.0368076	1.43406	114	141	4	21010	PBRM1,MED15,MED25,MED28
GO:BP	response to abiotic stimulus	GO:0009628	FALSE	0.037201	1.42945	1106	141	15	21010	NIPBL,EP300,CREBBP,TLK2,KDM6A,RBPJ,KMT2A,AURKB,MBD2,KAT5,ARNT,PAXIP1,SMAD4,YAP1,ZNF516
GO:BP	positive regulation of growth	GO:0045927	FALSE	0.037201	1.42945	254	141	6	21010	NIPBL,RBPJ,BCL11A,CHD7,YAP1,KDM2B
GO:BP	response to peptide hormone	GO:0043434	FALSE	0.037542	1.42548	420	141	8	21010	ARID1B,NCOA2,KDM6A,ZNF106,TRIM24,PCK2,NCOA5,HDAC5
GO:BP	embryonic digit morphogenesis	GO:0042733	FALSE	0.0380521	1.41962	60	141	3	21010	CREBBP,SALL1,SMAD4
GO:BP	cardiac muscle tissue morphogenesis	GO:0055008	FALSE	0.0380521	1.41962	60	141	3	21010	RBPJ,CHD7,SMAD4
GO:BP	cellular response to stimulus	GO:0051716	FALSE	0.0389468	1.40953	7399	141	64	21010	ARID1B,NIPBL,KMT2D,EP400,EP300,CREBBP,BRD7,TRIM33,TAF4,PBRM1,NFIA,TLE4,TLK2,SMARCD2,TIAL1,NCOA2,EHMT2,KDM6A,RBPJ,NCOA6,HDAC4,DOT1L,AURKB,BMP2K,BCL11A,NBN,NFRKB,PIAS2,MBD2,SPEN,ARID1A,SMARCA2,SALL1,SMARCE1,ZNF106,KAT5,ARNT,NCOR1,SMARCD1,TRIM24,WDR33,RBBP6,PHF14,USP34,PCK2,ACTL6A,SAP130,MED12,NCOA5,RBM22,HDAC5,WAC,RBM47,PAXIP1,TRRAP,SMAD4,MECOM,MAP2K1,CHERP,SIN3A,CHD8,YAP1,PELI2,TAF6
GO:BP	response to extracellular stimulus	GO:0009991	FALSE	0.0389468	1.40953	513	141	9	21010	CREBBP,MBD3,EHMT2,KDM6A,MBD2,KAT5,TRIM24,PCK2,SETDB1
GO:BP	regulation of carbohydrate metabolic process	GO:0006109	FALSE	0.0399265	1.39874	184	141	5	21010	EP300,NCOA2,HDAC4,ARNT,NCOR1
GO:BP	regulation of cell division	GO:0051302	FALSE	0.0399265	1.39874	184	141	5	21010	ZZZ3,KAT14,AURKB,YEATS2,KIF20A
GO:BP	blastocyst development	GO:0001824	FALSE	0.0406542	1.39089	118	141	4	21010	NBN,WDR74,ACTL6A,YAP1
GO:BP	regionalization	GO:0003002	FALSE	0.0406542	1.39089	427	141	8	21010	EP300,KDM6A,RBPJ,KMT2A,TBR1,MED12,SMAD4,KDM2B
GO:BP	germ cell development	GO:0007281	FALSE	0.0412439	1.38464	342	141	7	21010	KMT2D,TIAL1,EHMT2,SMARCA2,KAT5,CTCF,QKI
GO:BP	heart morphogenesis	GO:0003007	FALSE	0.0413328	1.38371	261	141	6	21010	NIPBL,KDM6A,RBPJ,CHD7,SMAD4,YAP1
GO:BP	stem cell proliferation	GO:0072089	FALSE	0.0415921	1.38099	119	141	4	21010	TIAL1,RBPJ,MECOM,YAP1
GO:BP	negative regulation of catabolic process	GO:0009895	FALSE	0.041642	1.38047	343	141	7	21010	TLK2,EHMT2,HDAC4,NCOR1,WAC,RBM47,SMAD4
GO:BP	stimulatory C-type lectin receptor signaling pathway	GO:0002223	TRUE	0.0417906	1.37892	21	141	2	21010	EP300,CREBBP
GO:BP	attachment of mitotic spindle microtubules to kinetochore	GO:0051315	FALSE	0.0417906	1.37892	21	141	2	21010	AURKB,KAT5
GO:BP	response to lectin	GO:1990840	FALSE	0.0417906	1.37892	21	141	2	21010	EP300,CREBBP
GO:BP	cellular response to lectin	GO:1990858	FALSE	0.0417906	1.37892	21	141	2	21010	EP300,CREBBP
GO:BP	mitotic sister chromatid segregation	GO:0000070	FALSE	0.0417906	1.37892	187	141	5	21010	NIPBL,STAG1,AURKB,KAT5,STAG2
GO:BP	morphogenesis of an epithelium	GO:0002009	FALSE	0.0432442	1.36407	524	141	9	21010	CECR2,KDM6A,RBPJ,SALL1,RREB1,MED12,SMAD4,YAP1,KDM2B
GO:BP	telomere organization	GO:0032200	FALSE	0.0453714	1.34322	191	141	5	21010	DOT1L,AURKB,NBN,NFRKB,ACTL6A
GO:BP	cellular response to vitamin D	GO:0071305	FALSE	0.0453836	1.3431	22	141	2	21010	KDM6A,TRIM24
GO:BP	notochord development	GO:0030903	FALSE	0.0453836	1.3431	22	141	2	21010	KDM6A,YAP1
GO:BP	epithelial cell proliferation	GO:0050673	FALSE	0.0469668	1.32821	440	141	8	21010	RBPJ,MTA3,RREB1,ARNT,TRIM24,DLX6,MAP2K1,YAP1
GO:BP	signal transduction in response to DNA damage	GO:0042770	FALSE	0.0479692	1.31904	194	141	5	21010	DOT1L,NBN,KAT5,WAC,PAXIP1
GO:BP	positive regulation of protein deacetylation	GO:0090312	FALSE	0.0492214	1.30785	23	141	2	21010	NIPBL,BAZ2A
GO:BP	regulation of immune system process	GO:0002682	FALSE	0.0495099	1.30531	1482	141	18	21010	ARID1B,EP300,CREBBP,BRD7,PBRM1,SMARCD2,AURKB,ARID1A,SMARCA2,SMARCE1,KAT5,ARNT,SMARCD1,ACTL6A,RBM47,PAXIP1,RCOR1,SIN3A
GO:BP	tissue morphogenesis	GO:0048729	FALSE	0.0496516	1.30407	633	141	10	21010	CECR2,KDM6A,RBPJ,SALL1,CHD7,RREB1,MED12,SMAD4,YAP1,KDM2B
GO:BP	cellular response to peptide	GO:1901653	FALSE	0.0504129	1.29746	358	141	7	21010	ARID1B,NCOA2,KDM6A,ZNF106,PCK2,NCOA5,HDAC5
GO:BP	cardiac ventricle development	GO:0003231	FALSE	0.0504129	1.29746	127	141	4	21010	RBPJ,SALL1,CHD7,SMAD4
GO:BP	animal organ formation	GO:0048645	FALSE	0.0510236	1.29223	68	141	3	21010	RBPJ,TBR1,MAP2K1
GO:BP	cellular response to organonitrogen compound	GO:0071417	FALSE	0.0513614	1.28936	637	141	10	21010	ARID1B,NCOA2,EHMT2,KDM6A,BCL11A,ZNF106,PCK2,NCOA5,HDAC5,SIN3A
GO:BP	embryonic epithelial tube formation	GO:0001838	FALSE	0.0514668	1.28847	128	141	4	21010	CECR2,KDM6A,MED12,KDM2B
GO:BP	organelle organization	GO:0006996	FALSE	0.051546	1.28781	3562	141	35	21010	ARID1B,NIPBL,EP300,BRD7,PBRM1,STAG1,NFIA,CHD3,SMARCD2,CECR2,EHMT2,DOT1L,AURKB,NBN,NFRKB,ANAPC1,ARID1A,SMARCA2,SMARCE1,BAZ2A,KAT5,NCOR1,SMARCD1,ACTL6A,KIF20A,CTCF,STAG2,ZMYM3,SETDB1,SMAD4,PALLD,MAP2K1,SIN3A,CHD8,YAP1
GO:BP	positive regulation of cardiac muscle cell proliferation	GO:0060045	FALSE	0.0525156	1.27971	24	141	2	21010	RBPJ,YAP1
GO:BP	uterus development	GO:0060065	FALSE	0.0525156	1.27971	24	141	2	21010	NIPBL,SMAD4
GO:BP	positive regulation of cell communication	GO:0010647	FALSE	0.05279	1.27745	1725	141	20	21010	KMT2D,EP300,CREBBP,TIAL1,RBPJ,AURKB,BMP2K,MBD2,SALL1,ARNT,USP34,PCK2,WAC,RBM47,SMAD4,MAP2K1,CHERP,YAP1,PELI2,TAF6
GO:BP	mitotic nuclear division	GO:0140014	FALSE	0.05279	1.27745	278	141	6	21010	NIPBL,STAG1,NFIA,AURKB,KAT5,STAG2
GO:BP	positive regulation of signaling	GO:0023056	FALSE	0.05279	1.27745	1725	141	20	21010	KMT2D,EP300,CREBBP,TIAL1,RBPJ,AURKB,BMP2K,MBD2,SALL1,ARNT,USP34,PCK2,WAC,RBM47,SMAD4,MAP2K1,CHERP,YAP1,PELI2,TAF6
GO:BP	response to stimulus	GO:0050896	FALSE	0.0528448	1.277	8955	141	74	21010	ARID1B,NIPBL,KMT2D,EP400,EP300,CREBBP,BRD7,TRIM33,TAF4,PBRM1,NFIA,ZFHX3,TLE4,TLK2,SMARCD2,MBD3,TIAL1,NCOA2,EHMT2,KDM6A,RBPJ,NCOA6,HDAC4,DOT1L,KMT2A,AURKB,BMP2K,BCL11A,NBN,NFRKB,PIAS2,MBD2,SPEN,ARID1A,SMARCA2,JMJD1C,SALL1,CHD7,SMARCE1,SOX6,RREB1,TBR1,ZNF106,KAT5,ARNT,NCOR1,SMARCD1,TRIM24,WDR33,RBBP6,PHF14,USP34,PCK2,ACTL6A,SAP130,MED12,NCOA5,RBM22,HDAC5,WAC,RBM47,PAXIP1,SETDB1,TRRAP,SMAD4,MECOM,MA…
GO:BP	regulation of protein modification process	GO:0031399	FALSE	0.0535277	1.27142	1385	141	17	21010	NIPBL,EP300,EHMT2,ZZZ3,KAT14,HDAC4,AURKB,NBN,NAB2,YEATS2,BAZ2A,KAT5,ARNT,PAXIP1,SMAD4,MAP2K1,PELI2
GO:BP	regulation of miRNA transcription	GO:1902893	FALSE	0.0536613	1.27034	70	141	3	21010	HDAC4,NCOR1,SMAD4
GO:BP	cardiac ventricle morphogenesis	GO:0003208	FALSE	0.0536613	1.27034	70	141	3	21010	RBPJ,CHD7,SMAD4
GO:BP	circadian regulation of gene expression	GO:0032922	FALSE	0.0536613	1.27034	70	141	3	21010	ZFHX3,NCOA2,KMT2A
GO:BP	response to estrogen	GO:0043627	FALSE	0.0536613	1.27034	70	141	3	21010	KMT2D,EP300,TRIM24
GO:BP	cellular response to ionizing radiation	GO:0071479	FALSE	0.0536613	1.27034	70	141	3	21010	NIPBL,TLK2,YAP1
GO:BP	cardiac septum morphogenesis	GO:0060411	FALSE	0.0536613	1.27034	70	141	3	21010	RBPJ,CHD7,SMAD4
GO:BP	regulation of epithelial cell proliferation	GO:0050678	FALSE	0.0538929	1.26847	365	141	7	21010	RBPJ,MTA3,RREB1,ARNT,TRIM24,DLX6,YAP1
GO:BP	spindle assembly	GO:0051225	FALSE	0.0539397	1.26809	131	141	4	21010	STAG1,AURKB,NCOR1,STAG2
GO:BP	cellular response to insulin stimulus	GO:0032869	FALSE	0.0539397	1.26809	202	141	5	21010	NCOA2,ZNF106,PCK2,NCOA5,HDAC5
GO:BP	regulation of protein binding	GO:0043393	FALSE	0.0539397	1.26809	202	141	5	21010	SYMPK,EP300,HDAC4,AURKB,HDAC5
GO:BP	spindle organization	GO:0007051	FALSE	0.0546205	1.26264	203	141	5	21010	STAG1,CHD3,AURKB,NCOR1,STAG2
GO:BP	regulation of protein sumoylation	GO:0033233	FALSE	0.0546205	1.26264	25	141	2	21010	HDAC4,ARNT
GO:BP	negative regulation of miRNA transcription	GO:1902894	FALSE	0.0546205	1.26264	25	141	2	21010	HDAC4,NCOR1
GO:BP	regulation of cardiocyte differentiation	GO:1905207	FALSE	0.0546205	1.26264	25	141	2	21010	SOX6,SMAD4
GO:BP	cell differentiation involved in metanephros development	GO:0072202	FALSE	0.0546205	1.26264	25	141	2	21010	SALL1,YAP1
GO:BP	muscle tissue morphogenesis	GO:0060415	FALSE	0.0546205	1.26264	71	141	3	21010	RBPJ,CHD7,SMAD4
GO:BP	miRNA transcription	GO:0061614	FALSE	0.0546205	1.26264	71	141	3	21010	HDAC4,NCOR1,SMAD4
GO:BP	negative regulation of stem cell population maintenance	GO:1902455	FALSE	0.0546205	1.26264	25	141	2	21010	SAP130,SIN3A
GO:BP	anatomical structure formation involved in morphogenesis	GO:0048646	FALSE	0.0551074	1.25879	1172	141	15	21010	EP300,CECR2,KDM6A,RBPJ,WDR74,SALL1,TBR1,ACTL6A,DLX6,MED12,HDAC5,SMAD4,MAP2K1,YAP1,KDM2B
GO:BP	response to hypoxia	GO:0001666	FALSE	0.0558424	1.25304	284	141	6	21010	EP300,CREBBP,KDM6A,RBPJ,ARNT,SMAD4
GO:BP	enzyme-linked receptor protein signaling pathway	GO:0007167	FALSE	0.0565412	1.24763	960	141	13	21010	EP300,CREBBP,TRIM33,NFIA,RBPJ,ZNF106,ARNT,PHF14,SAP130,NCOA5,SMAD4,MAP2K1,SIN3A
GO:BP	regulation of histone H3-K9 acetylation	GO:2000615	FALSE	0.0568596	1.2452	2	141	1	21010	SMAD4
GO:BP	ventricular septum development	GO:0003281	FALSE	0.0568596	1.2452	73	141	3	21010	RBPJ,SALL1,SMAD4
GO:BP	positive regulation of histone H3-K9 acetylation	GO:2000617	FALSE	0.0568596	1.2452	2	141	1	21010	SMAD4
GO:BP	lateral attachment of mitotic spindle microtubules to kinetochore	GO:0099607	FALSE	0.0568596	1.2452	2	141	1	21010	AURKB
GO:BP	negative regulation of miRNA metabolic process	GO:2000629	FALSE	0.0568596	1.2452	26	141	2	21010	HDAC4,NCOR1
GO:BP	negative regulation of platelet-derived growth factor receptor-alpha signaling pathway	GO:2000584	TRUE	0.0568596	1.2452	2	141	1	21010	PHF14
GO:BP	xylulose metabolic process	GO:0005997	TRUE	0.0568596	1.2452	2	141	1	21010	DCXR
GO:BP	cellular response to endothelin	GO:1990859	FALSE	0.0568596	1.2452	2	141	1	21010	KDM6A
GO:BP	regulation of mesenchymal cell proliferation involved in lung development	GO:2000790	FALSE	0.0568596	1.2452	2	141	1	21010	PHF14
GO:BP	negative regulation of mesenchymal cell proliferation involved in lung development	GO:2000791	FALSE	0.0568596	1.2452	2	141	1	21010	PHF14
GO:BP	response to methylglyoxal	GO:0051595	TRUE	0.0568596	1.2452	2	141	1	21010	SIN3A
GO:BP	secondary palate development	GO:0062009	FALSE	0.0568596	1.2452	26	141	2	21010	CHD7,SMAD4
GO:BP	nephrogenic mesenchyme morphogenesis	GO:0072134	TRUE	0.0568596	1.2452	2	141	1	21010	SMAD4
GO:BP	gallbladder development	GO:0061010	FALSE	0.0568596	1.2452	2	141	1	21010	NIPBL
GO:BP	gonad morphogenesis	GO:0035262	FALSE	0.0568596	1.2452	2	141	1	21010	SMAD4
GO:BP	arterial endothelial cell fate commitment	GO:0060844	FALSE	0.0568596	1.2452	2	141	1	21010	RBPJ
GO:BP	DNA methylation on cytosine within a CG sequence	GO:0010424	TRUE	0.0568596	1.2452	2	141	1	21010	EHMT2
GO:BP	peptidyl-lysine crotonylation	GO:0140066	FALSE	0.0568596	1.2452	2	141	1	21010	EP300
GO:BP	blood vessel lumenization	GO:0072554	TRUE	0.0568596	1.2452	2	141	1	21010	RBPJ
GO:BP	regulation of canonical Wnt signaling pathway involved in cardiac muscle cell fate commitment	GO:1901295	FALSE	0.0568596	1.2452	2	141	1	21010	RBPJ
GO:BP	regulation of telomere capping	GO:1904353	FALSE	0.0568596	1.2452	26	141	2	21010	AURKB,NBN
GO:BP	propionate catabolic process	GO:0019543	TRUE	0.0568596	1.2452	2	141	1	21010	PCK2
GO:BP	negative regulation of protein homooligomerization	GO:0032463	TRUE	0.0568596	1.2452	2	141	1	21010	BCL11A
GO:BP	digestive tract development	GO:0048565	FALSE	0.0568596	1.2452	135	141	4	21010	NIPBL,SALL1,CHD8,YAP1
GO:BP	glycerol biosynthetic process from pyruvate	GO:0046327	TRUE	0.0568596	1.2452	2	141	1	21010	PCK2
GO:BP	positive regulation of histone methylation	GO:0031062	FALSE	0.0568596	1.2452	26	141	2	21010	BAZ2A,SMAD4
GO:BP	regulation of canonical Wnt signaling pathway involved in heart development	GO:1905066	FALSE	0.0568596	1.2452	2	141	1	21010	RBPJ
GO:BP	negative regulation of protein oligomerization	GO:0032460	FALSE	0.0568596	1.2452	2	141	1	21010	BCL11A
GO:BP	negative regulation of DNA methylation	GO:1905642	FALSE	0.0568596	1.2452	2	141	1	21010	KMT2A
GO:BP	cohesin loading	GO:0071921	FALSE	0.0568596	1.2452	2	141	1	21010	NIPBL
GO:BP	neuron differentiation	GO:0030182	FALSE	0.0568596	1.2452	1404	141	17	21010	EP300,PBRM1,NFIA,ZFHX3,CECR2,EHMT2,RBPJ,BCL11A,ZHX2,CUX1,SALL1,TBR1,HDAC5,SMAD4,PALLD,MAP2K1,SIN3A
GO:BP	chromatin looping	GO:0140588	FALSE	0.0568596	1.2452	2	141	1	21010	CTCF
GO:BP	mitotic spindle assembly	GO:0090307	FALSE	0.0575348	1.24007	74	141	3	21010	STAG1,AURKB,STAG2
GO:BP	cell division	GO:0051301	FALSE	0.0579246	1.23714	660	141	10	21010	STAG1,CECR2,TIAL1,ZZZ3,KAT14,AURKB,ANAPC1,YEATS2,KIF20A,STAG2
GO:BP	regulation of generation of precursor metabolites and energy	GO:0043467	FALSE	0.0580985	1.23584	137	141	4	21010	EP300,HDAC4,ARNT,NCOR1
GO:BP	immune system process	GO:0002376	FALSE	0.0586903	1.23143	2730	141	28	21010	ARID1B,EP300,CREBBP,BRD7,PBRM1,SMARCD2,RBPJ,HDAC4,KMT2A,AURKB,NBN,ARID1A,SMARCA2,CHD7,IRF2BP2,SMARCE1,KAT5,ARNT,SMARCD1,PHF14,ACTL6A,HDAC5,RBM47,PAXIP1,RCOR1,MAP2K1,SIN3A,L3MBTL3
GO:BP	cellular response to gamma radiation	GO:0071480	FALSE	0.0593041	1.22692	27	141	2	21010	TLK2,YAP1
GO:BP	sex differentiation	GO:0007548	FALSE	0.0593628	1.22649	292	141	6	21010	NIPBL,TAF4,SALL1,CHD7,SMAD4,CBX2
GO:BP	pattern specification process	GO:0007389	FALSE	0.060147	1.22079	471	141	8	21010	EP300,KDM6A,RBPJ,KMT2A,TBR1,MED12,SMAD4,KDM2B
GO:BP	cellular response to glucose stimulus	GO:0071333	FALSE	0.0604982	1.21826	139	141	4	21010	KAT5,PCK2,SMAD4,SIN3A
GO:BP	lung cell differentiation	GO:0060479	FALSE	0.0625544	1.20374	28	141	2	21010	RBPJ,YAP1
GO:BP	embryonic hindlimb morphogenesis	GO:0035116	FALSE	0.0625544	1.20374	28	141	2	21010	CHD7,PITX1
GO:BP	epithelial tube formation	GO:0072175	FALSE	0.0625544	1.20374	141	141	4	21010	CECR2,KDM6A,MED12,KDM2B
GO:BP	positive regulation of cardiac muscle tissue growth	GO:0055023	FALSE	0.0625544	1.20374	28	141	2	21010	RBPJ,YAP1
GO:BP	lung epithelial cell differentiation	GO:0060487	FALSE	0.0625544	1.20374	28	141	2	21010	RBPJ,YAP1
GO:BP	adrenal gland development	GO:0030325	FALSE	0.0625544	1.20374	28	141	2	21010	SALL1,SMAD4
GO:BP	positive regulation of chromosome segregation	GO:0051984	FALSE	0.0625544	1.20374	28	141	2	21010	AURKB,KAT5
GO:BP	endocardial cushion formation	GO:0003272	FALSE	0.0625544	1.20374	28	141	2	21010	RBPJ,SMAD4
GO:BP	cellular response to hexose stimulus	GO:0071331	FALSE	0.0625544	1.20374	141	141	4	21010	KAT5,PCK2,SMAD4,SIN3A
GO:BP	outflow tract morphogenesis	GO:0003151	FALSE	0.0642729	1.19197	78	141	3	21010	NIPBL,RBPJ,SMAD4
GO:BP	muscle organ morphogenesis	GO:0048644	FALSE	0.0642729	1.19197	78	141	3	21010	RBPJ,CHD7,SMAD4
GO:BP	DNA damage response, signal transduction by p53 class mediator	GO:0030330	FALSE	0.0642729	1.19197	78	141	3	21010	NBN,KAT5,PAXIP1
GO:BP	cellular response to monosaccharide stimulus	GO:0071326	FALSE	0.0651424	1.18614	143	141	4	21010	KAT5,PCK2,SMAD4,SIN3A
GO:BP	cellular response to nitrogen compound	GO:1901699	FALSE	0.0652137	1.18566	676	141	10	21010	ARID1B,NCOA2,EHMT2,KDM6A,BCL11A,ZNF106,PCK2,NCOA5,HDAC5,SIN3A
GO:BP	response to decreased oxygen levels	GO:0036293	FALSE	0.0652137	1.18566	300	141	6	21010	EP300,CREBBP,KDM6A,RBPJ,ARNT,SMAD4
GO:BP	positive regulation of G2/M transition of mitotic cell cycle	GO:0010971	FALSE	0.0657791	1.18191	29	141	2	21010	MTA3,SIN3A
GO:BP	muscle cell differentiation	GO:0042692	FALSE	0.0657791	1.18191	389	141	7	21010	RBPJ,HDAC4,SOX6,MED28,QKI,HDAC5,SMAD4
GO:BP	regulation of hair cycle	GO:0042634	FALSE	0.0657791	1.18191	29	141	2	21010	NIPBL,SMAD4
GO:BP	cellular response to angiotensin	GO:1904385	FALSE	0.0657791	1.18191	29	141	2	21010	ARID1B,KDM6A
GO:BP	diencephalon development	GO:0021536	FALSE	0.0679017	1.16812	80	141	3	21010	RBPJ,SALL1,PITX1
GO:BP	positive regulation of protein modification process	GO:0031401	FALSE	0.0683186	1.16546	890	141	12	21010	NIPBL,HDAC4,AURKB,NBN,NAB2,BAZ2A,KAT5,ARNT,PAXIP1,SMAD4,MAP2K1,PELI2
GO:BP	placenta blood vessel development	GO:0060674	FALSE	0.0695512	1.1577	30	141	2	21010	RBPJ,MAP2K1
GO:BP	N-terminal protein amino acid modification	GO:0031365	FALSE	0.0695512	1.1577	30	141	2	21010	EP300,CREBBP
GO:BP	telomere maintenance in response to DNA damage	GO:0043247	FALSE	0.0695512	1.1577	30	141	2	21010	NFRKB,ACTL6A
GO:BP	digestive system development	GO:0055123	FALSE	0.0700556	1.15456	147	141	4	21010	NIPBL,SALL1,CHD8,YAP1
GO:BP	regulation of miRNA metabolic process	GO:2000628	FALSE	0.0718267	1.14371	82	141	3	21010	HDAC4,NCOR1,SMAD4
GO:BP	gamete generation	GO:0007276	FALSE	0.0719212	1.14314	792	141	11	21010	KMT2D,TIAL1,EHMT2,DAZAP1,SMARCA2,KAT5,WDR33,CTCF,QKI,SMAD4,KDM2B
GO:BP	cellular response to vitamin	GO:0071295	FALSE	0.0733527	1.13458	31	141	2	21010	KDM6A,TRIM24
GO:BP	regulation of transcription by RNA polymerase III	GO:0006359	FALSE	0.0733527	1.13458	31	141	2	21010	NAB2,CHD8
GO:BP	axis elongation	GO:0003401	FALSE	0.0733527	1.13458	31	141	2	21010	MED12,YAP1
GO:BP	cardiac muscle tissue development	GO:0048738	FALSE	0.0745877	1.12733	227	141	5	21010	RBPJ,CHD7,SOX6,SMAD4,YAP1
GO:BP	vasculogenesis	GO:0001570	FALSE	0.0758465	1.12006	84	141	3	21010	QKI,PAXIP1,YAP1
GO:BP	histone H4 deacetylation	GO:0070933	FALSE	0.0759805	1.1193	3	141	1	21010	HDAC4
GO:BP	positive regulation of protein acetylation	GO:1901985	FALSE	0.0759805	1.1193	32	141	2	21010	KAT5,SMAD4
GO:BP	thigmotaxis	GO:0001966	FALSE	0.0759805	1.1193	3	141	1	21010	EP300
GO:BP	cellular component disassembly	GO:0022411	FALSE	0.0759805	1.1193	497	141	8	21010	SMARCD2,CECR2,ARID1A,SMARCE1,KAT5,SMARCD1,SCAF8,SCAF4
GO:BP	branchiomeric skeletal muscle development	GO:0014707	FALSE	0.0759805	1.1193	3	141	1	21010	PITX1
GO:BP	mitochondrial tRNA 3'-end processing	GO:1990180	TRUE	0.0759805	1.1193	3	141	1	21010	TRMT10C
GO:BP	cellular response to interleukin-6	GO:0071354	FALSE	0.0759805	1.1193	32	141	2	21010	SMAD4,YAP1
GO:BP	response to endothelin	GO:1990839	FALSE	0.0759805	1.1193	3	141	1	21010	KDM6A
GO:BP	midbrain-hindbrain boundary morphogenesis	GO:0021555	FALSE	0.0759805	1.1193	3	141	1	21010	KDM2B
GO:BP	endoderm development	GO:0007492	FALSE	0.0759805	1.1193	85	141	3	21010	MED12,SMAD4,MAP2K1
GO:BP	positive regulation of endodermal cell differentiation	GO:1903226	FALSE	0.0759805	1.1193	3	141	1	21010	MAP2K1
GO:BP	beta-catenin-TCF complex assembly	GO:1904837	TRUE	0.0759805	1.1193	3	141	1	21010	KMT2D
GO:BP	messenger ribonucleoprotein complex assembly	GO:1990120	TRUE	0.0759805	1.1193	3	141	1	21010	CPSF7
GO:BP	negative regulation of neuron maturation	GO:0014043	FALSE	0.0759805	1.1193	3	141	1	21010	BCL11A
GO:BP	placenta development	GO:0001890	FALSE	0.0759805	1.1193	152	141	4	21010	DAZAP1,RBPJ,ARNT,MAP2K1
GO:BP	nephrogenic mesenchyme development	GO:0072076	FALSE	0.0759805	1.1193	3	141	1	21010	SMAD4
GO:BP	positive regulation of cell cycle G2/M phase transition	GO:1902751	FALSE	0.0759805	1.1193	32	141	2	21010	MTA3,SIN3A
GO:BP	face morphogenesis	GO:0060325	FALSE	0.0759805	1.1193	32	141	2	21010	NIPBL,EP300
GO:BP	positive regulation of heart growth	GO:0060421	FALSE	0.0759805	1.1193	32	141	2	21010	RBPJ,YAP1
GO:BP	cellular response to Thyroglobulin triiodothyronine	GO:1904017	FALSE	0.0759805	1.1193	3	141	1	21010	NCOA2
GO:BP	ear development	GO:0043583	FALSE	0.0759805	1.1193	229	141	5	21010	NIPBL,CECR2,RBPJ,CHD7,DLX6
GO:BP	response to peptide	GO:1901652	FALSE	0.0759805	1.1193	497	141	8	21010	ARID1B,NCOA2,KDM6A,ZNF106,TRIM24,PCK2,NCOA5,HDAC5
GO:BP	blood vessel endothelial cell fate commitment	GO:0060846	FALSE	0.0759805	1.1193	3	141	1	21010	RBPJ
GO:BP	regulation of locomotor rhythm	GO:1904059	FALSE	0.0759805	1.1193	3	141	1	21010	ZFHX3
GO:BP	conditioned taste aversion	GO:0001661	TRUE	0.0759805	1.1193	3	141	1	21010	TBR1
GO:BP	olfactory bulb mitral cell layer development	GO:0061034	FALSE	0.0759805	1.1193	3	141	1	21010	SALL1
GO:BP	tube formation	GO:0035148	FALSE	0.0759805	1.1193	152	141	4	21010	CECR2,KDM6A,MED12,KDM2B
GO:BP	histone H3-K9 acetylation	GO:0043970	FALSE	0.0759805	1.1193	3	141	1	21010	SMAD4
GO:BP	right ventricular cardiac muscle tissue morphogenesis	GO:0003221	FALSE	0.0759805	1.1193	3	141	1	21010	CHD7
GO:BP	mitochondrial tRNA 5'-end processing	GO:0097745	TRUE	0.0759805	1.1193	3	141	1	21010	TRMT10C
GO:BP	cell proliferation involved in heart valve morphogenesis	GO:0003249	FALSE	0.0759805	1.1193	3	141	1	21010	SMAD4
GO:BP	blood vessel endothelial cell fate specification	GO:0097101	FALSE	0.0759805	1.1193	3	141	1	21010	RBPJ
GO:BP	ureteric bud invasion	GO:0072092	FALSE	0.0759805	1.1193	3	141	1	21010	SALL1
GO:BP	regulation of cell proliferation involved in heart valve morphogenesis	GO:0003250	FALSE	0.0759805	1.1193	3	141	1	21010	SMAD4
GO:BP	cellular response to carbohydrate stimulus	GO:0071322	FALSE	0.0766809	1.11531	154	141	4	21010	KAT5,PCK2,SMAD4,SIN3A
GO:BP	cellular response to chemical stimulus	GO:0070887	FALSE	0.0774093	1.11121	2691	141	27	21010	ARID1B,KMT2D,EP300,TLE4,NCOA2,EHMT2,KDM6A,RBPJ,HDAC4,BCL11A,PIAS2,MBD2,ARID1A,ZNF106,KAT5,ARNT,NCOR1,SMARCD1,TRIM24,PCK2,NCOA5,RBM22,HDAC5,RBM47,SMAD4,SIN3A,YAP1
GO:BP	response to angiotensin	GO:1990776	FALSE	0.0774158	1.11117	33	141	2	21010	ARID1B,KDM6A
GO:BP	embryonic digestive tract development	GO:0048566	FALSE	0.0774158	1.11117	33	141	2	21010	NIPBL,SALL1
GO:BP	positive regulation of multicellular organism growth	GO:0040018	FALSE	0.0774158	1.11117	33	141	2	21010	NIPBL,CHD7
GO:BP	heart trabecula morphogenesis	GO:0061384	FALSE	0.0774158	1.11117	33	141	2	21010	RBPJ,CHD7
GO:BP	regulation of developmental growth	GO:0048638	FALSE	0.0774158	1.11117	318	141	6	21010	NIPBL,RBPJ,BCL11A,CHD7,SIN3A,YAP1
GO:BP	cardiac epithelial to mesenchymal transition	GO:0060317	FALSE	0.0774158	1.11117	33	141	2	21010	RBPJ,SMAD4
GO:BP	regulation of transcription elongation by RNA polymerase II	GO:0034243	FALSE	0.0780977	1.10736	87	141	3	21010	MED15,MED25,MED28
GO:BP	morphogenesis of embryonic epithelium	GO:0016331	FALSE	0.0789502	1.10265	156	141	4	21010	CECR2,KDM6A,MED12,KDM2B
GO:BP	sensory organ development	GO:0007423	FALSE	0.0793773	1.1003	606	141	9	21010	NIPBL,NFIA,CECR2,RBPJ,ZHX2,CHD7,ACTL6A,DLX6,KDM2B
GO:BP	fat cell differentiation	GO:0045444	FALSE	0.0795316	1.09946	235	141	5	21010	NIPBL,EP300,RREB1,YAP1,ZNF516
GO:BP	regulation of stem cell proliferation	GO:0072091	FALSE	0.0800128	1.09684	88	141	3	21010	TIAL1,RBPJ,YAP1
GO:BP	aorta morphogenesis	GO:0035909	TRUE	0.0810922	1.09102	34	141	2	21010	RBPJ,CHD7
GO:BP	neuron fate specification	GO:0048665	FALSE	0.0810922	1.09102	34	141	2	21010	NFIA,EHMT2
GO:BP	cellular response to abiotic stimulus	GO:0071214	FALSE	0.0815391	1.08863	323	141	6	21010	NIPBL,EP300,CREBBP,TLK2,AURKB,YAP1
GO:BP	cellular response to environmental stimulus	GO:0104004	FALSE	0.0815391	1.08863	323	141	6	21010	NIPBL,EP300,CREBBP,TLK2,AURKB,YAP1
GO:BP	B cell activation involved in immune response	GO:0002312	FALSE	0.0816972	1.08779	89	141	3	21010	NBN,PHF14,PAXIP1
GO:BP	forebrain development	GO:0030900	FALSE	0.0816972	1.08779	415	141	7	21010	RBPJ,SALL1,CHD7,TBR1,PITX1,SIN3A,KDM2B
GO:BP	embryonic placenta development	GO:0001892	FALSE	0.0816972	1.08779	89	141	3	21010	RBPJ,ARNT,MAP2K1
GO:BP	cellular response to nutrient levels	GO:0031669	FALSE	0.0824152	1.08399	238	141	5	21010	CREBBP,EHMT2,KDM6A,KAT5,TRIM24
GO:BP	ossification	GO:0001503	FALSE	0.0824152	1.08399	416	141	7	21010	NIPBL,RBPJ,HDAC4,BMP2K,NAB2,SMAD4,YAP1
GO:BP	intracellular glucose homeostasis	GO:0001678	FALSE	0.0824604	1.08375	159	141	4	21010	KAT5,PCK2,SMAD4,SIN3A
GO:BP	response to vitamin	GO:0033273	FALSE	0.0834295	1.07868	90	141	3	21010	KDM6A,TRIM24,SETDB1
GO:BP	cellular response to UV	GO:0034644	TRUE	0.0834295	1.07868	90	141	3	21010	EP300,CREBBP,AURKB
GO:BP	telomere maintenance	GO:0000723	FALSE	0.0837981	1.07677	160	141	4	21010	AURKB,NBN,NFRKB,ACTL6A
GO:BP	negative regulation of fibroblast proliferation	GO:0048147	FALSE	0.0840984	1.07521	35	141	2	21010	KMT2A,MED25
GO:BP	regulation of intracellular estrogen receptor signaling pathway	GO:0033146	FALSE	0.0840984	1.07521	35	141	2	21010	KMT2D,YAP1
GO:BP	cellular response to oxygen-containing compound	GO:1901701	FALSE	0.0853988	1.06855	1269	141	15	21010	ARID1B,NCOA2,EHMT2,KDM6A,BCL11A,ZNF106,KAT5,SMARCD1,TRIM24,PCK2,NCOA5,HDAC5,SMAD4,SIN3A,YAP1
GO:BP	response to oxygen levels	GO:0070482	FALSE	0.0866215	1.06237	329	141	6	21010	EP300,CREBBP,KDM6A,RBPJ,ARNT,SMAD4
GO:BP	BMP signaling pathway	GO:0030509	FALSE	0.0866215	1.06237	162	141	4	21010	TRIM33,NFIA,RBPJ,SMAD4
GO:BP	regulation of growth	GO:0040008	FALSE	0.0869354	1.0608	619	141	9	21010	NIPBL,RBPJ,BCL11A,SMARCA2,CHD7,SMAD4,SIN3A,YAP1,KDM2B
GO:BP	roof of mouth development	GO:0060021	FALSE	0.0872414	1.05928	92	141	3	21010	CHD7,DLX6,SMAD4
GO:BP	regulation of ncRNA transcription	GO:0140747	FALSE	0.0872414	1.05928	92	141	3	21010	HDAC4,NCOR1,SMAD4
GO:BP	hindlimb morphogenesis	GO:0035137	FALSE	0.0873918	1.05853	36	141	2	21010	CHD7,PITX1
GO:BP	carbohydrate catabolic process	GO:0016052	FALSE	0.0873918	1.05853	163	141	4	21010	EP300,HDAC4,ARNT,NCOR1
GO:BP	negative regulation of intracellular steroid hormone receptor signaling pathway	GO:0033144	FALSE	0.0873918	1.05853	36	141	2	21010	PIAS2,NCOR1
GO:BP	response to interleukin-6	GO:0070741	FALSE	0.0873918	1.05853	36	141	2	21010	SMAD4,YAP1
GO:BP	olfactory bulb development	GO:0021772	FALSE	0.0873918	1.05853	36	141	2	21010	SALL1,CHD7
GO:BP	striated muscle tissue development	GO:0014706	FALSE	0.0882192	1.05444	244	141	5	21010	RBPJ,CHD7,SOX6,SMAD4,YAP1
GO:BP	retina development in camera-type eye	GO:0060041	FALSE	0.0887625	1.05177	164	141	4	21010	NFIA,ZHX2,CHD7,ACTL6A
GO:BP	protein deubiquitination	GO:0016579	FALSE	0.0887625	1.05177	164	141	4	21010	TAF4,USP34,TRRAP,TAF6
GO:BP	organonitrogen compound metabolic process	GO:1901564	FALSE	0.0900708	1.04542	6362	141	54	21010	NIPBL,KMT2D,EP400,EP300,CREBBP,TRIM33,TAF4,CHD3,TLK2,MBD3,EHMT2,ZZZ3,UTY,KDM6A,IRF2BPL,KAT14,MTA3,NCOA6,HDAC4,DOT1L,KMT2A,AURKB,BMP2K,BCL11A,NBN,DCXR,NAB2,PIAS2,ANAPC1,MBD2,JMJD1C,YEATS2,BAZ2A,KAT5,TRMT10C,ARNT,TRIM24,RBBP6,USP34,ACTL6A,MED12,CCAR1,QKI,HDAC5,WAC,PAXIP1,SETDB1,TRRAP,SMAD4,MAP2K1,PELI2,TAF6,KDM2B,L3MBTL3
GO:BP	regulation of cardiac muscle cell proliferation	GO:0060043	FALSE	0.0911816	1.04009	37	141	2	21010	RBPJ,YAP1
GO:BP	specification of animal organ identity	GO:0010092	FALSE	0.0911816	1.04009	37	141	2	21010	RBPJ,TBR1
GO:BP	mitotic cytokinesis checkpoint signaling	GO:0044878	TRUE	0.0912794	1.03963	4	141	1	21010	AURKB
GO:BP	endothelial cell fate specification	GO:0060847	FALSE	0.0912794	1.03963	4	141	1	21010	RBPJ
GO:BP	left ventricular cardiac muscle tissue morphogenesis	GO:0003220	FALSE	0.0912794	1.03963	4	141	1	21010	SMAD4
GO:BP	regulation of Toll signaling pathway	GO:0008592	TRUE	0.0912794	1.03963	4	141	1	21010	PELI2
GO:BP	cell proliferation involved in heart valve development	GO:2000793	FALSE	0.0912794	1.03963	4	141	1	21010	SMAD4
GO:BP	positive regulation of mesenchymal stem cell differentiation	GO:2000741	TRUE	0.0912794	1.03963	4	141	1	21010	SOX6
GO:BP	telomeric 3' overhang formation	GO:0031860	TRUE	0.0912794	1.03963	4	141	1	21010	NBN
GO:BP	regulation of centromeric sister chromatid cohesion	GO:0070602	TRUE	0.0912794	1.03963	4	141	1	21010	CTCF
GO:BP	mitochondrial tRNA methylation	GO:0070901	TRUE	0.0912794	1.03963	4	141	1	21010	TRMT10C
GO:BP	positive regulation of luteinizing hormone secretion	GO:0033686	TRUE	0.0912794	1.03963	4	141	1	21010	SMAD4
GO:BP	regulation of protein homooligomerization	GO:0032462	FALSE	0.0912794	1.03963	4	141	1	21010	BCL11A
GO:BP	carbohydrate homeostasis	GO:0033500	FALSE	0.0912794	1.03963	249	141	5	21010	KAT5,PCK2,NCOA5,SMAD4,SIN3A
GO:BP	metanephric renal vesicle formation	GO:0072093	FALSE	0.0912794	1.03963	4	141	1	21010	SALL1
GO:BP	negative regulation of dendrite extension	GO:1903860	TRUE	0.0912794	1.03963	4	141	1	21010	BCL11A
GO:BP	kidney mesenchyme morphogenesis	GO:0072131	FALSE	0.0912794	1.03963	4	141	1	21010	SMAD4
GO:BP	metanephric mesenchyme morphogenesis	GO:0072133	FALSE	0.0912794	1.03963	4	141	1	21010	SMAD4
GO:BP	positive regulation of wound healing, spreading of epidermal cells	GO:1903691	TRUE	0.0912794	1.03963	4	141	1	21010	RREB1
GO:BP	regulation of Golgi inheritance	GO:0090170	TRUE	0.0912794	1.03963	4	141	1	21010	MAP2K1
GO:BP	regulation of canonical Wnt signaling pathway	GO:0060828	FALSE	0.0912794	1.03963	249	141	5	21010	TLE4,RBPJ,USP34,CHD8,YAP1
GO:BP	developmental growth involved in morphogenesis	GO:0060560	FALSE	0.0912794	1.03963	247	141	5	21010	BCL11A,SALL1,MED12,SIN3A,YAP1
GO:BP	canonical Wnt signaling pathway involved in cardiac muscle cell fate commitment	GO:0061317	FALSE	0.0912794	1.03963	4	141	1	21010	RBPJ
GO:BP	club cell differentiation	GO:0060486	FALSE	0.0912794	1.03963	4	141	1	21010	RBPJ
GO:BP	negative regulation of transcription by RNA polymerase III	GO:0016480	FALSE	0.0912794	1.03963	4	141	1	21010	NAB2
GO:BP	oocyte growth	GO:0001555	FALSE	0.0912794	1.03963	4	141	1	21010	KMT2D
GO:BP	D-xylose metabolic process	GO:0042732	TRUE	0.0912794	1.03963	4	141	1	21010	DCXR
GO:BP	mitochondrial RNA 5'-end processing	GO:0000964	FALSE	0.0912794	1.03963	4	141	1	21010	TRMT10C
GO:BP	glucose homeostasis	GO:0042593	FALSE	0.0912794	1.03963	248	141	5	21010	KAT5,PCK2,NCOA5,SMAD4,SIN3A
GO:BP	third ventricle development	GO:0021678	FALSE	0.0912794	1.03963	4	141	1	21010	KDM2B
GO:BP	epidermal cell fate specification	GO:0009957	FALSE	0.0912794	1.03963	4	141	1	21010	RBPJ
GO:BP	negative regulation of proteasomal ubiquitin-dependent protein catabolic process	GO:0032435	TRUE	0.0913963	1.03907	38	141	2	21010	TLK2,WAC
GO:BP	negative regulation of JNK cascade	GO:0046329	TRUE	0.0913963	1.03907	38	141	2	21010	NCOR1,MECOM
GO:BP	response to vitamin D	GO:0033280	FALSE	0.0913963	1.03907	38	141	2	21010	KDM6A,TRIM24
GO:BP	head morphogenesis	GO:0060323	FALSE	0.0913963	1.03907	38	141	2	21010	NIPBL,EP300
GO:BP	cardiac chamber development	GO:0003205	FALSE	0.0913963	1.03907	168	141	4	21010	RBPJ,SALL1,CHD7,SMAD4
GO:BP	olfactory lobe development	GO:0021988	FALSE	0.0913963	1.03907	38	141	2	21010	SALL1,CHD7
GO:BP	embryonic axis specification	GO:0000578	FALSE	0.0913963	1.03907	38	141	2	21010	KDM6A,SMAD4
GO:BP	glial cell differentiation	GO:0010001	FALSE	0.0914234	1.03894	250	141	5	21010	NFIA,NAB2,SOX6,MED12,MAP2K1
GO:BP	multicellular organism reproduction	GO:0032504	FALSE	0.0920306	1.03607	954	141	12	21010	KMT2D,TIAL1,EHMT2,DAZAP1,MBD2,SMARCA2,KAT5,WDR33,CTCF,QKI,SMAD4,KDM2B
GO:BP	microtubule cytoskeleton organization involved in mitosis	GO:1902850	FALSE	0.0924456	1.03411	169	141	4	21010	STAG1,AURKB,KAT5,STAG2
GO:BP	cell morphogenesis	GO:0000902	FALSE	0.0937422	1.02807	957	141	12	21010	EP300,NFIA,BCL11A,CUX1,RREB1,TBR1,ZMYM3,SMAD4,PALLD,MAP2K1,SIN3A,YAP1
GO:BP	positive regulation of BMP signaling pathway	GO:0030513	FALSE	0.0949434	1.02253	39	141	2	21010	RBPJ,SMAD4
GO:BP	response to progesterone	GO:0032570	FALSE	0.0949434	1.02253	39	141	2	21010	NCOA2,YAP1
GO:BP	telomere capping	GO:0016233	FALSE	0.0949434	1.02253	39	141	2	21010	AURKB,NBN
GO:BP	triglyceride biosynthetic process	GO:0019432	FALSE	0.0949434	1.02253	39	141	2	21010	KAT5,PCK2
GO:BP	nuclear division	GO:0000280	FALSE	0.0950684	1.02196	437	141	7	21010	NIPBL,STAG1,NFIA,EHMT2,AURKB,KAT5,STAG2
GO:BP	response to oxygen-containing compound	GO:1901700	FALSE	0.0952119	1.02131	1774	141	19	21010	ARID1B,MBD3,NCOA2,EHMT2,KDM6A,KMT2A,BCL11A,MBD2,ZNF106,KAT5,SMARCD1,TRIM24,PCK2,NCOA5,HDAC5,SETDB1,SMAD4,SIN3A,YAP1
GO:BP	response to organic substance	GO:0010033	FALSE	0.0974968	1.01101	2775	141	27	21010	ARID1B,KMT2D,EP300,TLE4,MBD3,NCOA2,EHMT2,KDM6A,NCOA6,HDAC4,BCL11A,PIAS2,MBD2,ARID1A,ZNF106,KAT5,NCOR1,SMARCD1,TRIM24,PCK2,NCOA5,HDAC5,RBM47,SETDB1,SMAD4,SIN3A,YAP1
GO:BP	miRNA metabolic process	GO:0010586	FALSE	0.0974968	1.01101	99	141	3	21010	HDAC4,NCOR1,SMAD4
GO:BP	response to BMP	GO:0071772	FALSE	0.0981821	1.00797	173	141	4	21010	TRIM33,NFIA,RBPJ,SMAD4
GO:BP	cellular response to BMP stimulus	GO:0071773	FALSE	0.0981821	1.00797	173	141	4	21010	TRIM33,NFIA,RBPJ,SMAD4
GO:BP	protein localization to chromosome, centromeric region	GO:0071459	TRUE	0.0985057	1.00654	40	141	2	21010	AURKB,CTCF
GO:BP	Schwann cell differentiation	GO:0014037	FALSE	0.0985057	1.00654	40	141	2	21010	NAB2,MED12
GO:BP	negative regulation of cell cycle phase transition	GO:1901988	FALSE	0.0992661	1.0032	257	141	5	21010	BRD7,DOT1L,AURKB,NBN,WAC
GO:BP	cell surface receptor signaling pathway	GO:0007166	FALSE	0.09985	1.00065	2783	141	27	21010	EP300,CREBBP,BRD7,TRIM33,NFIA,TLE4,RBPJ,HDAC4,DOT1L,BMP2K,MBD2,SPEN,SALL1,ZNF106,ARNT,PHF14,USP34,SAP130,MED12,NCOA5,RBM47,SMAD4,MAP2K1,SIN3A,CHD8,YAP1,PELI2
KEGG	Hepatocellular carcinoma	KEGG:05225	FALSE	4.7339e-06	5.32478	166	62	11	8161	ARID1B,BRD7,PBRM1,SMARCD2,ARID1A,SMARCA2,SMARCE1,SMARCD1,ACTL6A,SMAD4,MAP2K1
KEGG	Thyroid hormone signaling pathway	KEGG:04919	FALSE	0.00020677	3.68451	121	62	8	8161	EP300,CREBBP,NCOA2,NCOR1,MED12,MED13,MAP2K1,SIN3A
KEGG	Lysine degradation	KEGG:00310	FALSE	0.00031328	3.50406	63	62	6	8161	KMT2D,EHMT2,DOT1L,KMT2A,SETDB1,MECOM
KEGG	Cell cycle	KEGG:04110	FALSE	0.00070895	3.14938	157	62	8	8161	NIPBL,EP300,CREBBP,STAG1,AURKB,ANAPC1,STAG2,SMAD4
KEGG	mRNA surveillance pathway	KEGG:03015	FALSE	0.00223739	2.65026	97	62	6	8161	SYMPK,DAZAP1,WDR33,PCF11,CPSF7,CPSF4
KEGG	Thermogenesis	KEGG:04714	FALSE	0.00730579	2.13633	232	62	8	8161	ARID1B,SMARCD2,ARID1A,SMARCA2,SMARCE1,SMARCD1,ACTL6A,ZNF516
KEGG	Transcriptional misregulation in cancer	KEGG:05202	FALSE	0.0108488	1.96462	192	62	7	8161	KDM6A,DOT1L,KMT2A,BMP2K,JMJD1C,NCOR1,SIN3A
KEGG	Notch signaling pathway	KEGG:04330	FALSE	0.0152033	1.81806	58	62	4	8161	EP300,CREBBP,TLE4,RBPJ
KEGG	Human T-cell leukemia virus 1 infection	KEGG:05166	FALSE	0.0183147	1.7372	219	62	7	8161	EP300,CREBBP,ANAPC1,KAT5,TRRAP,SMAD4,MAP2K1
KEGG	Renal cell carcinoma	KEGG:05211	FALSE	0.0220626	1.65634	68	62	4	8161	EP300,CREBBP,ARNT,MAP2K1
KEGG	FoxO signaling pathway	KEGG:04068	FALSE	0.0360296	1.44334	131	62	5	8161	EP300,CREBBP,PCK2,SMAD4,MAP2K1
KEGG	Wnt signaling pathway	KEGG:04310	FALSE	0.0920345	1.03605	170	62	5	8161	EP300,CREBBP,TLE4,SMAD4,CHD8
KEGG	HIF-1 signaling pathway	KEGG:04066	FALSE	0.0920345	1.03605	109	62	4	8161	EP300,CREBBP,ARNT,MAP2K1
REAC	Chromatin modifying enzymes	REAC:R-HSA-3247509	FALSE	5.52e-25	24.2584	273	99	32	10835	ARID1B,KMT2D,EP400,EP300,CREBBP,PBRM1,CHD3,SMARCD2,MBD3,NCOA2,EHMT2,ZZZ3,UTY,KDM6A,KAT14,MTA3,DOT1L,KMT2A,ARID1A,SMARCA2,YEATS2,SMARCE1,KAT5,NCOR1,SMARCD1,ACTL6A,SAP130,SETDB1,TRRAP,MECOM,RCOR1,KDM2B
REAC	Chromatin organization	REAC:R-HSA-4839726	FALSE	5.52e-25	24.2584	273	99	32	10835	ARID1B,KMT2D,EP400,EP300,CREBBP,PBRM1,CHD3,SMARCD2,MBD3,NCOA2,EHMT2,ZZZ3,UTY,KDM6A,KAT14,MTA3,DOT1L,KMT2A,ARID1A,SMARCA2,YEATS2,SMARCE1,KAT5,NCOR1,SMARCD1,ACTL6A,SAP130,SETDB1,TRRAP,MECOM,RCOR1,KDM2B
REAC	Gene expression (Transcription)	REAC:R-HSA-74160	FALSE	2.21e-15	14.6553	1493	99	49	10835	ARID1B,KMT2D,SYMPK,EP300,CREBBP,BRD7,TRIM33,TAF4,PBRM1,NFIA,CHD3,ZFHX3,SMARCD2,MBD3,EHMT2,RBPJ,MTA3,HDAC4,KMT2A,AURKB,NBN,NFIC,ANAPC1,MBD2,ARID1A,SMARCA2,SMARCE1,BAZ2A,MED15,KAT5,ARNT,MED25,NCOR1,SMARCD1,WDR33,ACTL6A,SAP130,DLX6,MED12,HDAC5,PCF11,CPSF7,SMAD4,MED13,SIN3A,CPSF4,YAP1,TAF6,CBX2
REAC	RNA Polymerase II Transcription	REAC:R-HSA-73857	FALSE	1.78e-12	11.7485	1357	99	43	10835	ARID1B,KMT2D,SYMPK,EP300,CREBBP,BRD7,TRIM33,TAF4,PBRM1,CHD3,ZFHX3,SMARCD2,MBD3,EHMT2,RBPJ,HDAC4,KMT2A,AURKB,NBN,ANAPC1,ARID1A,SMARCA2,SMARCE1,MED15,KAT5,ARNT,MED25,NCOR1,SMARCD1,WDR33,ACTL6A,DLX6,MED12,HDAC5,PCF11,CPSF7,SMAD4,MED13,SIN3A,CPSF4,YAP1,TAF6,CBX2
REAC	RUNX1 interacts with co-factors whose precise effect on RUNX1 targets is not known	REAC:R-HSA-8939243	FALSE	4.77e-11	10.3215	36	99	10	10835	ARID1B,EP300,PBRM1,SMARCD2,ARID1A,SMARCA2,SMARCE1,SMARCD1,ACTL6A,CBX2
REAC	Generic Transcription Pathway	REAC:R-HSA-212436	FALSE	2.19e-10	9.66003	1236	99	38	10835	ARID1B,KMT2D,EP300,CREBBP,BRD7,TRIM33,TAF4,PBRM1,CHD3,ZFHX3,SMARCD2,MBD3,EHMT2,RBPJ,HDAC4,KMT2A,AURKB,NBN,ANAPC1,ARID1A,SMARCA2,SMARCE1,MED15,KAT5,ARNT,MED25,NCOR1,SMARCD1,ACTL6A,DLX6,MED12,HDAC5,SMAD4,MED13,SIN3A,YAP1,TAF6,CBX2
REAC	Regulation of lipid metabolism by PPARalpha	REAC:R-HSA-400206	FALSE	2.81e-08	7.55134	114	99	12	10835	EP300,CREBBP,NCOA2,NCOA6,MED15,ARNT,MED25,MED28,NCOR1,MED12,MED13,SIN3A
REAC	Transcriptional regulation of white adipocyte differentiation	REAC:R-HSA-381340	FALSE	1.6e-07	6.79718	82	99	10	10835	EP300,CREBBP,NCOA2,NCOA6,MED15,MED25,MED28,NCOR1,MED12,MED13
REAC	Transcriptional regulation by RUNX1	REAC:R-HSA-8878171	FALSE	1.6e-07	6.79718	236	99	15	10835	ARID1B,KMT2D,EP300,CREBBP,PBRM1,SMARCD2,KMT2A,ARID1A,SMARCA2,SMARCE1,SMARCD1,ACTL6A,SIN3A,YAP1,CBX2
REAC	PPARA activates gene expression	REAC:R-HSA-1989781	FALSE	2.54e-07	6.59536	113	99	11	10835	EP300,CREBBP,NCOA2,NCOA6,MED15,ARNT,MED25,MED28,NCOR1,MED12,MED13
REAC	HATs acetylate histones	REAC:R-HSA-3214847	FALSE	2.3659e-06	5.626	141	99	11	10835	EP400,EP300,CREBBP,NCOA2,ZZZ3,KAT14,YEATS2,KAT5,ACTL6A,SAP130,TRRAP
REAC	NOTCH1 Intracellular Domain Regulates Transcription	REAC:R-HSA-2122947	FALSE	6.4067e-06	5.19337	46	99	7	10835	EP300,CREBBP,TLE4,RBPJ,HDAC4,NCOR1,HDAC5
REAC	RMTs methylate histone arginines	REAC:R-HSA-3214858	FALSE	1.9239e-05	4.71581	79	99	8	10835	ARID1B,PBRM1,SMARCD2,ARID1A,SMARCA2,SMARCE1,SMARCD1,ACTL6A
REAC	Processing of Intronless Pre-mRNAs	REAC:R-HSA-77595	FALSE	1.9339e-05	4.71356	19	99	5	10835	SYMPK,WDR33,PCF11,CPSF7,CPSF4
REAC	Regulation of PTEN gene transcription	REAC:R-HSA-8943724	FALSE	2.9653e-05	4.52794	59	99	7	10835	CHD3,MBD3,MTA3,HDAC5,MECOM,RCOR1,CBX2
REAC	Activation of anterior HOX genes in hindbrain development during early embryogenesis	REAC:R-HSA-5617472	FALSE	3.6657e-05	4.43584	120	99	9	10835	KMT2D,EP300,CREBBP,KDM6A,NCOA6,PIAS2,NCOR1,CTCF,PAXIP1
REAC	Activation of HOX genes during differentiation	REAC:R-HSA-5619507	FALSE	3.6657e-05	4.43584	120	99	9	10835	KMT2D,EP300,CREBBP,KDM6A,NCOA6,PIAS2,NCOR1,CTCF,PAXIP1
REAC	Regulation of TP53 Activity	REAC:R-HSA-5633007	FALSE	4.6693e-05	4.33075	160	99	10	10835	EP300,BRD7,TAF4,CHD3,MBD3,EHMT2,AURKB,NBN,KAT5,TAF6
REAC	SUMO E3 ligases SUMOylate target proteins	REAC:R-HSA-3108232	FALSE	7.6538e-05	4.11612	170	99	10	10835	EP300,CREBBP,STAG1,CHD3,NCOA2,HDAC4,AURKB,STAG2,SIN3A,CBX2
REAC	Signaling by NOTCH1	REAC:R-HSA-1980143	FALSE	8.4527e-05	4.07301	72	99	7	10835	EP300,CREBBP,TLE4,RBPJ,HDAC4,NCOR1,HDAC5
REAC	Gastrulation	REAC:R-HSA-9758941	FALSE	8.4527e-05	4.07301	47	99	6	10835	EP300,CREBBP,TRIM33,RBPJ,SMAD4,YAP1
REAC	Notch-HLH transcription pathway	REAC:R-HSA-350054	FALSE	8.5759e-05	4.06672	28	99	5	10835	CREBBP,RBPJ,HDAC4,NCOR1,HDAC5
REAC	Processing of Capped Intronless Pre-mRNA	REAC:R-HSA-75067	FALSE	8.5759e-05	4.06672	28	99	5	10835	SYMPK,WDR33,PCF11,CPSF7,CPSF4
REAC	SUMOylation	REAC:R-HSA-2990846	FALSE	8.5759e-05	4.06672	176	99	10	10835	EP300,CREBBP,STAG1,CHD3,NCOA2,HDAC4,AURKB,STAG2,SIN3A,CBX2
REAC	Mitotic Telophase/Cytokinesis	REAC:R-HSA-68884	FALSE	8.5759e-05	4.06672	13	99	4	10835	NIPBL,STAG1,KIF20A,STAG2
REAC	Epigenetic regulation of gene expression	REAC:R-HSA-212165	FALSE	0.00012876	3.8902	147	99	9	10835	EP300,CHD3,MBD3,EHMT2,MTA3,MBD2,BAZ2A,SAP130,SIN3A
REAC	Constitutive Signaling by NOTCH1 PEST Domain Mutants	REAC:R-HSA-2644606	FALSE	0.00017978	3.74526	57	99	6	10835	EP300,CREBBP,RBPJ,HDAC4,NCOR1,HDAC5
REAC	Signaling by NOTCH1 HD+PEST Domain Mutants in Cancer	REAC:R-HSA-2894858	FALSE	0.00017978	3.74526	57	99	6	10835	EP300,CREBBP,RBPJ,HDAC4,NCOR1,HDAC5
REAC	Signaling by NOTCH1 PEST Domain Mutants in Cancer	REAC:R-HSA-2644602	FALSE	0.00017978	3.74526	57	99	6	10835	EP300,CREBBP,RBPJ,HDAC4,NCOR1,HDAC5
REAC	Signaling by NOTCH1 in Cancer	REAC:R-HSA-2644603	FALSE	0.00017978	3.74526	57	99	6	10835	EP300,CREBBP,RBPJ,HDAC4,NCOR1,HDAC5
REAC	Constitutive Signaling by NOTCH1 HD+PEST Domain Mutants	REAC:R-HSA-2894862	FALSE	0.00017978	3.74526	57	99	6	10835	EP300,CREBBP,RBPJ,HDAC4,NCOR1,HDAC5
REAC	RORA activates gene expression	REAC:R-HSA-1368082	FALSE	0.00025464	3.59407	18	99	4	10835	EP300,CREBBP,NCOA2,NCOA6
REAC	Transcriptional regulation by RUNX3	REAC:R-HSA-8878159	FALSE	0.0003117	3.50626	94	99	7	10835	EP300,CREBBP,ZFHX3,RBPJ,HDAC4,SMAD4,YAP1
REAC	SUMOylation of transcription cofactors	REAC:R-HSA-3899300	FALSE	0.00043769	3.35883	41	99	5	10835	EP300,CREBBP,NCOA2,SIN3A,CBX2
REAC	PKMTs methylate histone lysines	REAC:R-HSA-3214841	FALSE	0.00056697	3.24644	71	99	6	10835	KMT2D,EHMT2,DOT1L,KMT2A,SETDB1,MECOM
REAC	Heme signaling	REAC:R-HSA-9707616	FALSE	0.00081025	3.09138	47	99	5	10835	EP300,CREBBP,NCOA2,NCOA6,NCOR1
REAC	Regulation of gene expression by Hypoxia-inducible Factor	REAC:R-HSA-1234158	FALSE	0.00099929	3.00031	10	99	3	10835	EP300,CREBBP,ARNT
REAC	Cohesin Loading onto Chromatin	REAC:R-HSA-2470946	FALSE	0.00099929	3.00031	10	99	3	10835	NIPBL,STAG1,STAG2
REAC	Diseases of signal transduction by growth factor receptors and second messengers	REAC:R-HSA-5663202	FALSE	0.00117793	2.92888	417	99	13	10835	EP300,CREBBP,ZMYM2,RBPJ,HDAC4,BCL11A,CUX1,NCOR1,TRIM24,QKI,HDAC5,SMAD4,MAP2K1
REAC	mRNA 3'-end processing	REAC:R-HSA-72187	FALSE	0.00166028	2.77982	56	99	5	10835	SYMPK,WDR33,PCF11,CPSF7,CPSF4
REAC	Regulation of TP53 Activity through Acetylation	REAC:R-HSA-6804758	FALSE	0.00166028	2.77982	30	99	4	10835	EP300,BRD7,CHD3,MBD3
REAC	Formation of the beta-catenin:TCF transactivating complex	REAC:R-HSA-201722	FALSE	0.00189866	2.72155	91	99	6	10835	KMT2D,EP300,CREBBP,TLE4,KAT5,TRRAP
REAC	Developmental Biology	REAC:R-HSA-1266738	FALSE	0.00199724	2.69957	1140	99	23	10835	KMT2D,EP300,CREBBP,TRIM33,NCOA2,KDM6A,RBPJ,NCOA6,KMT2A,NAB2,PIAS2,SALL1,MED15,MED25,MED28,NCOR1,CTCF,MED12,PAXIP1,SMAD4,MED13,MAP2K1,YAP1
REAC	RUNX3 regulates NOTCH signaling	REAC:R-HSA-8941856	FALSE	0.00249249	2.60337	14	99	3	10835	EP300,CREBBP,RBPJ
REAC	Cytoprotection by HMOX1	REAC:R-HSA-9707564	FALSE	0.00249249	2.60337	62	99	5	10835	CREBBP,NCOA2,NCOA6,NCOR1,SIN3A
REAC	TCF dependent signaling in response to WNT	REAC:R-HSA-201681	FALSE	0.00250823	2.60063	232	99	9	10835	KMT2D,EP300,CREBBP,TLE4,SOX6,KAT5,USP34,TRRAP,CHD8
REAC	PTEN Regulation	REAC:R-HSA-6807070	FALSE	0.00250823	2.60063	138	99	7	10835	CHD3,MBD3,MTA3,HDAC5,MECOM,RCOR1,CBX2
REAC	RNA Polymerase II Transcription Termination	REAC:R-HSA-73856	FALSE	0.00287409	2.5415	65	99	5	10835	SYMPK,WDR33,PCF11,CPSF7,CPSF4
REAC	Circadian Clock	REAC:R-HSA-400253	FALSE	0.00324482	2.48881	67	99	5	10835	EP300,CREBBP,NCOA2,NCOA6,NCOR1
REAC	Signaling by cytosolic FGFR1 fusion mutants	REAC:R-HSA-1839117	FALSE	0.00333883	2.47641	16	99	3	10835	ZMYM2,CUX1,TRIM24
REAC	Regulation of gene expression in late stage (branching morphogenesis) pancreatic bud precursor cells	REAC:R-HSA-210744	FALSE	0.00333883	2.47641	16	99	3	10835	EP300,CREBBP,RBPJ
REAC	Estrogen-dependent gene expression	REAC:R-HSA-9018519	FALSE	0.00345896	2.46105	148	99	7	10835	EP300,CREBBP,STAG1,NCOA2,KAT5,ZNF217,STAG2
REAC	Transcriptional Regulation by TP53	REAC:R-HSA-3700989	FALSE	0.0035492	2.44987	359	99	11	10835	EP300,CREBBP,BRD7,TAF4,CHD3,MBD3,EHMT2,AURKB,NBN,KAT5,TAF6
REAC	Deactivation of the beta-catenin transactivating complex	REAC:R-HSA-3769402	FALSE	0.00466589	2.33107	42	99	4	10835	KMT2D,TLE4,SOX6,CHD8
REAC	NOTCH4 Intracellular Domain Regulates Transcription	REAC:R-HSA-9013695	FALSE	0.00613758	2.212	20	99	3	10835	EP300,CREBBP,RBPJ
REAC	LRR FLII-interacting protein 1 (LRRFIP1) activates type I IFN production	REAC:R-HSA-3134973	FALSE	0.00649439	2.18746	5	99	2	10835	EP300,CREBBP
REAC	RNA Polymerase I Transcription Initiation	REAC:R-HSA-73762	FALSE	0.00680246	2.16733	47	99	4	10835	CHD3,MBD3,EHMT2,MTA3
REAC	Processing of Capped Intron-Containing Pre-mRNA	REAC:R-HSA-72203	FALSE	0.00715427	2.14543	276	99	9	10835	HNRNPM,SYMPK,WDR33,CCAR1,RBM22,PCF11,CPSF7,CHERP,CPSF4
REAC	Transcriptional activity of SMAD2/SMAD3:SMAD4 heterotrimer	REAC:R-HSA-2173793	FALSE	0.00830982	2.08041	50	99	4	10835	EP300,TRIM33,NCOR1,SMAD4
REAC	Formation of paraxial mesoderm	REAC:R-HSA-9793380	FALSE	0.0084278	2.07429	23	99	3	10835	EP300,CREBBP,RBPJ
REAC	RHOBTB1 GTPase cycle	REAC:R-HSA-9013422	FALSE	0.0084278	2.07429	23	99	3	10835	SPEN,RBBP6,CPSF7
REAC	Sensing of DNA Double Strand Breaks	REAC:R-HSA-5693548	FALSE	0.0086076	2.06512	6	99	2	10835	NBN,KAT5
REAC	RUNX3 regulates CDKN1A transcription	REAC:R-HSA-8941855	FALSE	0.0086076	2.06512	6	99	2	10835	ZFHX3,SMAD4
REAC	NOTCH3 Intracellular Domain Regulates Transcription	REAC:R-HSA-9013508	FALSE	0.00911972	2.04002	24	99	3	10835	EP300,CREBBP,RBPJ
REAC	Transcriptional activation of mitochondrial biogenesis	REAC:R-HSA-2151201	FALSE	0.00939226	2.02723	53	99	4	10835	CREBBP,NCOA2,NCOA6,NCOR1
REAC	Regulation of TP53 Activity through Phosphorylation	REAC:R-HSA-6804756	FALSE	0.0102508	1.98924	92	99	5	10835	TAF4,AURKB,NBN,KAT5,TAF6
REAC	HDACs deacetylate histones	REAC:R-HSA-3214815	FALSE	0.0109473	1.96069	94	99	5	10835	CHD3,MBD3,MTA3,NCOR1,RCOR1
REAC	FGFR1 mutant receptor activation	REAC:R-HSA-1839124	FALSE	0.0109473	1.96069	26	99	3	10835	ZMYM2,CUX1,TRIM24
REAC	BMAL1:CLOCK,NPAS2 activates circadian gene expression	REAC:R-HSA-1368108	FALSE	0.0119843	1.92139	27	99	3	10835	CREBBP,NCOA2,NCOA6
REAC	NFE2L2 regulates pentose phosphate pathway genes	REAC:R-HSA-9818028	FALSE	0.0140879	1.85115	8	99	2	10835	EP300,CREBBP
REAC	RUNX3 regulates p14-ARF	REAC:R-HSA-8951936	FALSE	0.0140879	1.85115	8	99	2	10835	EP300,HDAC4
REAC	Downregulation of SMAD2/3:SMAD4 transcriptional activity	REAC:R-HSA-2173795	FALSE	0.014159	1.84897	29	99	3	10835	TRIM33,NCOR1,SMAD4
REAC	Regulation of MECP2 expression and activity	REAC:R-HSA-9022692	FALSE	0.0152063	1.81798	30	99	3	10835	AURKB,NCOR1,SIN3A
REAC	RUNX2 regulates bone development	REAC:R-HSA-8941326	FALSE	0.0152063	1.81798	30	99	3	10835	HDAC4,SMAD4,YAP1
REAC	Positive epigenetic regulation of rRNA expression	REAC:R-HSA-5250913	FALSE	0.0161383	1.79214	105	99	5	10835	EP300,CHD3,MBD3,EHMT2,MTA3
REAC	FOXO-mediated transcription	REAC:R-HSA-9614085	FALSE	0.0175996	1.7545	66	99	4	10835	EP300,CREBBP,SMAD4,SIN3A
REAC	Signaling by FGFR1 in disease	REAC:R-HSA-5655302	FALSE	0.0175996	1.7545	32	99	3	10835	ZMYM2,CUX1,TRIM24
REAC	Signaling by WNT	REAC:R-HSA-195721	FALSE	0.0175996	1.7545	328	99	9	10835	KMT2D,EP300,CREBBP,TLE4,SOX6,KAT5,USP34,TRRAP,CHD8
REAC	RNA Polymerase I Promoter Clearance	REAC:R-HSA-73854	FALSE	0.0187379	1.72728	110	99	5	10835	CHD3,MBD3,EHMT2,MTA3,MBD2
REAC	RNA Polymerase I Transcription	REAC:R-HSA-73864	FALSE	0.0192385	1.71583	111	99	5	10835	CHD3,MBD3,EHMT2,MTA3,MBD2
REAC	Regulation of FOXO transcriptional activity by acetylation	REAC:R-HSA-9617629	FALSE	0.0193717	1.71283	10	99	2	10835	EP300,CREBBP
REAC	STAT3 nuclear events downstream of ALK signaling	REAC:R-HSA-9701898	FALSE	0.0193717	1.71283	10	99	2	10835	EP300,SIN3A
REAC	ESR-mediated signaling	REAC:R-HSA-8939211	FALSE	0.0198573	1.70208	217	99	7	10835	EP300,CREBBP,STAG1,NCOA2,KAT5,ZNF217,STAG2
REAC	RHOBTB GTPase Cycle	REAC:R-HSA-9706574	FALSE	0.0208948	1.67996	35	99	3	10835	SPEN,RBBP6,CPSF7
REAC	Disorders of Nervous System Development	REAC:R-HSA-9697154	FALSE	0.0216848	1.66384	11	99	2	10835	NCOR1,SIN3A
REAC	Disorders of Developmental Biology	REAC:R-HSA-9675151	FALSE	0.0216848	1.66384	11	99	2	10835	NCOR1,SIN3A
REAC	Loss of function of MECP2 in Rett syndrome	REAC:R-HSA-9005891	FALSE	0.0216848	1.66384	11	99	2	10835	NCOR1,SIN3A
REAC	Establishment of Sister Chromatid Cohesion	REAC:R-HSA-2468052	FALSE	0.0216848	1.66384	11	99	2	10835	STAG1,STAG2
REAC	Pervasive developmental disorders	REAC:R-HSA-9005895	FALSE	0.0216848	1.66384	11	99	2	10835	NCOR1,SIN3A
REAC	ERCC6 (CSB) and EHMT2 (G9a) positively regulate rRNA expression	REAC:R-HSA-427389	FALSE	0.0242337	1.61558	76	99	4	10835	CHD3,MBD3,EHMT2,MTA3
REAC	Signaling by Nuclear Receptors	REAC:R-HSA-9006931	FALSE	0.0242337	1.61558	291	99	8	10835	EP300,CREBBP,STAG1,NCOA2,KAT5,ZNF217,NCOR1,STAG2
REAC	NOTCH2 intracellular domain regulates transcription	REAC:R-HSA-2197563	FALSE	0.0242337	1.61558	12	99	2	10835	EP300,RBPJ
REAC	Activation of the TFAP2 (AP-2) family of transcription factors	REAC:R-HSA-8866907	FALSE	0.0242337	1.61558	12	99	2	10835	EP300,CREBBP
REAC	Signal Transduction	REAC:R-HSA-162582	FALSE	0.0242337	1.61558	2546	99	35	10835	HNRNPM,KMT2D,EP300,CREBBP,TRIM33,STAG1,CHD3,TLE4,MBD3,TIAL1,NCOA2,RBPJ,MTA3,HDAC4,AURKB,NAB2,SPEN,SOX6,KAT5,ZNF217,NCOR1,RBBP6,USP34,STAG2,HDAC5,CPSF7,TRRAP,SMAD4,MECOM,RCOR1,MAP2K1,SIN3A,CHD8,YAP1,CBX2
REAC	Transport of Mature mRNA Derived from an Intronless Transcript	REAC:R-HSA-159231	FALSE	0.0242337	1.61558	38	99	3	10835	SYMPK,WDR33,CPSF4
REAC	Regulation of beta-cell development	REAC:R-HSA-186712	FALSE	0.0246094	1.6089	39	99	3	10835	EP300,CREBBP,RBPJ
REAC	Transport of Mature mRNAs Derived from Intronless Transcripts	REAC:R-HSA-159234	FALSE	0.0246094	1.6089	39	99	3	10835	SYMPK,WDR33,CPSF4
REAC	Signaling by NOTCH	REAC:R-HSA-157118	FALSE	0.0247641	1.60618	233	99	7	10835	EP300,CREBBP,TLE4,RBPJ,HDAC4,NCOR1,HDAC5
REAC	Activation of gene expression by SREBF (SREBP)	REAC:R-HSA-2426168	FALSE	0.0258964	1.58676	40	99	3	10835	CREBBP,NCOA2,NCOA6
REAC	Attenuation phase	REAC:R-HSA-3371568	FALSE	0.0313674	1.50352	14	99	2	10835	EP300,CREBBP
REAC	SARS-CoV-1 targets host intracellular signalling and regulatory pathways	REAC:R-HSA-9735871	FALSE	0.0349309	1.45679	15	99	2	10835	EP300,SMAD4
REAC	TRAF3-dependent IRF activation pathway	REAC:R-HSA-918233	FALSE	0.0349309	1.45679	15	99	2	10835	EP300,CREBBP
REAC	Polo-like kinase mediated events	REAC:R-HSA-156711	FALSE	0.0349309	1.45679	15	99	2	10835	EP300,LIN54
REAC	PIP3 activates AKT signaling	REAC:R-HSA-1257604	FALSE	0.0353728	1.45133	252	99	7	10835	CHD3,MBD3,MTA3,HDAC5,MECOM,RCOR1,CBX2
REAC	Cellular Senescence	REAC:R-HSA-2559583	FALSE	0.0374762	1.42624	195	99	6	10835	EP400,EHMT2,NBN,ANAPC1,KAT5,CBX2
REAC	Signaling by TGF-beta Receptor Complex	REAC:R-HSA-170834	FALSE	0.0374762	1.42624	90	99	4	10835	EP300,TRIM33,NCOR1,SMAD4
REAC	Cellular response to chemical stress	REAC:R-HSA-9711123	FALSE	0.0374762	1.42624	196	99	6	10835	EP300,CREBBP,NCOA2,NCOA6,NCOR1,SIN3A
REAC	Essential pentosuria	REAC:R-HSA-5662853	FALSE	0.0374762	1.42624	1	99	1	10835	DCXR
REAC	NFE2L2 regulating anti-oxidant/detoxification enzymes	REAC:R-HSA-9818027	FALSE	0.0374762	1.42624	16	99	2	10835	EP300,CREBBP
REAC	FOXO-mediated transcription of cell death genes	REAC:R-HSA-9614657	FALSE	0.0374762	1.42624	16	99	2	10835	EP300,CREBBP
REAC	Signaling by NOTCH3	REAC:R-HSA-9012852	FALSE	0.038365	1.41606	48	99	3	10835	EP300,CREBBP,RBPJ
REAC	Mitochondrial biogenesis	REAC:R-HSA-1592230	FALSE	0.0396981	1.40123	92	99	4	10835	CREBBP,NCOA2,NCOA6,NCOR1
REAC	Germ layer formation at gastrulation	REAC:R-HSA-9754189	FALSE	0.0407536	1.38983	17	99	2	10835	TRIM33,SMAD4
REAC	HDMs demethylate histones	REAC:R-HSA-3214842	FALSE	0.0417806	1.37903	50	99	3	10835	UTY,KDM6A,KDM2B
REAC	RUNX1 regulates genes involved in megakaryocyte differentiation and platelet function	REAC:R-HSA-8936459	FALSE	0.0463199	1.33423	97	99	4	10835	KMT2D,EP300,KMT2A,SIN3A
REAC	Regulation of cholesterol biosynthesis by SREBP (SREBF)	REAC:R-HSA-1655829	FALSE	0.0481214	1.31766	53	99	3	10835	CREBBP,NCOA2,NCOA6
REAC	Regulation of TP53 Activity through Methylation	REAC:R-HSA-6804760	FALSE	0.048907	1.31063	19	99	2	10835	EP300,EHMT2
REAC	CD209 (DC-SIGN) signaling	REAC:R-HSA-5621575	FALSE	0.0535628	1.27114	20	99	2	10835	EP300,CREBBP
REAC	Signaling by FGFR in disease	REAC:R-HSA-1226099	FALSE	0.0544289	1.26417	56	99	3	10835	ZMYM2,CUX1,TRIM24
REAC	Disease	REAC:R-HSA-1643685	FALSE	0.0546621	1.26231	1768	99	25	10835	EP300,CREBBP,TAF4,ZMYM2,CHD3,MBD3,RBPJ,MTA3,HDAC4,BCL11A,NBN,DCXR,ANAPC1,CUX1,KAT5,NCOR1,TRIM24,QKI,HDAC5,SMAD4,RCOR1,MAP2K1,SIN3A,CPSF4,TAF6
REAC	NPAS4 regulates expression of target genes	REAC:R-HSA-9768919	FALSE	0.0573928	1.24114	21	99	2	10835	CREBBP,ARNT
REAC	NoRC negatively regulates rRNA expression	REAC:R-HSA-427413	FALSE	0.0588451	1.23029	106	99	4	10835	MBD2,BAZ2A,SAP130,SIN3A
REAC	Transcriptional Regulation by MECP2	REAC:R-HSA-8986944	FALSE	0.060559	1.21782	59	99	3	10835	AURKB,NCOR1,SIN3A
REAC	Transcriptional regulation of pluripotent stem cells	REAC:R-HSA-452723	FALSE	0.0612418	1.21295	22	99	2	10835	SALL1,SMAD4
REAC	Intracellular signaling by second messengers	REAC:R-HSA-9006925	FALSE	0.0622827	1.20563	292	99	7	10835	CHD3,MBD3,MTA3,HDAC5,MECOM,RCOR1,CBX2
REAC	Negative epigenetic regulation of rRNA expression	REAC:R-HSA-5250941	FALSE	0.0625077	1.20407	109	99	4	10835	MBD2,BAZ2A,SAP130,SIN3A
REAC	Inhibition of Host mRNA Processing and RNA Silencing	REAC:R-HSA-168315	FALSE	0.0636701	1.19606	2	99	1	10835	CPSF4
REAC	Loss of MECP2 binding ability to 5mC-DNA	REAC:R-HSA-9022538	FALSE	0.0636701	1.19606	2	99	1	10835	SIN3A
REAC	RNA Polymerase III Transcription Termination	REAC:R-HSA-73980	FALSE	0.064095	1.19318	23	99	2	10835	NFIA,NFIC
REAC	HSF1-dependent transactivation	REAC:R-HSA-3371571	FALSE	0.0684493	1.16463	24	99	2	10835	EP300,CREBBP
REAC	Impaired BRCA2 binding to PALB2	REAC:R-HSA-9709603	FALSE	0.0684493	1.16463	24	99	2	10835	NBN,KAT5
REAC	Signaling by BRAF and RAF1 fusions	REAC:R-HSA-6802952	FALSE	0.0700033	1.15488	64	99	3	10835	TRIM24,QKI,MAP2K1
REAC	Defective homologous recombination repair (HRR) due to BRCA1 loss of function	REAC:R-HSA-9701192	FALSE	0.0702122	1.15359	25	99	2	10835	NBN,KAT5
REAC	FGFR2 alternative splicing	REAC:R-HSA-6803529	FALSE	0.0702122	1.15359	25	99	2	10835	HNRNPM,TIAL1
REAC	Defective homologous recombination repair (HRR) due to PALB2 loss of function	REAC:R-HSA-9701193	FALSE	0.0702122	1.15359	25	99	2	10835	NBN,KAT5
REAC	Defective HDR through Homologous Recombination Repair (HRR) due to PALB2 loss of BRCA1 binding function	REAC:R-HSA-9704331	FALSE	0.0702122	1.15359	25	99	2	10835	NBN,KAT5
REAC	Defective HDR through Homologous Recombination Repair (HRR) due to PALB2 loss of BRCA2/RAD51/RAD51C binding function	REAC:R-HSA-9704646	FALSE	0.0702122	1.15359	25	99	2	10835	NBN,KAT5
REAC	Signaling by ALK	REAC:R-HSA-201556	FALSE	0.0702122	1.15359	25	99	2	10835	EP300,SIN3A
REAC	SUMOylation of chromatin organization proteins	REAC:R-HSA-4551638	FALSE	0.0720696	1.14225	66	99	3	10835	CHD3,HDAC4,CBX2
REAC	Transcriptional regulation by RUNX2	REAC:R-HSA-8878166	FALSE	0.0729601	1.13691	118	99	4	10835	HDAC4,DLX6,SMAD4,YAP1
REAC	Endogenous sterols	REAC:R-HSA-211976	FALSE	0.0739271	1.1312	26	99	2	10835	NCOA2,ARNT
REAC	Signaling by TGFB family members	REAC:R-HSA-9006936	FALSE	0.0739271	1.1312	119	99	4	10835	EP300,TRIM33,NCOR1,SMAD4
REAC	Nonhomologous End-Joining (NHEJ)	REAC:R-HSA-5693571	FALSE	0.0757313	1.12072	68	99	3	10835	NBN,KAT5,PAXIP1
REAC	Resolution of D-loop Structures through Synthesis-Dependent Strand Annealing (SDSA)	REAC:R-HSA-5693554	FALSE	0.0778036	1.109	27	99	2	10835	NBN,KAT5
REAC	Cellular responses to stress	REAC:R-HSA-2262752	FALSE	0.0782735	1.10639	782	99	13	10835	EP400,EP300,CREBBP,NCOA2,EHMT2,NCOA6,NBN,ANAPC1,KAT5,ARNT,NCOR1,SIN3A,CBX2
REAC	NR1D1 (REV-ERBA) represses gene expression	REAC:R-HSA-1368071	FALSE	0.0811297	1.09082	3	99	1	10835	NCOR1
REAC	SMAD2/3 MH2 Domain Mutants in Cancer	REAC:R-HSA-3315487	FALSE	0.0811297	1.09082	3	99	1	10835	SMAD4
REAC	SMAD4 MH2 Domain Mutants in Cancer	REAC:R-HSA-3311021	FALSE	0.0811297	1.09082	3	99	1	10835	SMAD4
REAC	EGR2 and SOX10-mediated initiation of Schwann cell myelination	REAC:R-HSA-9619665	FALSE	0.0811297	1.09082	28	99	2	10835	NAB2,YAP1
REAC	Loss of Function of SMAD4 in Cancer	REAC:R-HSA-3304347	FALSE	0.0811297	1.09082	3	99	1	10835	SMAD4
REAC	SUMOylation of DNA damage response and repair proteins	REAC:R-HSA-3108214	FALSE	0.0831608	1.08008	72	99	3	10835	STAG1,STAG2,CBX2
REAC	Cellular responses to stimuli	REAC:R-HSA-8953897	FALSE	0.0847651	1.07178	796	99	13	10835	EP400,EP300,CREBBP,NCOA2,EHMT2,NCOA6,NBN,ANAPC1,KAT5,ARNT,NCOR1,SIN3A,CBX2
REAC	TRAF6 mediated IRF7 activation	REAC:R-HSA-933541	FALSE	0.0885859	1.05264	30	99	2	10835	EP300,CREBBP
REAC	FOXO-mediated transcription of oxidative stress, metabolic and neuronal genes	REAC:R-HSA-9615017	FALSE	0.0885859	1.05264	30	99	2	10835	SMAD4,SIN3A
REAC	Cellular response to hypoxia	REAC:R-HSA-1234174	FALSE	0.0899594	1.04595	75	99	3	10835	EP300,CREBBP,ARNT
REAC	Nuclear signaling by ERBB4	REAC:R-HSA-1251985	FALSE	0.0929341	1.03182	31	99	2	10835	NCOR1,YAP1
REAC	Metabolism of lipids	REAC:R-HSA-556833	FALSE	0.0979183	1.00914	732	99	12	10835	EP300,CREBBP,NCOA2,NCOA6,MED15,ARNT,MED25,MED28,NCOR1,MED12,MED13,SIN3A
WP	Kleefstra syndrome	WP:WP5351	FALSE	5.84e-10	9.23332	29	79	9	8625	ARID1B,SMARCD2,KDM6A,NCOA6,ARID1A,SMARCA2,SMARCD1,ACTL6A,PAXIP1
WP	Pathways affected in adenoid cystic carcinoma	WP:WP3651	FALSE	5.22e-07	6.28239	65	79	9	8625	EP300,CREBBP,KDM6A,SRCAP,ARID1A,SMARCA2,JMJD1C,SMARCE1,NCOR1
WP	Androgen receptor signaling pathway	WP:WP138	FALSE	5.22e-07	6.28239	89	79	10	8625	EP300,CREBBP,NCOA2,PIAS2,SMARCE1,KAT5,NCOR1,ZNF318,SMAD4,SIN3A
WP	Tumor suppressor activity of SMARCB1	WP:WP4204	FALSE	1.7784e-05	4.74998	31	79	6	8625	ARID1B,SMARCD2,ARID1A,SMARCE1,SMARCD1,ACTL6A
WP	Thermogenesis	WP:WP4321	FALSE	0.00027678	3.55787	108	79	8	8625	ARID1B,SMARCD2,ARID1A,SMARCA2,SMARCE1,SMARCD1,ACTL6A,ZNF516
WP	Rett syndrome causing genes	WP:WP4312	FALSE	0.00283166	2.54796	48	79	5	8625	CECR2,SMARCA2,NCOR1,HDAC5,TRRAP
WP	Initiation of transcription and translation elongation at the HIV-1 LTR	WP:WP3414	FALSE	0.00655983	2.18311	32	79	4	8625	EP300,CREBBP,HDAC4,HDAC5
WP	Histone modifications	WP:WP2369	FALSE	0.00905099	2.0433	65	79	5	8625	KMT2D,EHMT2,DOT1L,KMT2A,SETDB1
WP	Effect of progerin on genes involved in Hutchinson-Gilford progeria syndrome	WP:WP4320	FALSE	0.00905099	2.0433	37	79	4	8625	CHD3,MBD3,MTA3,MBD2
WP	Androgen receptor network in prostate cancer	WP:WP2263	FALSE	0.0116633	1.93318	110	79	6	8625	ARID1B,SMARCD2,ARID1A,SMARCD1,ACTL6A,MAP2K1
WP	Hematopoietic stem cell gene regulation by GABP alpha/beta complex	WP:WP3657	FALSE	0.014947	1.82544	20	79	3	8625	EP300,CREBBP,SMAD4
WP	ATM signaling in development and disease	WP:WP3878	FALSE	0.014947	1.82544	45	79	4	8625	HDAC4,AURKB,NBN,KAT5
WP	DNA IR-double strand breaks and cellular response via ATM	WP:WP3959	FALSE	0.0285663	1.54415	55	79	4	8625	NBN,KAT5,ACTL6A,YAP1
WP	Notch signaling pathway	WP:WP61	FALSE	0.0364058	1.43883	60	79	4	8625	EP300,RBPJ,SPEN,NCOR1
WP	Circadian rhythm genes	WP:WP3594	FALSE	0.0364058	1.43883	200	79	7	8625	EP300,ZFHX3,NCOA2,KMT2A,ARNT,NCOR1,SIN3A
WP	Ethanol effects on histone modifications	WP:WP3996	FALSE	0.0411156	1.38599	31	79	3	8625	EHMT2,HDAC4,HDAC5
WP	Prion disease pathway	WP:WP3995	FALSE	0.0424207	1.37242	32	79	3	8625	EP300,BCL11A,CTCF
WP	Cohesin complex - Cornelia de Lange syndrome	WP:WP5117	FALSE	0.0451943	1.34492	34	79	3	8625	NIPBL,AURKB,STAG2
WP	Type 2 papillary renal cell carcinoma	WP:WP4241	FALSE	0.0451943	1.34492	34	79	3	8625	EP300,CREBBP,ARNT
WP	SMC1/SMC3 role in DNA damage - Cornelia de Lange Syndrome	WP:WP5118	FALSE	0.0498484	1.30235	11	79	2	8625	NBN,PAXIP1
WP	MECP2 and associated Rett syndrome	WP:WP3584	FALSE	0.0498484	1.30235	73	79	4	8625	NCOR1,CTCF,DLX6,SIN3A
WP	Cell cycle	WP:WP179	FALSE	0.051516	1.28806	120	79	5	8625	EP300,STAG1,ANAPC1,STAG2,SMAD4
WP	Clear cell renal cell carcinoma pathways	WP:WP4018	FALSE	0.0812118	1.09038	86	79	4	8625	EP300,CREBBP,PBRM1,ARNT
WP	Aryl hydrocarbon receptor pathway	WP:WP2586	FALSE	0.0839078	1.0762	46	79	3	8625	EP300,ARNT,MAP2K1

## Sheet: Supplementary Table 3
Supplementary Table 3: Differentially expressed genes following OTX2 silencing in HDMB03 Group 3 MB tumorspheres
	baseMean	log2FoldChange	lfcSE	stat	pvalue	padj	hgnc_symbol
ENSG00000081189	4501.69	-4.7693	0.123088	-38.7472	0	0	MEF2C
ENSG00000109063	17485.7	-9.65011	0.237311	-40.6643	0	0	MYH3
ENSG00000173402	5546.93	-3.04535	0.0696865	-43.7008	0	0	DAG1
ENSG00000077522	9888.26	-4.36323	0.116911	-37.3209	7.53e-305	4.5e-301	ACTN2
ENSG00000072195	3075.62	-7.72084	0.208423	-37.0441	2.23e-300	1.07e-296	SPEG
ENSG00000185739	7665.52	-8.5016	0.230352	-36.9071	3.56e-298	1.42e-294	SRL
ENSG00000180209	16452.7	-9.04803	0.249203	-36.3079	1.21e-288	4.14e-285	MYLPF
ENSG00000175084	21419.1	-11.6747	0.324539	-35.9732	2.2e-283	6.56e-280	DES
ENSG00000159348	3202.91	-4.10479	0.11444	-35.8684	9.51e-282	2.53e-278	CYB5R1
ENSG00000130595	16248.1	-12.5015	0.348651	-35.8568	1.44e-281	3.44e-278	TNNT3
ENSG00000138193	2128.82	-7.9371	0.224158	-35.4085	1.26e-274	2.74e-271	PLCE1
ENSG00000134013	1132.72	-7.6677	0.222886	-34.4019	2.36e-259	4.69e-256	LOXL2
ENSG00000162614	1874.42	-4.65665	0.142663	-32.641	1.08e-233	1.98e-230	NEXN
ENSG00000075426	1349.1	-5.12648	0.157559	-32.5368	3.22e-232	5.49e-229	FOSL2
ENSG00000135596	7071.26	-6.7838	0.20881	-32.488	1.58e-231	2.51e-228	MICAL1
ENSG00000167549	719.892	-4.16325	0.128346	-32.4377	8.07e-231	1.2e-227	CORO6
ENSG00000165795	1258.82	-5.01921	0.154847	-32.414	1.74e-230	2.45e-227	NDRG2
ENSG00000185585	1063.9	-7.83735	0.244307	-32.0799	8.42e-226	1.12e-222	OLFML2A
ENSG00000068793	2408.5	-3.89706	0.12177	-32.0034	9.79e-225	1.23e-221	CYFIP1
ENSG00000176170	525.743	-4.36019	0.140525	-31.0278	2.27e-211	2.71e-208	SPHK1
ENSG00000101098	2446.53	-6.09388	0.199387	-30.5631	3.78e-205	4.31e-202	RIMS4
ENSG00000104812	3125.32	-3.23752	0.105966	-30.5525	5.24e-205	5.69e-202	GYS1
ENSG00000115593	11746.1	-2.85595	0.0945632	-30.2015	2.26e-200	2.35e-197	SMYD1
ENSG00000184481	1610.59	-3.86465	0.128181	-30.15	1.07e-199	1.07e-196	FOXO4
ENSG00000119938	472.245	-5.33547	0.1771	-30.1268	2.16e-199	2.07e-196	PPP1R3C
ENSG00000104879	5391.94	-11.5597	0.387476	-29.8332	1.45e-195	1.33e-192	CKM
ENSG00000124743	1343.64	-4.64228	0.155724	-29.8111	2.81e-195	2.49e-192	KLHL31
ENSG00000155926	1124.42	4.02255	0.135621	29.6601	2.51e-193	2.14e-190	SLA
ENSG00000130600	1388.25	-7.40637	0.251367	-29.4644	8.23e-191	6.78e-188	H19
ENSG00000068976	1460.36	-8.02325	0.273679	-29.3163	6.43e-189	5.12e-186	PYGM
ENSG00000063660	3173.22	-3.46912	0.118941	-29.1668	5.12e-187	3.95e-184	GPC1
ENSG00000102316	7843.47	-3.85033	0.135601	-28.3946	2.36e-177	1.76e-174	MAGED2
ENSG00000183628	667.631	-4.23489	0.150786	-28.0854	1.48e-173	1.07e-170	DGCR6
ENSG00000197119	3171.13	-2.73424	0.097584	-28.0193	9.45e-173	6.64e-170	SLC25A29
ENSG00000165410	3976.38	-4.11443	0.147573	-27.8807	4.57e-171	3.12e-168	CFL2
ENSG00000109103	3135.84	4.80001	0.172253	27.8661	6.87e-171	4.56e-168	UNC119
ENSG00000133055	3612.07	-7.44049	0.270884	-27.4674	4.31e-166	2.78e-163	MYBPH
ENSG00000196923	2442.58	-3.14212	0.11649	-26.9732	3.05e-160	1.91e-157	PDLIM7
ENSG00000111077	829.866	-8.07781	0.300371	-26.8928	2.67e-159	1.64e-156	TENC1
ENSG00000008853	1064.52	-4.72842	0.176603	-26.7743	6.44e-158	3.85e-155	RHOBTB2
ENSG00000116741	1922.93	-4.87253	0.182461	-26.7045	4.17e-157	2.43e-154	RGS2
ENSG00000074181	1208.39	-5.43454	0.203741	-26.6738	9.48e-157	5.39e-154	NOTCH3
ENSG00000183111	491.771	-4.23739	0.160237	-26.4446	4.21e-154	2.34e-151	ARHGEF37
ENSG00000162458	430.572	-6.08637	0.230282	-26.4301	6.18e-154	3.36e-151	FBLIM1
ENSG00000101470	7175.35	-7.75217	0.297644	-26.0451	1.53e-149	8.12e-147	TNNC2
ENSG00000196365	4084.42	2.03147	0.078047	26.0287	2.34e-149	1.22e-146	LONP1
ENSG00000086967	1944.86	-9.89195	0.380196	-26.018	3.1e-149	1.57e-146	MYBPC2
ENSG00000163406	385.132	-5.49344	0.211837	-25.9324	2.87e-148	1.43e-145	SLC15A2
ENSG00000101605	1259.32	-7.669	0.298148	-25.7221	6.61e-146	3.22e-143	MYOM1
ENSG00000130592	551.291	-7.94225	0.308951	-25.7072	9.72e-146	4.64e-143	LSP1
ENSG00000198910	4652.94	-6.90822	0.270677	-25.522	1.12e-143	5.26e-141	L1CAM
ENSG00000138119	515.462	-7.78803	0.30599	-25.4519	6.72e-143	3.09e-140	MYOF
ENSG00000172164	1752.42	-4.23382	0.166404	-25.4431	8.42e-143	3.8e-140	SNTB1
ENSG00000068903	2055.91	-3.86606	0.152268	-25.3898	3.27e-142	1.45e-139	SIRT2
ENSG00000105655	3095.1	-5.939	0.234082	-25.3714	5.21e-142	2.26e-139	ISYNA1
ENSG00000185630	4282.78	-1.67036	0.0661502	-25.2511	1.1e-140	4.7e-138	PBX1
ENSG00000101680	857.628	3.7636	0.149506	25.1736	7.8e-140	3.27e-137	LAMA1
ENSG00000171303	1371.33	-8.45766	0.336952	-25.1004	4.92e-139	2.03e-136	KCNK3
ENSG00000162734	1655.98	3.09053	0.123269	25.0714	1.02e-138	4.13e-136	PEA15
ENSG00000198719	821.46	-6.71216	0.268064	-25.0394	2.28e-138	9.07e-136	DLL1
ENSG00000070808	619.96	-8.10928	0.324164	-25.016	4.09e-138	1.6e-135	CAMK2A
ENSG00000172037	2549.78	-3.26871	0.131991	-24.7646	2.16e-135	8.31e-133	LAMB2
ENSG00000127325	1494.73	-10.1812	0.41126	-24.7561	2.67e-135	1.01e-132	BEST3
ENSG00000173404	6339.82	-7.00971	0.286139	-24.4976	1.57e-132	5.85e-130	INSM1
ENSG00000138100	400.926	-6.40066	0.261616	-24.4659	3.41e-132	1.25e-129	TRIM54
ENSG00000108679	7666.89	3.58285	0.146568	24.4449	5.7e-132	2.06e-129	LGALS3BP
ENSG00000175899	707.374	-7.643	0.312864	-24.4291	8.39e-132	2.99e-129	A2M
ENSG00000187123	448.354	3.56136	0.146208	24.3582	4.75e-131	1.67e-128	LYPD6
ENSG00000006611	563.411	-5.40289	0.222339	-24.3002	1.95e-130	6.75e-128	USH1C
ENSG00000106348	6953.42	3.67591	0.152018	24.1807	3.55e-129	1.21e-126	IMPDH1
ENSG00000133083	1726.32	-6.00464	0.249777	-24.04	1.06e-127	3.57e-125	DCLK1
ENSG00000174137	390.344	-5.18566	0.216752	-23.9244	1.71e-126	5.66e-124	FAM53A
ENSG00000074696	5009.88	1.40185	0.0589396	23.7845	4.83e-125	1.58e-122	PTPLAD1
ENSG00000196811	1315.74	-8.81987	0.374256	-23.5664	8.52e-123	2.75e-120	CHRNG
ENSG00000092969	943.202	-4.15665	0.177062	-23.4757	7.23e-122	2.3e-119	TGFB2
ENSG00000135636	2461.15	-11.6383	0.497161	-23.4096	3.41e-121	1.07e-118	DYSF
ENSG00000147100	3989.04	-1.96229	0.0841324	-23.3238	2.54e-120	7.89e-118	SLC16A2
ENSG00000166165	7216.08	-3.0285	0.130085	-23.2809	6.92e-120	2.12e-117	CKB
ENSG00000196821	3451.74	-1.48697	0.0639149	-23.2649	1.01e-119	3.04e-117	C6orf106
ENSG00000173210	1763.43	-9.52265	0.409427	-23.2585	1.17e-119	3.49e-117	ABLIM3
ENSG00000161682	3028.33	-3.84214	0.165667	-23.1919	5.5e-119	1.62e-116	FAM171A2
ENSG00000164466	3163.03	1.66231	0.0717987	23.1524	1.37e-118	4.01e-116	SFXN1
ENSG00000057252	1202.16	2.32181	0.100303	23.148	1.52e-118	4.38e-116	SOAT1
ENSG00000156219	749.802	-7.80149	0.337553	-23.1119	3.52e-118	1e-115	ART3
ENSG00000145332	1646.64	2.17448	0.0941024	23.1076	3.88e-118	1.09e-115	KLHL8
ENSG00000164683	641.857	-5.03533	0.218212	-23.0754	8.17e-118	2.27e-115	HEY1
ENSG00000122477	390.433	-6.01225	0.261246	-23.0137	3.4e-117	9.33e-115	LRRC39
ENSG00000138078	5361.21	-1.86717	0.081261	-22.9775	7.83e-117	2.13e-114	PREPL
ENSG00000134253	713.92	-4.55962	0.19851	-22.9692	9.47e-117	2.54e-114	TRIM45
ENSG00000010295	1727.43	-3.06823	0.133881	-22.9176	3.1e-116	8.23e-114	IFFO1
ENSG00000130528	977.534	-8.06322	0.352083	-22.9015	4.49e-116	1.18e-113	HRC
ENSG00000090539	332.772	-4.38286	0.19194	-22.8345	2.09e-115	5.42e-113	CHRD
ENSG00000168748	358.172	-6.54633	0.286908	-22.8168	3.12e-115	8.03e-113	CA7
ENSG00000177614	1308.19	-9.28249	0.407544	-22.7767	7.81e-115	1.99e-112	PGBD5
ENSG00000174611	349.744	-6.06063	0.26681	-22.7152	3.17e-114	7.97e-112	KY
ENSG00000187772	850.163	2.67343	0.117781	22.6983	4.66e-114	1.16e-111	LIN28B
ENSG00000012822	1623.18	-2.77669	0.122551	-22.6574	1.18e-113	2.91e-111	CALCOCO1
ENSG00000124207	9533.61	1.99203	0.08803	22.629	2.25e-113	5.48e-111	CSE1L
ENSG00000069966	969.183	3.32643	0.147093	22.6144	3.12e-113	7.54e-111	GNB5
ENSG00000156804	562.699	-4.09889	0.181756	-22.5516	1.29e-112	3.09e-110	FBXO32
ENSG00000103222	2369.73	1.79634	0.0798205	22.5047	3.73e-112	8.83e-110	ABCC1
ENSG00000185482	6453.03	-6.00747	0.266983	-22.5013	4.03e-112	9.44e-110	STAC3
ENSG00000101335	676.237	-5.31146	0.2363	-22.4777	6.87e-112	1.59e-109	MYL9
ENSG00000089159	3363.07	-2.18793	0.0974126	-22.4605	1.01e-111	2.32e-109	PXN
ENSG00000082212	2890.04	1.62335	0.072435	22.4111	3.07e-111	6.99e-109	ME2
ENSG00000227051	3321.56	-3.39363	0.15162	-22.3824	5.84e-111	1.32e-108	C14orf132
ENSG00000128595	4075.06	-2.08462	0.0942189	-22.1253	1.8e-108	4.03e-106	CALU
ENSG00000177731	1778.14	-1.6124	0.0729663	-22.0978	3.32e-108	7.33e-106	FLII
ENSG00000170088	1366.46	1.56603	0.0712071	21.9925	3.39e-107	7.44e-105	TMEM192
ENSG00000165304	1203.77	2.90221	0.131978	21.9901	3.58e-107	7.79e-105	MELK
ENSG00000141161	11497.6	-6.56296	0.298466	-21.989	3.67e-107	7.9e-105	UNC45B
ENSG00000184343	1206.9	-4.18031	0.190309	-21.9659	6.1e-107	1.3e-104	SRPK3
ENSG00000162390	324.723	-3.29743	0.150136	-21.963	6.51e-107	1.38e-104	ACOT11
ENSG00000108515	3827.64	-2.06233	0.0941594	-21.9025	2.46e-106	5.15e-104	ENO3
ENSG00000254343	260.758	-5.31617	0.243401	-21.8412	9.42e-106	1.96e-103
ENSG00000069431	2144.23	-2.18548	0.100095	-21.8339	1.11e-105	2.28e-103	ABCC9
ENSG00000197361	689.014	-8.87877	0.408258	-21.7479	7.23e-105	1.48e-102	FBXL22
ENSG00000143434	3501.23	-4.47739	0.206241	-21.7095	1.67e-104	3.38e-102	SEMA6C
ENSG00000172270	24268.7	2.41384	0.111194	21.7084	1.71e-104	3.43e-102	BSG
ENSG00000070371	408.163	-2.87861	0.13276	-21.6829	2.97e-104	5.92e-102	CLTCL1
ENSG00000107954	701.576	-2.79757	0.129356	-21.6269	1e-103	1.98e-101	NEURL1
ENSG00000139289	4456.84	-5.62242	0.260259	-21.6032	1.68e-103	3.28e-101	PHLDA1
ENSG00000143028	286.435	-5.044	0.233604	-21.5921	2.13e-103	4.14e-101	SYPL2
ENSG00000182809	758.033	-7.45402	0.346367	-21.5206	9.99e-103	1.93e-100	CRIP2
ENSG00000077157	3474.67	-2.90233	0.134943	-21.5079	1.31e-102	2.51e-100	PPP1R12B
ENSG00000110076	335.758	-6.47596	0.301499	-21.4792	2.44e-102	4.62e-100	NRXN2
ENSG00000023902	1630.81	-2.79928	0.130493	-21.4517	4.41e-102	8.29e-100	PLEKHO1
ENSG00000160214	1698.96	1.62638	0.0758307	21.4475	4.81e-102	8.99e-100	RRP1
ENSG00000172399	667.498	-7.25372	0.338632	-21.4206	8.58e-102	1.59e-99	MYOZ2
ENSG00000196517	809.661	5.01036	0.234024	21.4096	1.09e-101	2e-99	SLC6A9
ENSG00000074590	1193.39	-3.54996	0.165981	-21.3877	1.74e-101	3.17e-99	NUAK1
ENSG00000168530	13962.9	-11.6851	0.546963	-21.3637	2.91e-101	5.27e-99	MYL1
ENSG00000123146	1007.67	-4.92225	0.230597	-21.3456	4.28e-101	7.69e-99	CD97
ENSG00000105409	6834.04	-5.85202	0.274223	-21.3404	4.79e-101	8.55e-99	ATP1A3
ENSG00000125166	5015.4	2.54733	0.119654	21.289	1.43e-100	2.54e-98	GOT2
ENSG00000149596	987.7	-9.58501	0.45036	-21.283	1.63e-100	2.87e-98	JPH2
ENSG00000115461	2895.64	-5.72492	0.269272	-21.2607	2.62e-100	4.57e-98	IGFBP5
ENSG00000214595	1718.78	-5.52485	0.260348	-21.221	6.11e-100	1.06e-97	EML6
ENSG00000260903	1841.77	-7.51294	0.355312	-21.1446	3.09e-99	5.32e-97	XKR7
ENSG00000018408	2084.62	-3.9721	0.188067	-21.1206	5.14e-99	8.77e-97	WWTR1
ENSG00000071539	1405.57	3.43054	0.162694	21.0859	1.07e-98	1.82e-96	TRIP13
ENSG00000122574	557.52	-2.77015	0.131391	-21.0832	1.13e-98	1.91e-96	WIPF3
ENSG00000143842	566.083	-8.04776	0.381939	-21.0708	1.47e-98	2.46e-96	SOX13
ENSG00000153395	4408.31	2.48352	0.118104	21.0283	3.61e-98	5.99e-96	LPCAT1
ENSG00000121940	1772.34	2.28314	0.108739	20.9966	7.04e-98	1.16e-95	CLCC1
ENSG00000153310	1899.3	-1.89558	0.0902836	-20.9958	7.16e-98	1.17e-95	FAM49B
ENSG00000115556	852.292	-6.96749	0.331973	-20.9882	8.41e-98	1.37e-95	PLCD4
ENSG00000105825	1627.71	3.07487	0.146982	20.9201	3.52e-97	5.67e-95	TFPI2
ENSG00000136842	711.136	-9.55201	0.458214	-20.8462	1.65e-96	2.64e-94	TMOD1
ENSG00000168743	6535.71	-5.69692	0.273287	-20.8459	1.66e-96	2.64e-94	NPNT
ENSG00000198959	204.411	-5.08068	0.24375	-20.8438	1.73e-96	2.74e-94	TGM2
ENSG00000155792	1921.81	-5.50367	0.264101	-20.8393	1.91e-96	3e-94	DEPTOR
ENSG00000119699	3881.65	-4.60974	0.222015	-20.7632	9.32e-96	1.45e-93	TGFB3
ENSG00000186439	670.199	-8.40265	0.405005	-20.747	1.3e-95	2.02e-93	TRDN
ENSG00000135324	815.124	-3.27837	0.159149	-20.5995	2.78e-94	4.28e-92	MRAP2
ENSG00000145794	2201.78	-6.1658	0.299533	-20.5847	3.76e-94	5.76e-92	MEGF10
ENSG00000109381	1204.15	-1.68305	0.0817643	-20.5841	3.81e-94	5.8e-92	ELF2
ENSG00000044090	1816.31	-1.80552	0.0878199	-20.5593	6.35e-94	9.6e-92	CUL7
ENSG00000099282	1047.22	-3.06845	0.149331	-20.5479	8.03e-94	1.21e-91	TSPAN15
ENSG00000168496	2989.87	2.842	0.13833	20.5451	8.52e-94	1.27e-91	FEN1
ENSG00000129993	848.156	-4.08906	0.199419	-20.5049	1.95e-93	2.89e-91	CBFA2T3
ENSG00000158195	3486.43	-1.39113	0.0678758	-20.4952	2.38e-93	3.5e-91	WASF2
ENSG00000071794	3454.18	2.30024	0.11256	20.4356	8.06e-93	1.18e-90	HLTF
ENSG00000165458	5373.28	-2.73939	0.134198	-20.413	1.28e-92	1.87e-90	INPPL1
ENSG00000121653	1060.75	-4.40036	0.215614	-20.4085	1.4e-92	2.03e-90	MAPK8IP1
ENSG00000167434	2390.66	4.51694	0.221405	20.4013	1.63e-92	2.34e-90	CA4
ENSG00000169231	1029.1	-2.4833	0.12223	-20.3166	9.17e-92	1.31e-89	THBS3
ENSG00000096060	2356.41	2.14333	0.105595	20.2977	1.35e-91	1.92e-89	FKBP5
ENSG00000167325	4751.47	2.32077	0.114346	20.296	1.4e-91	1.97e-89	RRM1
ENSG00000100600	1980.22	2.61598	0.129006	20.278	2.01e-91	2.82e-89	LGMN
ENSG00000007062	2383.31	4.39172	0.216663	20.2698	2.37e-91	3.32e-89	PROM1
ENSG00000048052	527.871	-7.5328	0.371702	-20.2657	2.58e-91	3.59e-89	HDAC9
ENSG00000158292	708.381	-4.60969	0.227607	-20.2528	3.35e-91	4.63e-89	GPR153
ENSG00000171241	900.831	2.49177	0.12305	20.2501	3.55e-91	4.87e-89	SHCBP1
ENSG00000004799	448.401	-6.2227	0.307375	-20.2447	3.96e-91	5.4e-89	PDK4
ENSG00000147799	641.9	-2.55767	0.126576	-20.2066	8.57e-91	1.16e-88	ARHGAP39
ENSG00000073711	632.585	-3.40032	0.168493	-20.1807	1.45e-90	1.95e-88	PPP2R3A
ENSG00000105520	781.551	-4.76892	0.236702	-20.1474	2.84e-90	3.81e-88
ENSG00000088448	2876.77	-2.19354	0.109017	-20.1211	4.82e-90	6.44e-88	ANKRD10
ENSG00000145386	2826.44	2.67276	0.133025	20.0922	8.64e-90	1.15e-87	CCNA2
ENSG00000166886	2077.9	-2.80515	0.139746	-20.0732	1.27e-89	1.67e-87	NAB2
ENSG00000102554	492.939	-3.39626	0.169341	-20.0557	1.8e-89	2.36e-87	KLF5
ENSG00000136379	675.093	2.54055	0.126695	20.0524	1.92e-89	2.51e-87	ABHD17C
ENSG00000138347	2114.78	-4.54474	0.227502	-19.9767	8.78e-89	1.14e-86	MYPN
ENSG00000177469	282.786	-5.20019	0.260394	-19.9705	9.95e-89	1.29e-86	PTRF
ENSG00000171848	3802.58	2.22652	0.111523	19.9647	1.12e-88	1.43e-86	RRM2
ENSG00000067113	260.262	-3.10477	0.155882	-19.9174	2.88e-88	3.67e-86	PPAP2A
ENSG00000113916	713.073	-3.2736	0.164458	-19.9053	3.66e-88	4.65e-86	BCL6
ENSG00000158186	1248.45	-3.56035	0.179087	-19.8806	5.99e-88	7.57e-86	MRAS
ENSG00000117411	1588.06	2.13394	0.107436	19.8624	8.62e-88	1.08e-85	B4GALT2
ENSG00000131473	19450	1.50698	0.0758976	19.8554	9.89e-88	1.24e-85	ACLY
ENSG00000184922	1040.31	-4.48077	0.225848	-19.8398	1.35e-87	1.68e-85	FMNL1
ENSG00000188322	1116.82	-6.37762	0.322159	-19.7965	3.19e-87	3.95e-85	SBK1
ENSG00000114902	2264.53	2.51244	0.126981	19.786	3.93e-87	4.84e-85	SPCS1
ENSG00000205336	2679.66	-6.7403	0.340966	-19.7683	5.59e-87	6.85e-85	GPR56
ENSG00000170540	7566.08	1.77922	0.0905587	19.6471	6.12e-86	7.46e-84	ARL6IP1
ENSG00000143669	1133.93	-3.65542	0.186339	-19.6171	1.1e-85	1.34e-83	LYST
ENSG00000170681	530.085	-5.01	0.2562	-19.5551	3.74e-85	4.51e-83	MURC
ENSG00000161800	3238.1	2.05678	0.105312	19.5303	6.06e-85	7.28e-83	RACGAP1
ENSG00000129521	984.368	-8.2495	0.42241	-19.5296	6.15e-85	7.35e-83	EGLN3
ENSG00000113368	6845.58	1.63709	0.0838639	19.5207	7.32e-85	8.7e-83	LMNB1
ENSG00000067955	1666.57	1.78314	0.0914226	19.5043	1.01e-84	1.19e-82	CBFB
ENSG00000145949	813.489	-4.94877	0.253991	-19.484	1.5e-84	1.77e-82	MYLK4
ENSG00000167565	459.546	-3.31305	0.170067	-19.4809	1.6e-84	1.87e-82	SERTAD3
ENSG00000132906	421.325	-2.97256	0.152651	-19.4729	1.86e-84	2.17e-82	CASP9
ENSG00000182534	6931.73	1.65989	0.08537	19.4435	3.31e-84	3.84e-82	MXRA7
ENSG00000160200	2250.02	2.72154	0.140039	19.4341	3.97e-84	4.59e-82	CBS
ENSG00000154822	1764.62	-2.68543	0.13826	-19.423	4.93e-84	5.66e-82	PLCL2
ENSG00000079393	431.014	-5.0539	0.260587	-19.3943	8.62e-84	9.85e-82	DUSP13
ENSG00000080845	1740.63	-3.07408	0.158711	-19.3691	1.41e-83	1.6e-81	DLGAP4
ENSG00000123472	1153.8	-2.31806	0.119745	-19.3583	1.74e-83	1.97e-81	ATPAF1
ENSG00000100139	877.868	-3.03349	0.156762	-19.351	2e-83	2.25e-81	MICALL1
ENSG00000129474	615.786	-4.05048	0.209448	-19.3388	2.53e-83	2.84e-81	AJUBA
ENSG00000164032	13403.7	2.09298	0.108249	19.3348	2.74e-83	3.05e-81	H2AFZ
ENSG00000030582	3314.92	-2.72704	0.141102	-19.3267	3.2e-83	3.56e-81	GRN
ENSG00000182481	9830.9	1.67809	0.0870444	19.2785	8.14e-83	9e-81	KPNA2
ENSG00000164934	2063.48	1.63914	0.0851106	19.259	1.19e-82	1.31e-80	DCAF13
ENSG00000136159	1138.24	2.50789	0.130516	19.2152	2.76e-82	3.03e-80	NUDT15
ENSG00000159248	1448.12	-7.39239	0.384922	-19.2049	3.37e-82	3.67e-80	GJD2
ENSG00000152137	1005.5	-4.31581	0.225345	-19.152	9.32e-82	1.01e-79	HSPB8
ENSG00000144445	952.652	-2.04661	0.107089	-19.1113	2.03e-81	2.2e-79	KANSL1L
ENSG00000138685	817.266	2.4593	0.129034	19.0592	5.51e-81	5.93e-79	FGF2
ENSG00000167191	984.536	-4.16774	0.218849	-19.0439	7.38e-81	7.91e-79	GPRC5B
ENSG00000068305	3363.88	-2.62373	0.138021	-19.0097	1.42e-80	1.51e-78	MEF2A
ENSG00000118407	2439.57	-3.63729	0.191456	-18.998	1.77e-80	1.88e-78	FILIP1
ENSG00000085117	673.395	-4.05889	0.213875	-18.9779	2.6e-80	2.75e-78	CD82
ENSG00000131462	1628.57	1.82411	0.0961709	18.9674	3.17e-80	3.34e-78	TUBG1
ENSG00000119812	2496.5	1.78626	0.0942144	18.9595	3.69e-80	3.86e-78	FAM98A
ENSG00000155465	409.401	-6.28048	0.331628	-18.9383	5.51e-80	5.75e-78	SLC7A7
ENSG00000101439	2216.6	2.3726	0.125334	18.9303	6.42e-80	6.67e-78	CST3
ENSG00000072163	140.931	-5.17041	0.273294	-18.9189	7.97e-80	8.25e-78	LIMS2
ENSG00000140743	1113.03	2.53508	0.134025	18.915	8.58e-80	8.84e-78	CDR2
ENSG00000135069	3147.86	2.92846	0.154964	18.8977	1.19e-79	1.22e-77	PSAT1
ENSG00000172175	2079.57	-2.02093	0.106954	-18.8953	1.25e-79	1.27e-77	MALT1
ENSG00000141682	4420.23	-3.08395	0.163241	-18.892	1.33e-79	1.35e-77	PMAIP1
ENSG00000142230	3359.18	1.58235	0.0839284	18.8535	2.75e-79	2.78e-77	SAE1
ENSG00000147166	272.443	-4.96007	0.263649	-18.8132	5.89e-79	5.94e-77	ITGB1BP2
ENSG00000173442	3412.99	-4.69745	0.249747	-18.8088	6.39e-79	6.42e-77	EHBP1L1
ENSG00000177103	567.548	3.42419	0.182165	18.7971	7.97e-79	7.97e-77	DSCAML1
ENSG00000178104	4296.07	-5.47249	0.29186	-18.7504	1.92e-78	1.91e-76	PDE4DIP
ENSG00000168268	4450.14	2.31823	0.123721	18.7376	2.45e-78	2.42e-76	NT5DC2
ENSG00000101400	761.225	-2.42326	0.129357	-18.7332	2.66e-78	2.62e-76	SNTA1
ENSG00000215386	2104.59	-1.92407	0.102737	-18.728	2.92e-78	2.88e-76	LINC00478
ENSG00000107317	1275.72	-11.2648	0.602578	-18.6944	5.5e-78	5.38e-76	PTGDS
ENSG00000172508	1017.78	-10.5324	0.564432	-18.6603	1.04e-77	1.02e-75	CARNS1
ENSG00000183496	1751.51	-3.11982	0.167432	-18.6333	1.72e-77	1.67e-75	MEX3B
ENSG00000121152	1578.64	3.05786	0.164181	18.6249	2.02e-77	1.95e-75	NCAPH
ENSG00000114790	570.905	2.77086	0.148801	18.6213	2.16e-77	2.08e-75	ARHGEF26
ENSG00000132646	6207.43	2.28944	0.123013	18.6114	2.6e-77	2.49e-75	PCNA
ENSG00000262179	257.487	-4.32468	0.232558	-18.5961	3.46e-77	3.3e-75
ENSG00000225783	286.867	-6.79278	0.365383	-18.5909	3.81e-77	3.63e-75	MIAT
ENSG00000167588	426.549	-4.54467	0.244557	-18.5833	4.39e-77	4.16e-75	GPD1
ENSG00000134824	4733.64	2.91641	0.157029	18.5724	5.37e-77	5.08e-75	FADS2
ENSG00000196230	46339.2	1.47402	0.079391	18.5665	5.99e-77	5.64e-75	TUBB
ENSG00000141736	2340.72	-2.77382	0.149546	-18.5483	8.42e-77	7.89e-75	ERBB2
ENSG00000154640	1759.01	2.08451	0.112465	18.5347	1.08e-76	1.01e-74	BTG3
ENSG00000163380	1026.11	-3.9756	0.214553	-18.5297	1.19e-76	1.11e-74	LMOD3
ENSG00000268518	1669.64	-5.04304	0.272561	-18.5024	1.97e-76	1.83e-74
ENSG00000164099	788.809	3.91326	0.211518	18.5009	2.03e-76	1.87e-74	PRSS12
ENSG00000124571	7276.12	1.83661	0.0992745	18.5003	2.05e-76	1.89e-74	XPO5
ENSG00000111602	4491.21	2.77525	0.150101	18.4891	2.53e-76	2.31e-74	TIMELESS
ENSG00000142661	1198.16	-10.5885	0.573032	-18.478	3.1e-76	2.83e-74	MYOM3
ENSG00000182319	910.777	-2.2859	0.123727	-18.4753	3.26e-76	2.96e-74
ENSG00000110811	2018.08	2.56716	0.138999	18.4689	3.68e-76	3.33e-74	LEPREL2
ENSG00000127585	534.085	-4.44009	0.240568	-18.4567	4.61e-76	4.15e-74	FBXL16
ENSG00000140470	485.968	-2.94242	0.159456	-18.4529	4.94e-76	4.44e-74	ADAMTS17
ENSG00000133134	383.856	-5.40691	0.293735	-18.4074	1.15e-75	1.02e-73	BEX2
ENSG00000136153	1871.19	-5.28334	0.287517	-18.3757	2.06e-75	1.83e-73	LMO7
ENSG00000007237	3704.2	4.93468	0.268811	18.3574	2.88e-75	2.56e-73	GAS7
ENSG00000138767	3356.24	-1.57929	0.0860843	-18.3458	3.56e-75	3.15e-73	CNOT6L
ENSG00000185298	1463.95	1.53253	0.0836969	18.3105	6.82e-75	6.02e-73	CCDC137
ENSG00000078328	822.323	-8.17964	0.447512	-18.278	1.24e-74	1.09e-72	RBFOX1
ENSG00000090238	615.805	-3.35698	0.1838	-18.2643	1.59e-74	1.39e-72	YPEL3
ENSG00000170222	380.054	-2.66064	0.145732	-18.257	1.82e-74	1.59e-72	ADPRM
ENSG00000100401	3385.54	1.90992	0.104616	18.2565	1.84e-74	1.6e-72	RANGAP1
ENSG00000137563	1200.68	2.6659	0.146551	18.191	6.08e-74	5.26e-72	GGH
ENSG00000141150	1464.69	2.32171	0.1277	18.181	7.3e-74	6.3e-72	RASL10B
ENSG00000101928	1642.79	-3.05277	0.168167	-18.1533	1.21e-73	1.04e-71	MOSPD1
ENSG00000154310	3900.32	-3.5115	0.193487	-18.1485	1.32e-73	1.13e-71	TNIK
ENSG00000090920	240.83	-7.72391	0.426236	-18.1212	2.17e-73	1.85e-71	FCGBP
ENSG00000184702	1763.08	-3.12213	0.172644	-18.0842	4.24e-73	3.61e-71	2022-09-05
ENSG00000172403	250.387	-6.04891	0.334774	-18.0686	5.63e-73	4.77e-71	SYNPO2
ENSG00000174177	623.21	2.20387	0.122198	18.0353	1.03e-72	8.69e-71	CTU2
ENSG00000143786	224.817	-4.32876	0.240354	-18.0099	1.63e-72	1.37e-70	CNIH3
ENSG00000167306	372.026	-4.91472	0.273096	-17.9963	2.08e-72	1.75e-70	MYO5B
ENSG00000182095	2458.06	-4.90693	0.27277	-17.9892	2.37e-72	1.98e-70	TNRC18
ENSG00000154553	7121.73	-2.18697	0.121596	-17.9855	2.53e-72	2.11e-70	PDLIM3
ENSG00000164045	1235.42	3.30067	0.183814	17.9566	4.26e-72	3.54e-70	CDC25A
ENSG00000011028	667.371	4.80967	0.268409	17.9192	8.35e-72	6.9e-70	MRC2
ENSG00000178980	3583.72	-2.09639	0.117062	-17.9084	1.01e-71	8.35e-70	SEPW1
ENSG00000243701	460.1	-3.20047	0.178922	-17.8875	1.47e-71	1.21e-69	LINC00883
ENSG00000068078	494.749	-6.82177	0.381592	-17.8772	1.78e-71	1.45e-69	FGFR3
ENSG00000129204	153.319	-3.85957	0.215899	-17.8767	1.79e-71	1.46e-69	USP6
ENSG00000107738	240.349	-7.74363	0.433613	-17.8584	2.49e-71	2.02e-69	C10orf54
ENSG00000057704	968.79	-4.55226	0.255498	-17.8172	5.2e-71	4.2e-69	TMCC3
ENSG00000143801	2682.94	-3.05773	0.171616	-17.8173	5.19e-71	4.2e-69	PSEN2
ENSG00000151090	159.105	3.76795	0.211577	17.8088	6.04e-71	4.85e-69	THRB
ENSG00000130304	611.211	-3.66842	0.20605	-17.8035	6.64e-71	5.32e-69	SLC27A1
ENSG00000139974	377.982	-3.95704	0.222313	-17.7994	7.15e-71	5.71e-69	SLC38A6
ENSG00000051180	386.092	3.13493	0.176235	17.7884	8.7e-71	6.93e-69	RAD51
ENSG00000112742	1342.86	2.30858	0.129897	17.7724	1.16e-70	9.18e-69	TTK
ENSG00000149654	756.948	-5.42043	0.305202	-17.7601	1.44e-70	1.14e-68	CDH22
ENSG00000135127	360.017	-2.30987	0.130118	-17.7521	1.66e-70	1.31e-68	CCDC64
ENSG00000156026	2311.95	-1.99476	0.112371	-17.7516	1.68e-70	1.32e-68	MCU
ENSG00000171552	3451.89	-2.15385	0.121357	-17.7481	1.78e-70	1.4e-68	BCL2L1
ENSG00000168234	532.07	2.13315	0.120337	17.7265	2.62e-70	2.04e-68	TTC39C
ENSG00000149554	972.714	3.05328	0.172547	17.6953	4.55e-70	3.54e-68	CHEK1
ENSG00000248746	430.097	-6.2323	0.352793	-17.6656	7.72e-70	5.99e-68	ACTN3
ENSG00000154358	1837.47	-2.14181	0.121484	-17.6304	1.44e-69	1.11e-67	OBSCN
ENSG00000106069	2453.1	-2.10915	0.119878	-17.5942	2.73e-69	2.1e-67	CHN2
ENSG00000077279	1033.84	-9.33679	0.531364	-17.5714	4.08e-69	3.14e-67	DCX
ENSG00000118402	819.817	3.13725	0.178569	17.5689	4.27e-69	3.27e-67	ELOVL4
ENSG00000110422	9036.15	-2.93764	0.167335	-17.5555	5.4e-69	4.12e-67	HIPK3
ENSG00000101003	1520.95	3.07119	0.174948	17.5549	5.46e-69	4.15e-67	GINS1
ENSG00000165480	1014.01	2.7497	0.156686	17.5491	6.04e-69	4.58e-67	SKA3
ENSG00000156471	2624.5	1.65946	0.0945942	17.5429	6.74e-69	5.09e-67	PTDSS1
ENSG00000119943	267.472	-2.78459	0.158807	-17.5344	7.82e-69	5.89e-67	PYROXD2
ENSG00000122952	1715.09	2.59999	0.148446	17.5147	1.11e-68	8.31e-67	ZWINT
ENSG00000164904	2559	1.99612	0.114071	17.499	1.46e-68	1.09e-66	ALDH7A1
ENSG00000146918	1562.82	2.17762	0.124969	17.4252	5.31e-68	3.97e-66	NCAPG2
ENSG00000067191	1164.4	-4.43659	0.2549	-17.4052	7.53e-68	5.6e-66	CACNB1
ENSG00000100441	1151.23	-1.59568	0.0916853	-17.4039	7.71e-68	5.72e-66	KHNYN
ENSG00000179364	4591.85	-2.46466	0.141888	-17.3704	1.38e-67	1.02e-65	PACS2
ENSG00000105251	364.913	-7.0048	0.40334	-17.367	1.47e-67	1.08e-65	SHD
ENSG00000138944	264.707	-3.14609	0.181157	-17.3667	1.47e-67	1.08e-65	KIAA1644
ENSG00000197451	8190.45	1.3803	0.0795598	17.3493	2e-67	1.46e-65	HNRNPAB
ENSG00000111275	1233.62	3.69151	0.213163	17.3177	3.46e-67	2.53e-65	ALDH2
ENSG00000203668	2225.81	2.33295	0.134731	17.3156	3.59e-67	2.61e-65	CHML
ENSG00000167323	1719.07	-1.92953	0.111509	-17.3039	4.4e-67	3.19e-65	STIM1
ENSG00000108823	2654.46	-1.86303	0.10767	-17.3032	4.45e-67	3.22e-65	SGCA
ENSG00000118160	474.756	-7.27373	0.420521	-17.2969	4.96e-67	3.58e-65	SLC8A2
ENSG00000083720	1454.18	1.66934	0.0967384	17.2563	1e-66	7.22e-65	OXCT1
ENSG00000198467	45426.2	-2.64249	0.153295	-17.238	1.38e-66	9.88e-65	TPM2
ENSG00000168439	8531.77	1.62489	0.0943317	17.2253	1.72e-66	1.23e-64	STIP1
ENSG00000112183	4289.41	-4.89041	0.28406	-17.2161	2.01e-66	1.43e-64	RBM24
ENSG00000150867	1111.29	-1.94272	0.112865	-17.2128	2.13e-66	1.51e-64	PIP4K2A
ENSG00000087085	545.52	-3.50745	0.203809	-17.2095	2.25e-66	1.6e-64	ACHE
ENSG00000136717	8700.45	-2.58605	0.150332	-17.2023	2.55e-66	1.8e-64	BIN1
ENSG00000120992	4399	1.87699	0.109306	17.1718	4.32e-66	3.04e-64	LYPLA1
ENSG00000121577	128.384	-4.78117	0.278552	-17.1644	4.91e-66	3.45e-64	POPDC2
ENSG00000143850	514.415	-5.06946	0.2957	-17.1439	6.98e-66	4.89e-64	PLEKHA6
ENSG00000108384	1138.7	1.59558	0.0931401	17.131	8.72e-66	6.09e-64	RAD51C
ENSG00000166963	4837.23	-4.7796	0.279044	-17.1285	9.1e-66	6.34e-64	MAP1A
ENSG00000101445	1909.39	3.26662	0.190724	17.1275	9.25e-66	6.43e-64	PPP1R16B
ENSG00000137337	3699.72	2.01757	0.11787	17.1169	1.11e-65	7.68e-64	MDC1
ENSG00000117477	1057.03	3.64993	0.213282	17.1132	1.18e-65	8.17e-64	CCDC181
ENSG00000130584	711.882	-5.64026	0.329595	-17.1127	1.19e-65	8.22e-64	ZBTB46
ENSG00000007402	2086.93	-8.99295	0.525583	-17.1104	1.24e-65	8.52e-64	CACNA2D2
ENSG00000178573	150.85	-5.41869	0.316737	-17.1078	1.3e-65	8.88e-64	MAF
ENSG00000167536	414.107	2.51865	0.147393	17.088	1.82e-65	1.24e-63	DHRS13
ENSG00000198885	512.783	3.79623	0.222782	17.0401	4.14e-65	2.82e-63	ITPRIPL1
ENSG00000127564	1230.57	4.05799	0.238251	17.0324	4.72e-65	3.21e-63	PKMYT1
ENSG00000166925	727.969	-2.05947	0.121013	-17.0186	5.98e-65	4.05e-63	TSC22D4
ENSG00000180448	305.437	2.54088	0.149362	17.0116	6.74e-65	4.55e-63	HMHA1
ENSG00000065328	1325.35	3.89782	0.229226	17.0042	7.64e-65	5.14e-63	MCM10
ENSG00000105499	170.771	-5.43232	0.319527	-17.0011	8.06e-65	5.41e-63	PLA2G4C
ENSG00000166716	1736.09	-1.24723	0.0733749	-16.9981	8.49e-65	5.68e-63	ZNF592
ENSG00000126705	2155.03	-3.30019	0.194248	-16.9896	9.81e-65	6.55e-63	AHDC1
ENSG00000115241	4698.81	1.13724	0.0669431	16.9881	1.01e-64	6.69e-63	PPM1G
ENSG00000105186	1138.16	2.06365	0.121706	16.956	1.74e-64	1.15e-62	ANKRD27
ENSG00000122367	2912.67	-11.1	0.654862	-16.9502	1.92e-64	1.27e-62	LDB3
ENSG00000131435	285.485	-2.19589	0.129774	-16.9209	3.16e-64	2.08e-62	PDLIM4
ENSG00000164070	3630.31	2.16337	0.128086	16.89	5.33e-64	3.51e-62	HSPA4L
ENSG00000235026	220.092	2.54978	0.151048	16.8806	6.25e-64	4.1e-62	DPP10-AS1
ENSG00000112309	726.674	-4.05399	0.24046	-16.8593	8.96e-64	5.86e-62	B3GAT2
ENSG00000138771	1477.35	1.6037	0.0951286	16.8582	9.13e-64	5.96e-62	SHROOM3
ENSG00000172995	1915.85	-5.44189	0.323289	-16.8329	1.4e-63	9.12e-62	ARPP21
ENSG00000135686	875.338	-1.66749	0.0991656	-16.8152	1.89e-63	1.23e-61	KLHL36
ENSG00000198535	201.313	3.48702	0.207423	16.8111	2.02e-63	1.31e-61	C2CD4A
ENSG00000206053	2777.46	1.79033	0.106524	16.8069	2.17e-63	1.4e-61	HN1L
ENSG00000181610	1992.98	1.13272	0.0674596	16.7911	2.84e-63	1.83e-61	MRPS23
ENSG00000169258	826.155	-3.63185	0.216339	-16.7878	3e-63	1.92e-61	GPRIN1
ENSG00000099814	1092.06	4.71351	0.280841	16.7836	3.22e-63	2.06e-61	CEP170B
ENSG00000119969	1177.12	2.79617	0.166857	16.7579	4.96e-63	3.17e-61	HELLS
ENSG00000146670	1871.21	2.63248	0.157136	16.7529	5.39e-63	3.43e-61	CDCA5
ENSG00000132481	257.174	3.25361	0.194315	16.744	6.26e-63	3.98e-61	TRIM47
ENSG00000166508	9178.31	2.0072	0.119898	16.7409	6.6e-63	4.18e-61	MCM7
ENSG00000070814	3398.14	1.66701	0.09964	16.7303	7.88e-63	4.98e-61	TCOF1
ENSG00000154928	740.988	-6.4246	0.384124	-16.7253	8.57e-63	5.4e-61	EPHB1
ENSG00000136425	220.587	-3.26035	0.195023	-16.7177	9.73e-63	6.12e-61	CIB2
ENSG00000154153	489.999	-9.52737	0.57024	-16.7076	1.15e-62	7.23e-61	FAM134B
ENSG00000178585	1145.62	-2.45998	0.14732	-16.6983	1.35e-62	8.44e-61	CTNNBIP1
ENSG00000151014	453.088	2.09127	0.125298	16.6903	1.54e-62	9.61e-61	CCRN4L
ENSG00000102900	2918.09	1.4637	0.0877321	16.6838	1.72e-62	1.07e-60	NUP93
ENSG00000166197	9556.01	1.55076	0.0930024	16.6745	2.01e-62	1.25e-60	NOLC1
ENSG00000061938	1840.94	-2.83206	0.170038	-16.6554	2.76e-62	1.71e-60	TNK2
ENSG00000154856	983.488	3.77849	0.226901	16.6526	2.9e-62	1.79e-60	APCDD1
ENSG00000183873	274.626	3.74977	0.225176	16.6526	2.9e-62	1.79e-60	SCN5A
ENSG00000112576	8087.99	-2.23009	0.134099	-16.6302	4.21e-62	2.59e-60	CCND3
ENSG00000110900	1945.61	2.57507	0.154883	16.626	4.52e-62	2.77e-60	TSPAN11
ENSG00000168610	4131.89	-1.7744	0.106762	-16.6202	4.98e-62	3.04e-60	STAT3
ENSG00000182628	3134.81	1.51835	0.0914822	16.5972	7.3e-62	4.45e-60	SKA2
ENSG00000198842	1590.01	-5.18957	0.313355	-16.5613	1.33e-61	8.06e-60	DUSP27
ENSG00000174151	795.09	-3.47443	0.209813	-16.5596	1.36e-61	8.27e-60	CYB561D1
ENSG00000106976	514.852	2.67626	0.161626	16.5584	1.39e-61	8.42e-60	DNM1
ENSG00000113456	1299.23	1.88442	0.113921	16.5415	1.84e-61	1.11e-59	RAD1
ENSG00000205056	140.403	-3.93807	0.238199	-16.5327	2.13e-61	1.28e-59
ENSG00000124104	650.253	-2.1272	0.128673	-16.5317	2.17e-61	1.3e-59	SNX21
ENSG00000197472	278.618	2.87601	0.174059	16.5232	2.5e-61	1.5e-59	ZNF695
ENSG00000162433	2934.32	2.45456	0.148642	16.5133	2.94e-61	1.76e-59	AK4
ENSG00000145293	2631.15	1.43012	0.0866958	16.4959	3.93e-61	2.34e-59	ENOPH1
ENSG00000128641	2603.85	2.34512	0.142201	16.4916	4.21e-61	2.5e-59	MYO1B
ENSG00000177519	993.393	-10.4705	0.635181	-16.4843	4.75e-61	2.82e-59	RPRM
ENSG00000105821	2622.79	1.22037	0.0741075	16.4676	6.28e-61	3.71e-59	DNAJC2
ENSG00000164330	1435.85	-2.06235	0.125251	-16.4657	6.47e-61	3.82e-59	EBF1
ENSG00000239305	1806.89	-1.61402	0.0980377	-16.4633	6.73e-61	3.96e-59	RNF103
ENSG00000184640	7659.69	1.47487	0.0896128	16.4583	7.31e-61	4.29e-59	2022-09-09
ENSG00000140416	10219.9	-3.52746	0.214553	-16.441	9.74e-61	5.7e-59	TPM1
ENSG00000133056	895.563	-5.50661	0.335366	-16.4197	1.38e-60	8.07e-59	PIK3C2B
ENSG00000156475	395.184	4.61814	0.281345	16.4145	1.51e-60	8.78e-59	PPP2R2B
ENSG00000172115	7546.21	1.39257	0.0848519	16.4117	1.58e-60	9.17e-59	CYCS
ENSG00000101773	1606.24	2.09318	0.127563	16.409	1.65e-60	9.56e-59	RBBP8
ENSG00000111674	3758.01	4.88529	0.297998	16.3937	2.12e-60	1.23e-58	ENO2
ENSG00000130517	428.597	-3.76471	0.229731	-16.3875	2.35e-60	1.36e-58	PGPEP1
ENSG00000184544	186.533	-7.61896	0.465143	-16.3798	2.67e-60	1.53e-58	DHRS7C
ENSG00000077327	162.92	-4.3994	0.268606	-16.3786	2.72e-60	1.56e-58	SPAG6
ENSG00000147421	1177.06	-2.46123	0.15051	-16.3526	4.17e-60	2.39e-58	HMBOX1
ENSG00000216775	644.631	2.57025	0.15721	16.3492	4.41e-60	2.52e-58
ENSG00000107859	352.642	-2.21299	0.135404	-16.3437	4.83e-60	2.75e-58	PITX3
ENSG00000176619	5824.89	1.86963	0.114397	16.3433	4.85e-60	2.76e-58	LMNB2
ENSG00000197299	889.979	2.52696	0.154648	16.34	5.12e-60	2.91e-58	BLM
ENSG00000187961	779.69	1.94874	0.11936	16.3266	6.39e-60	3.62e-58	KLHL17
ENSG00000196187	727.499	-1.80692	0.110858	-16.2994	9.97e-60	5.63e-58	TMEM63A
ENSG00000156802	2243.07	2.92589	0.179598	16.2913	1.14e-59	6.41e-58	ATAD2
ENSG00000111247	897.081	3.42419	0.210206	16.2897	1.17e-59	6.56e-58	RAD51AP1
ENSG00000198945	1032.69	1.96151	0.120422	16.2886	1.19e-59	6.67e-58	L3MBTL3
ENSG00000143476	2026.51	3.08785	0.189595	16.2866	1.23e-59	6.88e-58	DTL
ENSG00000123643	519.799	-3.10922	0.190909	-16.2863	1.23e-59	6.89e-58	SLC36A1
ENSG00000165996	613.721	-2.6718	0.16408	-16.2835	1.29e-59	7.2e-58	PTPLA
ENSG00000196296	7046.69	-3.17802	0.195205	-16.2804	1.36e-59	7.55e-58	ATP2A1
ENSG00000177971	1275.89	1.54183	0.0947252	16.2768	1.44e-59	7.99e-58	IMP3
ENSG00000156787	512.017	2.20454	0.135665	16.2499	2.24e-59	1.24e-57	TBC1D31
ENSG00000070950	972.046	2.80766	0.172813	16.2468	2.35e-59	1.3e-57	RAD18
ENSG00000115155	217.528	-6.51816	0.401618	-16.2298	3.11e-59	1.71e-57	OTOF
ENSG00000024526	1881.33	2.64701	0.163117	16.2277	3.21e-59	1.76e-57	DEPDC1
ENSG00000107796	1436.96	-3.16941	0.195309	-16.2277	3.21e-59	1.76e-57	ACTA2
ENSG00000072041	3683.52	2.36892	0.146001	16.2253	3.34e-59	1.83e-57	SLC6A15
ENSG00000174013	1242.48	1.44007	0.0889016	16.1985	5.17e-59	2.82e-57	FBXO45
ENSG00000140350	6378.4	0.883502	0.0545675	16.191	5.84e-59	3.18e-57	ANP32A
ENSG00000184584	218.612	-4.32282	0.267064	-16.1865	6.28e-59	3.41e-57	TMEM173
ENSG00000197019	147.547	-4.14763	0.256321	-16.1814	6.82e-59	3.7e-57	SERTAD1
ENSG00000152818	2324.65	-5.66555	0.350331	-16.172	7.95e-59	4.29e-57	UTRN
ENSG00000175879	257.283	-6.16484	0.381497	-16.1596	9.72e-59	5.24e-57	HOXD8
ENSG00000167900	847.129	3.3334	0.206291	16.1588	9.85e-59	5.3e-57	TK1
ENSG00000133863	413.686	4.59054	0.284191	16.153	1.08e-58	5.81e-57	TEX15
ENSG00000167702	432.66	-3.53223	0.219053	-16.125	1.7e-58	9.12e-57	KIFC2
ENSG00000163002	691.121	1.99264	0.123594	16.1225	1.77e-58	9.48e-57	NUP35
ENSG00000196843	198.672	-4.74721	0.294474	-16.121	1.82e-58	9.69e-57	ARID5A
ENSG00000008394	3034.76	2.27348	0.141032	16.1203	1.84e-58	9.78e-57	MGST1
ENSG00000100320	9819.76	-1.52664	0.0947195	-16.1175	1.92e-58	1.02e-56	RBFOX2
ENSG00000086666	2020.93	-1.51056	0.093752	-16.1123	2.09e-58	1.11e-56	ZFAND6
ENSG00000198853	1241.86	-3.23601	0.200954	-16.1033	2.42e-58	1.28e-56	RUSC2
ENSG00000105464	356.748	-6.06325	0.376736	-16.0942	2.8e-58	1.48e-56	GRIN2D
ENSG00000182168	728.698	5.16182	0.32074	16.0935	2.84e-58	1.49e-56	UNC5C
ENSG00000097033	3419.15	-1.45903	0.0906776	-16.0903	2.98e-58	1.57e-56	SH3GLB1
ENSG00000197702	546.024	-2.20962	0.137336	-16.0892	3.04e-58	1.59e-56	PARVA
ENSG00000157542	348.015	-9.17461	0.570258	-16.0885	3.07e-58	1.61e-56	KCNJ6
ENSG00000136383	784.957	-5.15165	0.320476	-16.075	3.82e-58	1.99e-56	ALPK3
ENSG00000029993	2719.18	1.83048	0.114038	16.0515	5.58e-58	2.9e-56	HMGB3
ENSG00000100284	553.665	-2.1082	0.13138	-16.0466	6.04e-58	3.14e-56	TOM1
ENSG00000155393	1145.18	1.50095	0.0935749	16.0401	6.7e-58	3.47e-56	HEATR3
ENSG00000164442	716.295	-2.89099	0.180376	-16.0276	8.2e-58	4.24e-56	CITED2
ENSG00000116761	381.119	2.68968	0.168021	16.008	1.12e-57	5.8e-56	CTH
ENSG00000101974	3561.65	1.82231	0.113948	15.9924	1.44e-57	7.43e-56	ATP11C
ENSG00000204347	388.207	-6.13364	0.383686	-15.9861	1.6e-57	8.21e-56	BTBD17
ENSG00000239857	359.011	-2.48692	0.155609	-15.9818	1.71e-57	8.77e-56	GET4
ENSG00000101331	303.541	-7.43588	0.465606	-15.9703	2.06e-57	1.05e-55	CCM2L
ENSG00000177108	4519.39	-5.32594	0.334036	-15.9442	3.12e-57	1.6e-55	ZDHHC22
ENSG00000104687	1942.57	1.80601	0.113326	15.9363	3.55e-57	1.81e-55	GSR
ENSG00000130402	6653.2	-1.65129	0.103633	-15.9341	3.68e-57	1.87e-55	ACTN4
ENSG00000091651	986.37	2.80021	0.175754	15.9325	3.77e-57	1.91e-55	ORC6
ENSG00000181035	245.403	-3.75397	0.235726	-15.9252	4.24e-57	2.15e-55	SLC25A42
ENSG00000160392	600.292	-1.8726	0.117596	-15.9241	4.32e-57	2.18e-55	C19orf47
ENSG00000240972	583.03	2.36691	0.148771	15.9098	5.42e-57	2.73e-55	MIF
ENSG00000144554	1448.67	2.93728	0.184668	15.9058	5.78e-57	2.91e-55	FANCD2
ENSG00000112531	5369.69	-1.96239	0.123393	-15.9036	5.98e-57	3e-55	QKI
ENSG00000132003	518.366	-3.22778	0.203182	-15.8862	7.9e-57	3.96e-55	ZSWIM4
ENSG00000095319	4396.33	1.80837	0.113897	15.8773	9.11e-57	4.55e-55	NUP188
ENSG00000215018	152.171	-4.12087	0.259572	-15.8757	9.34e-57	4.66e-55	COL28A1
ENSG00000132382	2652.72	1.95254	0.122992	15.8753	9.39e-57	4.67e-55	MYBBP1A
ENSG00000125912	2789.47	1.68278	0.106035	15.8701	1.02e-56	5.07e-55	NCLN
ENSG00000136144	1735.61	1.13714	0.0717693	15.8444	1.54e-56	7.62e-55	RCBTB1
ENSG00000106268	792.963	2.65407	0.167586	15.8371	1.73e-56	8.53e-55	NUDT1
ENSG00000129347	1645.12	1.75621	0.110963	15.827	2.03e-56	1e-54	KRI1
ENSG00000171208	2464.83	1.85901	0.117554	15.8141	2.49e-56	1.22e-54	NETO2
ENSG00000133275	2439.48	1.24788	0.0789097	15.814	2.49e-56	1.22e-54	CSNK1G2
ENSG00000143416	245.26	-2.99634	0.189605	-15.8031	2.96e-56	1.45e-54	SELENBP1
ENSG00000146267	366.498	2.31857	0.146934	15.7796	4.3e-56	2.1e-54	FAXC
ENSG00000095002	2451.98	2.18771	0.138646	15.7791	4.33e-56	2.12e-54	MSH2
ENSG00000143036	612.337	-2.20978	0.140064	-15.7769	4.49e-56	2.19e-54	SLC44A3
ENSG00000181085	596.279	-5.06594	0.321153	-15.7742	4.68e-56	2.28e-54	MAPK15
ENSG00000187741	1820.08	2.58667	0.164041	15.7684	5.13e-56	2.49e-54	FANCA
ENSG00000185432	327.403	-6.41113	0.40672	-15.763	5.59e-56	2.71e-54	METTL7A
ENSG00000116147	192.347	-4.70413	0.298507	-15.7589	5.97e-56	2.89e-54	TNR
ENSG00000137573	874.112	-1.88442	0.119682	-15.7452	7.41e-56	3.58e-54	SULF1
ENSG00000188162	93.9911	-4.94203	0.313991	-15.7394	8.12e-56	3.91e-54	OTOG
ENSG00000179820	637.359	-2.58839	0.16446	-15.7387	8.21e-56	3.95e-54	MYADM
ENSG00000119655	253.856	-2.91934	0.185583	-15.7306	9.33e-56	4.47e-54	NPC2
ENSG00000144136	3844.91	1.70785	0.108609	15.7248	1.02e-55	4.9e-54	SLC20A1
ENSG00000172493	2820.19	1.52086	0.0967874	15.7134	1.23e-55	5.85e-54	AFF1
ENSG00000198554	2968.39	2.78293	0.177143	15.7101	1.29e-55	6.15e-54	WDHD1
ENSG00000101447	1070.71	2.74282	0.174643	15.7052	1.39e-55	6.63e-54	FAM83D
ENSG00000115525	2416.61	-3.20645	0.204172	-15.7047	1.4e-55	6.67e-54	ST3GAL5
ENSG00000164976	374.102	-3.36932	0.21463	-15.6983	1.55e-55	7.37e-54	KIAA1161
ENSG00000108309	1243.24	-4.33481	0.276176	-15.6958	1.62e-55	7.64e-54	RUNDC3A
ENSG00000120694	7202.99	2.33575	0.148912	15.6855	1.9e-55	8.98e-54	HSPH1
ENSG00000160223	166.946	-5.91421	0.377345	-15.6732	2.31e-55	1.09e-53	ICOSLG
ENSG00000116039	210.708	-3.48753	0.222772	-15.6551	3.06e-55	1.44e-53	ATP6V1B1
ENSG00000112312	1093.84	2.70672	0.172948	15.6505	3.3e-55	1.55e-53	GMNN
ENSG00000171246	6982.5	-8.63172	0.551555	-15.6498	3.33e-55	1.56e-53	NPTX1
ENSG00000090674	513.195	1.84871	0.118226	15.637	4.07e-55	1.9e-53	MCOLN1
ENSG00000165757	2462.98	3.48096	0.222659	15.6336	4.3e-55	2e-53	KIAA1462
ENSG00000136518	2141.61	1.26228	0.0807424	15.6334	4.31e-55	2.01e-53	ACTL6A
ENSG00000100033	136.791	-4.3213	0.276687	-15.618	5.49e-55	2.55e-53	PRODH
ENSG00000140199	533.087	-3.37009	0.215862	-15.6123	6.01e-55	2.79e-53	SLC12A6
ENSG00000159173	4178.43	-5.44537	0.349056	-15.6003	7.25e-55	3.35e-53	TNNI1
ENSG00000140525	2775.51	2.75533	0.176637	15.5988	7.42e-55	3.43e-53	FANCI
ENSG00000117682	1234.47	1.57941	0.10131	15.5898	8.53e-55	3.93e-53	DHDDS
ENSG00000125945	711.39	-2.24283	0.143866	-15.5897	8.55e-55	3.93e-53	ZNF436
ENSG00000145198	248.785	-5.41115	0.347196	-15.5853	9.16e-55	4.21e-53	VWA5B2
ENSG00000145375	712.211	1.7972	0.115344	15.5812	9.77e-55	4.48e-53	SPATA5
ENSG00000145020	171.914	-2.61621	0.168041	-15.5689	1.18e-54	5.42e-53	AMT
ENSG00000117748	1282.24	1.37576	0.0883919	15.5643	1.27e-54	5.81e-53	RPA2
ENSG00000075213	2256.61	2.40141	0.154335	15.5597	1.37e-54	6.23e-53	SEMA3A
ENSG00000079482	318.341	-3.94188	0.253344	-15.5594	1.37e-54	6.25e-53	OPHN1
ENSG00000105221	3781.52	-1.18392	0.0761605	-15.5451	1.72e-54	7.81e-53	AKT2
ENSG00000164880	6322.59	1.17089	0.0753401	15.5415	1.82e-54	8.24e-53	INTS1
ENSG00000136982	423.531	3.01197	0.193861	15.5367	1.96e-54	8.85e-53	DSCC1
ENSG00000143942	306.063	3.14437	0.202423	15.5337	2.05e-54	9.27e-53	CHAC2
ENSG00000170382	1253.73	-4.35178	0.280907	-15.4919	3.93e-54	1.77e-52	LRRN2
ENSG00000089060	175.707	-4.5325	0.292635	-15.4886	4.14e-54	1.86e-52	SLC8B1
ENSG00000136450	9513.28	1.35646	0.0876871	15.4694	5.59e-54	2.51e-52	SRSF1
ENSG00000109819	206.942	-2.66575	0.172354	-15.4667	5.82e-54	2.61e-52	PPARGC1A
ENSG00000112658	3475.83	-1.68025	0.108718	-15.4551	6.97e-54	3.12e-52	SRF
ENSG00000137807	1527.37	2.28645	0.147943	15.4549	6.99e-54	3.12e-52	KIF23
ENSG00000006125	9175.73	1.30089	0.0841807	15.4535	7.15e-54	3.19e-52	AP2B1
ENSG00000115457	3934.29	3.47421	0.224835	15.4523	7.28e-54	3.24e-52	IGFBP2
ENSG00000130299	734.177	1.79086	0.115898	15.4521	7.3e-54	3.24e-52	GTPBP3
ENSG00000007866	815.69	-2.70896	0.175395	-15.4449	8.17e-54	3.62e-52	TEAD3
ENSG00000101057	2117.16	2.82911	0.18322	15.4411	8.67e-54	3.83e-52	MYBL2
ENSG00000065600	756.458	1.64037	0.106295	15.4322	9.95e-54	4.39e-52	TMEM206
ENSG00000173801	1035.31	-3.67472	0.238217	-15.426	1.09e-53	4.83e-52	JUP
ENSG00000113140	8245.4	-2.44468	0.158632	-15.411	1.38e-53	6.07e-52	SPARC
ENSG00000126778	1866.62	-2.23494	0.145064	-15.4066	1.48e-53	6.49e-52	SIX1
ENSG00000168264	6669.62	-1.60934	0.104484	-15.4027	1.57e-53	6.88e-52	IRF2BP2
ENSG00000007047	1202.91	-2.18636	0.142091	-15.387	2e-53	8.75e-52	MARK4
ENSG00000183307	389.291	-5.2407	0.340719	-15.3813	2.19e-53	9.55e-52	CECR6
ENSG00000135919	420.444	2.54559	0.165508	15.3805	2.21e-53	9.65e-52	SERPINE2
ENSG00000164128	159.279	-5.36055	0.348566	-15.3789	2.27e-53	9.87e-52	NPY1R
ENSG00000151503	2191.22	2.12529	0.138379	15.3584	3.11e-53	1.35e-51	NCAPD3
ENSG00000239474	40970.4	-4.07838	0.265573	-15.3569	3.18e-53	1.38e-51	KLHL41
ENSG00000203685	466.658	-3.54821	0.231095	-15.3539	3.34e-53	1.44e-51	C1orf95
ENSG00000184613	4174.59	2.89683	0.188825	15.3414	4.05e-53	1.75e-51	NELL2
ENSG00000122778	3236.24	-1.6421	0.107132	-15.3279	4.98e-53	2.15e-51	KIAA1549
ENSG00000130038	498.465	2.2366	0.145982	15.3211	5.53e-53	2.38e-51	EFCAB4B
ENSG00000148019	1334.12	1.91758	0.125282	15.3061	6.96e-53	2.99e-51	CEP78
ENSG00000198832	160.53	-5.25412	0.343301	-15.3047	7.11e-53	3.05e-51
ENSG00000159259	583.403	3.08672	0.201716	15.3023	7.39e-53	3.16e-51	CHAF1B
ENSG00000067842	975.265	3.60789	0.236041	15.285	9.62e-53	4.11e-51	ATP2B3
ENSG00000185633	273.46	-5.17771	0.338822	-15.2815	1.02e-52	4.33e-51	NDUFA4L2
ENSG00000137094	543.958	-2.96625	0.194364	-15.2613	1.38e-52	5.89e-51	DNAJB5
ENSG00000126878	188.79	-4.43708	0.290822	-15.257	1.48e-52	6.28e-51	AIF1L
ENSG00000109133	4423.28	1.66768	0.109326	15.2542	1.54e-52	6.55e-51	TMEM33
ENSG00000051523	248.679	-4.11286	0.269884	-15.2394	1.94e-52	8.2e-51	CYBA
ENSG00000198961	4508.85	-1.76835	0.11607	-15.2352	2.06e-52	8.73e-51	PJA2
ENSG00000151834	656.145	2.93276	0.192528	15.2329	2.14e-52	9.02e-51	GABRA2
ENSG00000076706	694.806	-4.83154	0.317426	-15.221	2.57e-52	1.08e-50	MCAM
ENSG00000153885	1195.65	1.98422	0.130396	15.2169	2.73e-52	1.15e-50	KCTD15
ENSG00000041982	15108	3.91463	0.257265	15.2164	2.75e-52	1.16e-50	TNC
ENSG00000164985	4684.3	1.06416	0.069978	15.2071	3.17e-52	1.33e-50	PSIP1
ENSG00000199080	189.924	-8.10608	0.533113	-15.2052	3.27e-52	1.37e-50	MIR133B
ENSG00000186314	212.963	2.72676	0.179361	15.2026	3.4e-52	1.42e-50	PRELID2
ENSG00000076248	3110	2.46035	0.162059	15.1818	4.67e-52	1.95e-50	UNG
ENSG00000117586	211.535	-3.81559	0.251417	-15.1764	5.07e-52	2.11e-50	TNFSF4
ENSG00000160360	2725.27	1.9841	0.130825	15.1661	5.93e-52	2.46e-50	GPSM1
ENSG00000184307	539.782	3.03192	0.199921	15.1656	5.97e-52	2.48e-50	ZDHHC23
ENSG00000185565	597.178	4.43655	0.292647	15.1601	6.5e-52	2.69e-50	LSAMP
ENSG00000087586	1535.53	2.17803	0.143718	15.1549	7.03e-52	2.91e-50	AURKA
ENSG00000187479	515.708	-4.37576	0.288907	-15.1459	8.06e-52	3.33e-50	C11orf96
ENSG00000112118	5781.96	2.64553	0.174802	15.1344	9.6e-52	3.96e-50	MCM3
ENSG00000139597	153.926	-3.10211	0.205055	-15.1282	1.06e-51	4.34e-50	N4BP2L1
ENSG00000189057	689.802	3.2443	0.214561	15.1206	1.18e-51	4.86e-50	FAM111B
ENSG00000152782	857.511	-1.36876	0.0906174	-15.1048	1.51e-51	6.17e-50	PANK1
ENSG00000188993	283.75	-5.07129	0.335754	-15.1042	1.52e-51	6.22e-50	LRRC66
ENSG00000066827	1819.87	1.29492	0.0857991	15.0925	1.81e-51	7.41e-50	ZFAT
ENSG00000120526	995.903	1.62904	0.107951	15.0906	1.87e-51	7.61e-50	NUDCD1
ENSG00000093009	774.632	3.15802	0.209349	15.085	2.03e-51	8.28e-50	CDC45
ENSG00000154839	367.767	2.34219	0.1553	15.0817	2.14e-51	8.68e-50	SKA1
ENSG00000182759	138.914	-6.65333	0.441342	-15.0752	2.36e-51	9.56e-50	MAFA
ENSG00000095464	210.141	7.39726	0.490727	15.0741	2.4e-51	9.69e-50	PDE6C
ENSG00000159714	120.197	-3.39645	0.225315	-15.0742	2.39e-51	9.69e-50	ZDHHC1
ENSG00000114346	3135.83	2.95568	0.196175	15.0665	2.69e-51	1.09e-49	ECT2
ENSG00000146278	2215.97	-2.47342	0.164169	-15.0663	2.7e-51	1.09e-49	PNRC1
ENSG00000180398	1989.28	-1.36098	0.0903548	-15.0626	2.85e-51	1.15e-49	MCFD2
ENSG00000101347	758.506	2.40683	0.159793	15.0621	2.87e-51	1.15e-49	SAMHD1
ENSG00000116016	401.559	-5.2117	0.346027	-15.0615	2.9e-51	1.16e-49	EPAS1
ENSG00000124120	627.742	-2.70465	0.179575	-15.0614	2.91e-51	1.16e-49	TTPAL
ENSG00000126787	3461.57	2.35897	0.156636	15.0602	2.96e-51	1.18e-49	DLGAP5
ENSG00000140836	761.734	2.73864	0.181927	15.0535	3.27e-51	1.31e-49	ZFHX3
ENSG00000179409	933.44	2.10992	0.140197	15.0497	3.47e-51	1.38e-49	GEMIN4
ENSG00000124702	3959.2	-1.83216	0.121771	-15.0459	3.67e-51	1.46e-49	KLHDC3
ENSG00000116750	2701.44	1.51508	0.100815	15.0284	4.79e-51	1.9e-49	UCHL5
ENSG00000170162	231.387	-3.57082	0.237643	-15.026	4.96e-51	1.97e-49	VGLL2
ENSG00000165271	3065.24	1.47726	0.0983734	15.0168	5.7e-51	2.25e-49	NOL6
ENSG00000179841	309.947	4.41855	0.294277	15.0149	5.86e-51	2.32e-49	AKAP5
ENSG00000133739	368.828	2.50471	0.166818	15.0146	5.89e-51	2.32e-49	LRRCC1
ENSG00000172197	193.809	2.32856	0.155162	15.0073	6.57e-51	2.59e-49	MBOAT1
ENSG00000113763	743.131	-7.19699	0.47957	-15.0072	6.59e-51	2.59e-49	UNC5A
ENSG00000149636	837.178	2.7126	0.180781	15.0049	6.82e-51	2.67e-49	DSN1
ENSG00000134690	986.481	1.62976	0.108618	15.0045	6.86e-51	2.69e-49	CDCA8
ENSG00000006534	260.777	-8.28139	0.551938	-15.0042	6.89e-51	2.69e-49	ALDH3B1
ENSG00000161664	118.028	-5.43977	0.362753	-14.9958	7.82e-51	3.05e-49	ASB16
ENSG00000176890	3683.72	2.34473	0.15641	14.991	8.41e-51	3.28e-49	TYMS
ENSG00000169679	1611.27	1.89938	0.126735	14.987	8.93e-51	3.47e-49	BUB1
ENSG00000178921	2633.42	2.14218	0.142939	14.9867	8.97e-51	3.48e-49	PFAS
ENSG00000108106	2794	1.34464	0.0897443	14.983	9.49e-51	3.68e-49	UBE2S
ENSG00000186642	718.095	-10.0691	0.672203	-14.9792	1e-50	3.89e-49	PDE2A
ENSG00000148516	4533.34	-1.13291	0.0756334	-14.979	1.01e-50	3.89e-49	ZEB1
ENSG00000196743	381.847	-1.95648	0.130639	-14.9763	1.05e-50	4.05e-49	GM2A
ENSG00000092853	712.335	3.19303	0.213227	14.9748	1.07e-50	4.14e-49	CLSPN
ENSG00000096063	5114.28	1.86656	0.124697	14.9688	1.17e-50	4.52e-49	SRPK1
ENSG00000100100	273.06	-3.35468	0.224284	-14.9573	1.4e-50	5.36e-49	PIK3IP1
ENSG00000181104	1463.98	2.03044	0.135816	14.9499	1.56e-50	5.98e-49	F2R
ENSG00000175274	6140.83	-3.46443	0.231994	-14.9333	2e-50	7.67e-49	TP53I11
ENSG00000100629	431.704	2.49307	0.167207	14.91	2.84e-50	1.08e-48	CEP128
ENSG00000188848	604.969	3.97335	0.266494	14.9097	2.85e-50	1.09e-48	BEND4
ENSG00000165434	630.366	-2.77077	0.18586	-14.9078	2.93e-50	1.12e-48	PGM2L1
ENSG00000173207	1081.72	2.28355	0.153229	14.9029	3.16e-50	1.2e-48	CKS1B
ENSG00000104936	2169.81	-3.26295	0.219008	-14.8988	3.36e-50	1.28e-48	DMPK
ENSG00000040275	1397.66	1.99133	0.133797	14.8832	4.24e-50	1.61e-48	SPDL1
ENSG00000171604	2722.76	-2.95649	0.198654	-14.8826	4.27e-50	1.62e-48	CXXC5
ENSG00000204394	7458.41	1.39745	0.0939737	14.8706	5.11e-50	1.93e-48	VARS
ENSG00000087074	796.412	-2.98481	0.200984	-14.851	6.86e-50	2.59e-48	PPP1R15A
ENSG00000152661	2543.52	2.66835	0.179693	14.8495	7.01e-50	2.64e-48	GJA1
ENSG00000204922	665.783	2.059	0.138735	14.8412	7.93e-50	2.98e-48	C11orf83
ENSG00000161896	300.429	-4.69134	0.316123	-14.8402	8.05e-50	3.02e-48	IP6K3
ENSG00000134697	2514.48	1.19445	0.0805007	14.8378	8.35e-50	3.13e-48	GNL2
ENSG00000160208	5039.51	1.51095	0.101847	14.8355	8.64e-50	3.24e-48	RRP1B
ENSG00000160097	3709.21	-4.94681	0.333813	-14.8191	1.1e-49	4.12e-48	FNDC5
ENSG00000105808	279.879	-3.0125	0.203389	-14.8115	1.23e-49	4.61e-48	RASA4
ENSG00000137936	121.767	-3.22577	0.217817	-14.8095	1.27e-49	4.74e-48	BCAR3
ENSG00000166503	2640.44	1.71606	0.115928	14.8029	1.4e-49	5.22e-48
ENSG00000088756	2555.13	-4.35014	0.294051	-14.7938	1.61e-49	5.96e-48	ARHGAP28
ENSG00000145730	3240.61	1.70366	0.115164	14.7933	1.62e-49	6e-48	PAM
ENSG00000203760	447.292	2.76662	0.187105	14.7865	1.79e-49	6.63e-48	CENPW
ENSG00000155816	1710.75	3.16189	0.213919	14.7808	1.95e-49	7.21e-48	FMN2
ENSG00000198133	343.093	-8.85552	0.599327	-14.7758	2.1e-49	7.75e-48	TMEM229B
ENSG00000138821	1481.86	2.87244	0.194497	14.7686	2.34e-49	8.61e-48	SLC39A8
ENSG00000141556	6273.99	1.18562	0.0802839	14.7679	2.36e-49	8.69e-48	TBCD
ENSG00000213563	627.377	-2.01273	0.136565	-14.7382	3.66e-49	1.35e-47	C8orf82
ENSG00000159055	1154.36	1.7873	0.121284	14.7365	3.76e-49	1.38e-47	MIS18A
ENSG00000171310	201.09	-5.92662	0.402571	-14.7219	4.66e-49	1.71e-47	CHST11
ENSG00000183624	743.097	1.91173	0.129882	14.719	4.87e-49	1.78e-47	HMCES
ENSG00000133119	1845.02	2.33779	0.158887	14.7136	5.27e-49	1.93e-47	RFC3
ENSG00000250510	465.88	-4.58017	0.311825	-14.6882	7.67e-49	2.8e-47	GPR162
ENSG00000103066	446.783	-2.61005	0.177742	-14.6845	8.11e-49	2.95e-47	PLA2G15
ENSG00000185112	277.764	-6.13536	0.417889	-14.6818	8.43e-49	3.07e-47	FAM43A
ENSG00000186185	1685.23	2.3067	0.157115	14.6816	8.45e-49	3.07e-47	KIF18B
ENSG00000105559	408.016	-3.48188	0.237308	-14.6724	9.69e-49	3.51e-47	PLEKHA4
ENSG00000196782	1660.8	-2.02667	0.13817	-14.6679	1.03e-48	3.75e-47	MAML3
ENSG00000152217	1550.48	-2.56696	0.175036	-14.6653	1.07e-48	3.89e-47	SETBP1
ENSG00000175215	4971.99	-1.88653	0.128785	-14.6487	1.37e-48	4.96e-47	CTDSP2
ENSG00000103257	7436.65	2.50919	0.171319	14.6463	1.42e-48	5.12e-47	SLC7A5
ENSG00000177084	4045.66	2.08485	0.142352	14.6457	1.43e-48	5.16e-47	POLE
ENSG00000083857	1691.22	-3.75385	0.256525	-14.6334	1.72e-48	6.17e-47	FAT1
ENSG00000125398	1902.97	-3.18995	0.217995	-14.6331	1.73e-48	6.2e-47	SOX9
ENSG00000113966	377.642	2.13143	0.145675	14.6314	1.77e-48	6.35e-47	ARL6
ENSG00000100077	927.163	-1.99496	0.13642	-14.6237	1.98e-48	7.09e-47	ADRBK2
ENSG00000106992	331.996	-3.75126	0.256808	-14.6073	2.52e-48	9.02e-47	AK1
ENSG00000120756	717.611	2.43594	0.166817	14.6025	2.71e-48	9.65e-47	PLS1
ENSG00000126947	1614.65	-2.24498	0.15379	-14.5977	2.91e-48	1.03e-46	ARMCX1
ENSG00000094804	1860.09	3.6871	0.252735	14.5888	3.31e-48	1.18e-46	CDC6
ENSG00000119912	1955.2	1.82542	0.125164	14.5843	3.54e-48	1.26e-46	IDE
ENSG00000109184	2037.94	1.5213	0.104325	14.5822	3.64e-48	1.29e-46	DCUN1D4
ENSG00000144354	2664.44	3.10655	0.21309	14.5786	3.84e-48	1.36e-46	CDCA7
ENSG00000105939	1040.05	2.19878	0.150877	14.5733	4.15e-48	1.47e-46	ZC3HAV1
ENSG00000167670	1537.43	2.3475	0.161109	14.5709	4.3e-48	1.52e-46	CHAF1A
ENSG00000119285	5626.08	2.11827	0.145444	14.5642	4.75e-48	1.67e-46	HEATR1
ENSG00000175104	864.697	-2.26352	0.155523	-14.5543	5.49e-48	1.93e-46	TRAF6
ENSG00000133878	1075.16	-2.66833	0.183624	-14.5315	7.65e-48	2.69e-46	DUSP26
ENSG00000087245	2670.09	2.83304	0.195099	14.5211	8.91e-48	3.13e-46	MMP2
ENSG00000160688	1341.63	0.982363	0.0676686	14.5173	9.42e-48	3.3e-46	FLAD1
ENSG00000162062	458.464	2.231	0.15377	14.5087	1.07e-47	3.73e-46	C16orf59
ENSG00000137513	1010.26	1.64606	0.113456	14.5083	1.07e-47	3.75e-46	NARS2
ENSG00000112186	5067.47	-3.34937	0.230909	-14.5052	1.12e-47	3.92e-46	CAP2
ENSG00000111665	1085.56	2.76231	0.190588	14.4936	1.33e-47	4.63e-46	CDCA3
ENSG00000122566	43648.6	1.10081	0.0759623	14.4915	1.37e-47	4.77e-46	HNRNPA2B1
ENSG00000132589	3437.47	0.960756	0.0663045	14.4901	1.4e-47	4.86e-46	FLOT2
ENSG00000132688	32128.7	-3.35972	0.231924	-14.4863	1.48e-47	5.13e-46	NES
ENSG00000100479	466.167	3.42668	0.236558	14.4855	1.5e-47	5.18e-46	POLE2
ENSG00000164087	352.843	2.24064	0.154714	14.4825	1.56e-47	5.41e-46	POC1A
ENSG00000107819	1265.96	2.60398	0.179859	14.4779	1.67e-47	5.77e-46	SFXN3
ENSG00000109458	1275.77	-2.51541	0.17376	-14.4764	1.71e-47	5.89e-46	GAB1
ENSG00000106462	3798.24	0.886943	0.0612815	14.4733	1.79e-47	6.16e-46	EZH2
ENSG00000035499	903.086	2.41711	0.167032	14.4709	1.85e-47	6.36e-46	DEPDC1B
ENSG00000159251	4070.58	-10.8859	0.752679	-14.4629	2.08e-47	7.14e-46	ACTC1
ENSG00000080839	817.279	2.78818	0.192796	14.4618	2.11e-47	7.24e-46	RBL1
ENSG00000058453	2392.41	1.88054	0.130121	14.4522	2.43e-47	8.31e-46	CROCC
ENSG00000146263	1008.79	2.27494	0.15748	14.4459	2.66e-47	9.1e-46	MMS22L
ENSG00000234899	106.477	-4.2475	0.294068	-14.4439	2.74e-47	9.34e-46	SOX9-AS1
ENSG00000135097	2934.66	1.7932	0.124222	14.4355	3.09e-47	1.05e-45	MSI1
ENSG00000100162	401.642	3.10182	0.214904	14.4335	3.18e-47	1.08e-45	CENPM
ENSG00000114503	5149.61	1.05681	0.0732975	14.4181	3.98e-47	1.35e-45	NCBP2
ENSG00000036448	133.164	-4.52666	0.313981	-14.417	4.05e-47	1.37e-45	MYOM2
ENSG00000107719	546.129	2.33606	0.162036	14.4169	4.05e-47	1.37e-45	PALD1
ENSG00000228672	133.873	-4.81715	0.334161	-14.4157	4.12e-47	1.4e-45	PROB1
ENSG00000146476	1033.54	1.44352	0.100157	14.4126	4.31e-47	1.46e-45	C6orf211
ENSG00000243444	361.636	-5.54137	0.384723	-14.4035	4.92e-47	1.66e-45	PALM2
ENSG00000221869	111.045	-3.12397	0.21691	-14.4022	5.01e-47	1.69e-45	CEBPD
ENSG00000174791	248.388	-5.22528	0.362834	-14.4013	5.08e-47	1.71e-45	RIN1
ENSG00000165272	2389.63	2.77646	0.192834	14.3982	5.31e-47	1.78e-45	AQP3
ENSG00000136997	60390.2	2.5013	0.173758	14.3953	5.54e-47	1.86e-45	MYC
ENSG00000104635	2109.59	1.5148	0.105239	14.3939	5.65e-47	1.89e-45	SLC39A14
ENSG00000099901	4764.65	1.86114	0.12934	14.3895	6.02e-47	2.01e-45	RANBP1
ENSG00000146731	15267.6	0.759024	0.0527592	14.3866	6.28e-47	2.1e-45	CCT6A
ENSG00000087263	1670.62	1.58586	0.110238	14.3858	6.35e-47	2.12e-45	OGFOD1
ENSG00000177302	866.624	1.73288	0.120541	14.3759	7.33e-47	2.44e-45	TOP3A
ENSG00000140263	2024.94	2.57003	0.178831	14.3713	7.84e-47	2.61e-45	SORD
ENSG00000103342	7245.35	0.984164	0.0685336	14.3603	9.18e-47	3.05e-45	GSPT1
ENSG00000130433	181.808	-3.52333	0.24537	-14.3593	9.32e-47	3.09e-45	CACNG6
ENSG00000117598	313.066	3.57271	0.249044	14.3457	1.13e-46	3.76e-45
ENSG00000173726	13157.1	-1.2968	0.0904011	-14.3449	1.15e-46	3.79e-45	TOMM20
ENSG00000181754	730.263	-2.05551	0.143416	-14.3325	1.37e-46	4.53e-45	AMIGO1
ENSG00000128039	693.114	1.60286	0.111879	14.3267	1.49e-46	4.92e-45	SRD5A3
ENSG00000058804	2692.11	2.26291	0.157963	14.3256	1.52e-46	4.99e-45	NDC1
ENSG00000117862	1211.74	1.14216	0.0797441	14.3228	1.58e-46	5.19e-45	TXNDC12
ENSG00000165501	611.97	2.26625	0.158338	14.3128	1.82e-46	5.99e-45	LRR1
ENSG00000141447	1680.14	1.63741	0.114487	14.3022	2.12e-46	6.96e-45	OSBPL1A
ENSG00000082126	143.519	5.99274	0.419032	14.3014	2.14e-46	7.03e-45	MPP4
ENSG00000261126	177.32	-2.26852	0.158659	-14.2981	2.25e-46	7.36e-45	RBFADN
ENSG00000151117	102.772	-3.02238	0.211426	-14.2952	2.34e-46	7.66e-45	TMEM86A
ENSG00000007944	993.893	-1.58596	0.110955	-14.2937	2.39e-46	7.81e-45	MYLIP
ENSG00000116237	1750.42	1.45429	0.101769	14.2901	2.52e-46	8.22e-45	ICMT
ENSG00000116133	7633.87	1.84766	0.129318	14.2877	2.61e-46	8.49e-45	DHCR24
ENSG00000116711	332.99	3.07229	0.215133	14.2809	2.88e-46	9.36e-45	PLA2G4A
ENSG00000091986	196.407	5.67043	0.397334	14.2712	3.31e-46	1.07e-44	CCDC80
ENSG00000170312	2416.79	2.53189	0.17745	14.2682	3.46e-46	1.12e-44	CDK1
ENSG00000167371	450.719	-2.62276	0.183851	-14.2657	3.58e-46	1.16e-44	PRRT2
ENSG00000143374	1251.86	1.26237	0.0885173	14.2613	3.82e-46	1.23e-44	TARS2
ENSG00000176771	1778.35	5.29164	0.371143	14.2577	4.02e-46	1.3e-44	NCKAP5
ENSG00000160323	127.034	-2.578	0.180887	-14.252	4.36e-46	1.4e-44	ADAMTS13
ENSG00000186603	1098.64	3.7896	0.266046	14.2442	4.87e-46	1.57e-44	HPDL
ENSG00000143401	6449.79	1.76859	0.12417	14.2432	4.94e-46	1.59e-44	ANP32E
ENSG00000105880	148.871	2.5438	0.178613	14.242	5.03e-46	1.62e-44	DLX5
ENSG00000101158	5836.65	0.975742	0.0685359	14.2369	5.4e-46	1.73e-44	NELFCD
ENSG00000153132	1561.97	1.4039	0.098647	14.2315	5.84e-46	1.87e-44	CLGN
ENSG00000142765	293.854	-2.84334	0.199808	-14.2304	5.93e-46	1.9e-44	SYTL1
ENSG00000187244	801.764	-2.82893	0.19882	-14.2286	6.09e-46	1.94e-44	BCAM
ENSG00000177000	964.221	-2.23673	0.157301	-14.2194	6.94e-46	2.21e-44	MTHFR
ENSG00000169689	1213.37	1.51489	0.106624	14.2078	8.2e-46	2.61e-44	STRA13
ENSG00000125630	2636.51	1.73704	0.122297	14.2034	8.73e-46	2.78e-44	POLR1B
ENSG00000107937	4530.52	1.0341	0.0728081	14.203	8.77e-46	2.79e-44	GTPBP4
ENSG00000109084	6367.44	1.76622	0.124376	14.2007	9.08e-46	2.88e-44	TMEM97
ENSG00000159110	618.844	-1.65135	0.116287	-14.2006	9.08e-46	2.88e-44	IFNAR2
ENSG00000135931	645.869	2.50114	0.176179	14.1966	9.61e-46	3.04e-44	ARMC9
ENSG00000077943	178.266	4.9771	0.35062	14.1951	9.82e-46	3.1e-44	ITGA8
ENSG00000103196	109.542	-5.9145	0.416909	-14.1866	1.11e-45	3.5e-44	CRISPLD2
ENSG00000062822	1625.08	2.77142	0.195363	14.186	1.12e-45	3.53e-44	POLD1
ENSG00000015475	705.407	2.94308	0.2075	14.1835	1.16e-45	3.65e-44	BID
ENSG00000110958	15751.6	1.14949	0.081093	14.175	1.31e-45	4.11e-44	PTGES3
ENSG00000118804	75.2943	-4.31726	0.30505	-14.1526	1.8e-45	5.65e-44	FAM47E-STBD1
ENSG00000076003	3580	3.42232	0.241825	14.1521	1.81e-45	5.68e-44	MCM6
ENSG00000085840	437.624	2.35681	0.166682	14.1396	2.17e-45	6.78e-44	ORC1
ENSG00000101230	202.282	-2.40091	0.169818	-14.1382	2.21e-45	6.9e-44	ISM1
ENSG00000167264	507.632	1.35933	0.0961459	14.1382	2.21e-45	6.9e-44	DUS2
ENSG00000079215	1593.42	3.70186	0.261859	14.1369	2.25e-45	7.02e-44	SLC1A3
ENSG00000149485	6626.6	2.33735	0.165338	14.1368	2.25e-45	7.02e-44	FADS1
ENSG00000109805	2833.97	1.95419	0.138256	14.1346	2.32e-45	7.23e-44	NCAPG
ENSG00000076382	2404.77	2.04876	0.144978	14.1316	2.43e-45	7.54e-44	SPAG5
ENSG00000229645	96.9576	-3.48905	0.246933	-14.1295	2.5e-45	7.75e-44	LINC00341
ENSG00000130827	2370.7	-2.29892	0.162776	-14.1233	2.73e-45	8.46e-44	PLXNA3
ENSG00000112096	4317.53	0.872405	0.0617739	14.1226	2.76e-45	8.53e-44	SOD2
ENSG00000066248	474.474	2.64775	0.187544	14.118	2.94e-45	9.09e-44	NGEF
ENSG00000038002	563.215	1.65135	0.117051	14.108	3.39e-45	1.05e-43	AGA
ENSG00000141314	885.164	-3.46916	0.245939	-14.1058	3.5e-45	1.08e-43	RHBDL3
ENSG00000228716	2312.96	2.43626	0.172786	14.0999	3.8e-45	1.17e-43	DHFR
ENSG00000100744	809.248	2.07802	0.14738	14.0998	3.81e-45	1.17e-43	GSKIP
ENSG00000241945	1873.57	1.44162	0.102266	14.0968	3.97e-45	1.22e-43	PWP2
ENSG00000142945	1456.14	1.7356	0.123133	14.0953	4.06e-45	1.24e-43	KIF2C
ENSG00000183765	633.635	2.44631	0.173612	14.0907	4.33e-45	1.33e-43	CHEK2
ENSG00000059573	4565.87	1.89983	0.134894	14.0839	4.77e-45	1.46e-43	ALDH18A1
ENSG00000166582	1503.15	2.16885	0.154015	14.0821	4.89e-45	1.49e-43	CENPV
ENSG00000184445	2514.84	2.91476	0.207006	14.0806	5e-45	1.53e-43	KNTC1
ENSG00000140323	474.842	-3.89373	0.276577	-14.0783	5.16e-45	1.57e-43	DISP2
ENSG00000163166	2000.41	1.25253	0.0889681	14.0784	5.16e-45	1.57e-43	IWS1
ENSG00000184992	1234.64	2.82417	0.200632	14.0764	5.3e-45	1.61e-43	BRI3BP
ENSG00000184967	841.266	1.62144	0.115203	14.0746	5.44e-45	1.65e-43	NOC4L
ENSG00000018236	5817.77	2.28327	0.162247	14.0729	5.58e-45	1.69e-43	CNTN1
ENSG00000119906	4561.79	-2.39623	0.170368	-14.065	6.23e-45	1.89e-43	FAM178A
ENSG00000186076	408.574	2.25621	0.160432	14.0634	6.38e-45	1.93e-43
ENSG00000104341	12578.2	1.86897	0.132905	14.0625	6.45e-45	1.95e-43	LAPTM4B
ENSG00000048140	1366.85	-2.17393	0.15465	-14.0571	6.96e-45	2.1e-43	TSPAN17
ENSG00000188486	1359.09	1.69144	0.120346	14.0548	7.2e-45	2.17e-43	H2AFX
ENSG00000114859	408.359	1.86013	0.132431	14.046	8.15e-45	2.45e-43	CLCN2
ENSG00000221829	1132.1	1.858	0.132299	14.044	8.38e-45	2.52e-43	FANCG
ENSG00000102221	927.148	1.23696	0.0881246	14.0364	9.33e-45	2.8e-43	JADE3
ENSG00000005882	686.715	-2.00675	0.142977	-14.0355	9.46e-45	2.83e-43	PDK2
ENSG00000171792	703.896	1.76829	0.125988	14.0354	9.46e-45	2.83e-43	RHNO1
ENSG00000114796	2180.75	-2.11313	0.150576	-14.0337	9.7e-45	2.9e-43	KLHL24
ENSG00000172009	2734.02	1.17308	0.0836	14.0321	9.92e-45	2.96e-43	THOP1
ENSG00000198570	2020.99	4.3545	0.310362	14.0304	1.02e-44	3.03e-43	RD3
ENSG00000198157	1602.62	2.71893	0.193801	14.0295	1.03e-44	3.06e-43	HMGN5
ENSG00000137819	379.287	4.40741	0.314321	14.022	1.14e-44	3.4e-43	PAQR5
ENSG00000131094	289.795	-3.70564	0.264406	-14.015	1.26e-44	3.75e-43	C1QL1
ENSG00000174371	1034.09	3.09408	0.220969	14.0023	1.51e-44	4.48e-43	EXO1
ENSG00000131467	4844.79	1.3727	0.0980631	13.9982	1.6e-44	4.74e-43	PSME3
ENSG00000167280	3949.86	1.53733	0.109855	13.9942	1.69e-44	5.01e-43	ENGASE
ENSG00000174442	1555.08	1.74562	0.124741	13.994	1.7e-44	5.01e-43	ZWILCH
ENSG00000039560	3565.11	2.03732	0.145624	13.9903	1.79e-44	5.28e-43	RAI14
ENSG00000196376	445.106	2.56975	0.18382	13.9797	2.07e-44	6.11e-43	SLC35F1
ENSG00000168411	1911.84	1.61412	0.115504	13.9747	2.23e-44	6.56e-43	RFWD3
ENSG00000272512	163.756	-4.43607	0.317523	-13.9709	2.35e-44	6.91e-43
ENSG00000125319	241.692	2.84162	0.203433	13.9683	2.43e-44	7.15e-43	C17orf53
ENSG00000130695	972.353	1.36376	0.097658	13.9647	2.56e-44	7.52e-43	CEP85
ENSG00000176788	7850.81	1.6086	0.115236	13.9592	2.76e-44	8.1e-43	BASP1
ENSG00000079616	2283.09	1.59013	0.114022	13.9458	3.34e-44	9.78e-43	KIF22
ENSG00000105227	117.81	-4.09194	0.293465	-13.9435	3.45e-44	1.01e-42	PRX
ENSG00000129657	1788.95	-2.29924	0.164926	-13.9411	3.56e-44	1.04e-42	SEC14L1
ENSG00000182010	661.778	2.20604	0.158379	13.9288	4.23e-44	1.23e-42	RTKN2
ENSG00000171150	1027.87	-1.25512	0.0902031	-13.9144	5.18e-44	1.51e-42	SOCS5
ENSG00000145349	3750.54	-2.16255	0.155472	-13.9096	5.54e-44	1.61e-42	CAMK2D
ENSG00000111266	1451.15	-1.41726	0.101907	-13.9074	5.71e-44	1.66e-42	DUSP16
ENSG00000242247	943.735	-2.02712	0.145845	-13.8991	6.41e-44	1.86e-42	ARFGAP3
ENSG00000237412	150.82	-5.95131	0.428492	-13.889	7.39e-44	2.14e-42	PRSS56
ENSG00000005100	1738.51	1.42491	0.102623	13.8849	7.82e-44	2.27e-42	DHX33
ENSG00000102098	1218.66	1.30227	0.0938313	13.8789	8.51e-44	2.46e-42	SCML2
ENSG00000115687	625.691	2.63463	0.189892	13.8744	9.06e-44	2.62e-42	PASK
ENSG00000055044	5669.6	1.11152	0.0801181	13.8735	9.16e-44	2.64e-42	NOP58
ENSG00000103932	1643.67	1.06888	0.0770744	13.8681	9.88e-44	2.85e-42	RPAP1
ENSG00000164109	3331.59	2.58338	0.186423	13.8576	1.14e-43	3.29e-42	MAD2L1
ENSG00000130653	96.0539	-4.53598	0.327502	-13.8502	1.27e-43	3.65e-42	PNPLA7
ENSG00000150753	12166.8	1.00859	0.0728264	13.8493	1.28e-43	3.69e-42	CCT5
ENSG00000140534	764.309	2.60471	0.188077	13.8492	1.29e-43	3.69e-42	TICRR
ENSG00000107829	1411.97	-1.62475	0.117371	-13.8428	1.41e-43	4.03e-42	FBXW4
ENSG00000139734	852.427	2.37885	0.171858	13.8419	1.42e-43	4.07e-42	DIAPH3
ENSG00000140939	580.73	-1.85804	0.134332	-13.8317	1.64e-43	4.69e-42	NOL3
ENSG00000198056	1077.81	2.52344	0.18244	13.8316	1.64e-43	4.69e-42	PRIM1
ENSG00000033050	3391.01	1.22422	0.0885321	13.828	1.73e-43	4.92e-42	ABCF2
ENSG00000115221	135.748	-7.44536	0.538438	-13.8277	1.73e-43	4.93e-42	ITGB6
ENSG00000188747	97.3131	-4.55887	0.329689	-13.8278	1.73e-43	4.93e-42	NOXA1
ENSG00000197977	2037.72	2.22696	0.161066	13.8263	1.77e-43	5.02e-42	ELOVL2
ENSG00000160117	254.607	2.76689	0.200124	13.8259	1.78e-43	5.05e-42	ANKLE1
ENSG00000103995	868.269	2.37614	0.171922	13.821	1.9e-43	5.39e-42	CEP152
ENSG00000160325	310.109	-3.25322	0.235413	-13.8192	1.95e-43	5.53e-42	CACFD1
ENSG00000198894	1664.2	-1.18503	0.085763	-13.8175	2e-43	5.65e-42	CIPC
ENSG00000196083	148.671	2.48486	0.17998	13.8063	2.34e-43	6.6e-42	IL1RAP
ENSG00000108439	429.517	1.94228	0.140744	13.8001	2.55e-43	7.18e-42	PNPO
ENSG00000143153	985.625	-3.32702	0.24113	-13.7976	2.63e-43	7.42e-42	ATP1B1
ENSG00000136824	2307.86	2.63722	0.191157	13.7961	2.69e-43	7.57e-42	SMC2
ENSG00000160867	830.977	-2.48742	0.18034	-13.7929	2.81e-43	7.9e-42	FGFR4
ENSG00000123737	1888.22	1.44974	0.105127	13.7904	2.91e-43	8.17e-42	EXOSC9
ENSG00000186907	791.563	-4.40303	0.319326	-13.7885	2.99e-43	8.38e-42	RTN4RL2
ENSG00000169299	1028.21	1.5429	0.111904	13.7877	3.02e-43	8.46e-42	PGM2
ENSG00000131153	880.146	2.80938	0.2038	13.785	3.14e-43	8.78e-42	GINS2
ENSG00000166888	169.098	-7.9041	0.573679	-13.7779	3.46e-43	9.67e-42	STAT6
ENSG00000005513	1700.28	-3.4764	0.252583	-13.7634	4.23e-43	1.18e-41	SOX8
ENSG00000001617	1545.63	3.131	0.22749	13.7633	4.24e-43	1.18e-41	SEMA3F
ENSG00000141449	116.933	3.03936	0.220847	13.7623	4.29e-43	1.2e-41	GREB1L
ENSG00000073111	3185.65	2.68778	0.195354	13.7585	4.53e-43	1.26e-41	MCM2
ENSG00000106665	768.137	-5.48352	0.398558	-13.7584	4.53e-43	1.26e-41	CLIP2
ENSG00000169684	628.121	3.03604	0.220716	13.7554	4.73e-43	1.31e-41	CHRNA5
ENSG00000235437	543.978	-1.45146	0.105542	-13.7523	4.93e-43	1.37e-41
ENSG00000135838	992.057	2.87893	0.209346	13.752	4.95e-43	1.37e-41	NPL
ENSG00000086712	2172.52	1.53332	0.111525	13.7487	5.18e-43	1.43e-41	TXLNG
ENSG00000143195	182.707	4.48509	0.326313	13.7448	5.48e-43	1.51e-41	ILDR2
ENSG00000143156	943.257	1.98072	0.144189	13.737	6.09e-43	1.68e-41	NME7
ENSG00000179958	1244	2.56187	0.186575	13.7311	6.62e-43	1.82e-41	DCTPP1
ENSG00000147573	1925.33	-2.44616	0.178201	-13.7269	7e-43	1.93e-41	TRIM55
ENSG00000166813	387.33	2.88048	0.209915	13.7221	7.49e-43	2.06e-41	KIF7
ENSG00000183044	526.869	-3.38839	0.247019	-13.7171	8.02e-43	2.2e-41	ABAT
ENSG00000111276	4932.28	-1.79922	0.131168	-13.7169	8.04e-43	2.21e-41	CDKN1B
ENSG00000125450	2370.38	1.67508	0.122129	13.7157	8.18e-43	2.24e-41	NUP85
ENSG00000173692	4694.71	0.851835	0.0621117	13.7146	8.3e-43	2.27e-41	PSMD1
ENSG00000100029	4014.89	1.02031	0.0744557	13.7035	9.67e-43	2.64e-41	PES1
ENSG00000172296	102.295	6.1692	0.450264	13.7013	9.98e-43	2.72e-41	SPTLC3
ENSG00000186326	174.246	4.37333	0.319284	13.6973	1.05e-42	2.87e-41	RGS9BP
ENSG00000106153	7161.16	0.887043	0.0648204	13.6846	1.25e-42	3.42e-41	CHCHD2
ENSG00000186871	442.049	2.74158	0.200437	13.678	1.37e-42	3.74e-41	ERCC6L
ENSG00000156970	1655.65	2.64894	0.193686	13.6765	1.4e-42	3.81e-41	BUB1B
ENSG00000121644	2527.93	1.919	0.140327	13.6752	1.43e-42	3.88e-41	DESI2
ENSG00000214402	762.412	-11.5289	0.843335	-13.6706	1.52e-42	4.13e-41	LCNL1
ENSG00000163918	1012.15	1.78176	0.130371	13.6669	1.6e-42	4.34e-41	RFC4
ENSG00000064601	1658.35	-1.25328	0.0918083	-13.6511	1.99e-42	5.37e-41	CTSA
ENSG00000160445	1291.07	-2.17388	0.159245	-13.6511	1.99e-42	5.37e-41	ZER1
ENSG00000070886	441.729	4.05657	0.297173	13.6506	2e-42	5.41e-41	EPHA8
ENSG00000168427	123.901	-6.02086	0.441088	-13.65	2.02e-42	5.44e-41	KLHL30
ENSG00000106392	909.761	1.90578	0.139675	13.6443	2.18e-42	5.88e-41	C1GALT1
ENSG00000134871	2801.29	2.53684	0.18595	13.6426	2.23e-42	6.01e-41	COL4A2
ENSG00000131171	2999.22	1.10464	0.0810113	13.6356	2.46e-42	6.6e-41	SH3BGRL
ENSG00000235997	104.086	3.24859	0.238241	13.6357	2.46e-42	6.6e-41
ENSG00000166046	211.156	-4.88728	0.358571	-13.6299	2.66e-42	7.13e-41	TCP11L2
ENSG00000186205	687.591	1.99471	0.14643	13.6223	2.95e-42	7.91e-41	2022-03-01
ENSG00000182504	757.302	1.9555	0.143624	13.6155	3.24e-42	8.67e-41	CEP97
ENSG00000152377	1532.33	4.04458	0.297065	13.6151	3.26e-42	8.7e-41	SPOCK1
ENSG00000167701	100.079	-4.02239	0.29561	-13.6071	3.63e-42	9.7e-41	GPT
ENSG00000065183	3922.17	1.11044	0.0816327	13.6029	3.85e-42	1.03e-40	WDR3
ENSG00000160094	438.518	-1.81846	0.133713	-13.5998	4.02e-42	1.07e-40	ZNF362
ENSG00000035687	2014.72	1.71932	0.126432	13.5987	4.07e-42	1.08e-40	ADSS
ENSG00000123933	2895.37	-1.7248	0.126879	-13.5941	4.34e-42	1.15e-40	MXD4
ENSG00000121440	2609.77	-2.24063	0.164975	-13.5817	5.14e-42	1.37e-40	PDZRN3
ENSG00000180537	510.199	-8.51536	0.627952	-13.5605	6.86e-42	1.82e-40	RNF182
ENSG00000196459	591.401	-1.70861	0.126028	-13.5574	7.17e-42	1.9e-40	TRAPPC2
ENSG00000198604	4867.37	1.52153	0.112347	13.5432	8.7e-42	2.3e-40	BAZ1A
ENSG00000239521	386.297	-3.20352	0.236565	-13.5418	8.86e-42	2.34e-40
ENSG00000088325	4761.58	1.85938	0.137503	13.5224	1.15e-41	3.04e-40	TPX2
ENSG00000247077	1698.31	1.7496	0.129399	13.521	1.18e-41	3.1e-40	PGAM5
ENSG00000130713	1479.16	1.90623	0.141045	13.515	1.28e-41	3.36e-40	EXOSC2
ENSG00000151062	1564.23	-2.27599	0.168617	-13.498	1.61e-41	4.23e-40	CACNA2D4
ENSG00000128016	136.091	-3.83226	0.284165	-13.4861	1.89e-41	4.97e-40	ZFP36
ENSG00000113231	182.582	2.4502	0.1817	13.4849	1.92e-41	5.04e-40	PDE8B
ENSG00000159131	4563.05	1.26824	0.0940739	13.4813	2.01e-41	5.28e-40	GART
ENSG00000092470	458.725	3.11163	0.23086	13.4784	2.1e-41	5.49e-40	WDR76
ENSG00000131016	1015.29	3.92908	0.291564	13.4759	2.17e-41	5.68e-40	AKAP12
ENSG00000186047	1569.47	2.38762	0.177198	13.4743	2.22e-41	5.79e-40	DLEU7
ENSG00000138413	1694.81	1.77037	0.131433	13.4698	2.36e-41	6.15e-40	IDH1
ENSG00000165238	1477.74	-1.80222	0.133816	-13.4679	2.42e-41	6.3e-40	WNK2
ENSG00000129484	1199.62	1.25017	0.0928315	13.4671	2.44e-41	6.36e-40	PARP2
ENSG00000115504	1164.77	1.18968	0.0883486	13.4658	2.49e-41	6.47e-40	EHBP1
ENSG00000128849	143.625	-2.98681	0.221854	-13.4629	2.58e-41	6.72e-40	CGNL1
ENSG00000215440	414.577	-1.97732	0.146885	-13.4617	2.63e-41	6.83e-40	NPEPL1
ENSG00000232224	234.917	-8.75433	0.650327	-13.4614	2.64e-41	6.84e-40	LINC00202-1
ENSG00000165490	513.869	3.72767	0.277053	13.4547	2.89e-41	7.49e-40	C11orf82
ENSG00000010165	1407.04	1.13868	0.0846716	13.4482	3.16e-41	8.17e-40	METTL13
ENSG00000171124	89.8672	3.96852	0.295389	13.4349	3.78e-41	9.76e-40	FUT3
ENSG00000150990	1888.66	1.72662	0.128594	13.4269	4.2e-41	1.09e-39	DHX37
ENSG00000090273	2582.29	1.13003	0.0842102	13.4191	4.67e-41	1.21e-39	NUDC
ENSG00000175806	262.05	-2.86872	0.21378	-13.419	4.68e-41	1.21e-39	MSRA
ENSG00000110104	2344.03	2.50486	0.186686	13.4175	4.78e-41	1.23e-39	CCDC86
ENSG00000185340	440.164	-1.83754	0.13698	-13.4147	4.96e-41	1.28e-39	GAS2L1
ENSG00000163281	967.885	1.27231	0.0948573	13.4129	5.08e-41	1.31e-39	GNPDA2
ENSG00000067141	6355.47	-1.80269	0.134422	-13.4107	5.24e-41	1.34e-39	NEO1
ENSG00000180999	691.539	-8.13805	0.606894	-13.4094	5.33e-41	1.37e-39	C1orf105
ENSG00000141349	1680.51	1.72442	0.128707	13.3981	6.21e-41	1.59e-39	G6PC3
ENSG00000123416	37050.5	2.06323	0.15401	13.3967	6.32e-41	1.62e-39	TUBA1B
ENSG00000120802	8668.85	1.63126	0.121791	13.3939	6.56e-41	1.68e-39	TMPO
ENSG00000165689	2225.74	1.5277	0.114077	13.3919	6.75e-41	1.72e-39	SDCCAG3
ENSG00000144647	1732.25	1.56565	0.116915	13.3913	6.8e-41	1.73e-39	POMGNT2
ENSG00000172465	379.82	-1.58387	0.118283	-13.3905	6.87e-41	1.75e-39	TCEAL1
ENSG00000102931	911.454	-1.36994	0.102324	-13.3882	7.08e-41	1.8e-39	ARL2BP
ENSG00000150760	1469.6	-1.35243	0.101019	-13.388	7.11e-41	1.81e-39	DOCK1
ENSG00000164574	1902.28	-2.85418	0.21321	-13.3867	7.23e-41	1.84e-39	GALNT10
ENSG00000185650	2030.56	-2.33626	0.174606	-13.3802	7.89e-41	2e-39	ZFP36L1
ENSG00000106605	834.028	1.88238	0.140741	13.3748	8.48e-41	2.15e-39	BLVRA
ENSG00000196177	1326.66	1.91431	0.143133	13.3743	8.54e-41	2.16e-39	ACADSB
ENSG00000131470	567.315	2.08733	0.156127	13.3694	9.13e-41	2.31e-39	PSMC3IP
ENSG00000103187	2805.21	2.43014	0.181802	13.367	9.43e-41	2.38e-39	COTL1
ENSG00000123352	1831.45	-1.45079	0.108577	-13.3618	1.01e-40	2.55e-39	SPATS2
ENSG00000167460	3268.36	1.55917	0.116704	13.3601	1.03e-40	2.61e-39	TPM4
ENSG00000150768	2080.95	1.14012	0.0853713	13.3549	1.11e-40	2.79e-39	DLAT
ENSG00000134057	2695.38	1.97173	0.147741	13.3458	1.25e-40	3.15e-39	CCNB1
ENSG00000169891	1168.64	-3.5819	0.268581	-13.3364	1.42e-40	3.57e-39	REPS2
ENSG00000171724	1802.96	4.90259	0.367614	13.3362	1.42e-40	3.58e-39	VAT1L
ENSG00000100714	6478.86	2.35661	0.176718	13.3355	1.44e-40	3.61e-39	MTHFD1
ENSG00000113083	278.488	5.56307	0.417249	13.3327	1.49e-40	3.74e-39	LOX
ENSG00000124493	875.193	-7.40585	0.555808	-13.3245	1.67e-40	4.17e-39	GRM4
ENSG00000177889	4384.18	1.06047	0.0796027	13.322	1.72e-40	4.31e-39	UBE2N
ENSG00000089902	2555.75	-1.09266	0.0820291	-13.3204	1.76e-40	4.4e-39	RCOR1
ENSG00000097046	1100.96	2.61245	0.196195	13.3156	1.88e-40	4.69e-39	CDC7
ENSG00000260947	1708.68	-1.80773	0.13577	-13.3147	1.9e-40	4.74e-39
ENSG00000114439	2063.75	-1.85539	0.139367	-13.313	1.95e-40	4.84e-39	BBX
ENSG00000130844	590.111	1.79499	0.134865	13.3095	2.04e-40	5.07e-39	ZNF331
ENSG00000146090	208.166	-6.46286	0.485765	-13.3045	2.18e-40	5.41e-39	RASGEF1C
ENSG00000178999	829.825	2.29082	0.172206	13.3028	2.23e-40	5.53e-39	AURKB
ENSG00000183684	4152.29	1.21351	0.0912351	13.301	2.29e-40	5.66e-39	ALYREF
ENSG00000160991	858.135	1.71795	0.129209	13.2959	2.45e-40	6.06e-39	ORAI2
ENSG00000165312	212.668	-2.59485	0.195295	-13.2868	2.76e-40	6.83e-39	OTUD1
[truncated: 23,893 more rows]

## Sheet: Supplementary Table 4
Supplementary Table 4: Differentially expressed genes following OTX2 silencing in MB3W1 Group 3 MB tumorspheres
[truncated: 24,860 more rows]

[truncated: 14 more sheets: Supplementary Table 5, Supplementary Table 6, Supplementary Table 7, Supplementary Table 8, Supplementary Table 9, Supplementary Table 10, Supplementary Table 11, Supplementary Table 12, Supplementary Table 13, Supplementary Table 14, Supplementary Table 15, Supplementary Table 16, Supplementary Table 17, Supplementary Table 18]
