# Supplementary material for: A group 3 medulloblastoma stem cell program is maintained by OTX2-mediated alternative splicing
Source: Nat Cell Biol. 2024 Jul 18;26(8):1233–46. doi: 10.1038/s41556-024-01460-5 (PMC11321995; doi:10.1038/s41556-024-01460-5)
Supplement: Supplementary file 3 — Statistical source data. [file 41556_2024_1460_MOESM3_ESM.xlsx]

## Sheet: Figure 2
Figure 2a
HDMB03			MB3W1
siCTRL	siOTX2		siCTRL	siOTX2
0.996382	0.00990123		1.28098	0.141945
1.11623	0.0805123		1.16679	0.282232
0.887386	0.0948789		1.02702	0.120282
			0.525205	0.237518

## Sheet: Figure 3
Figure 3e						Figure 3h
MADD - HDMB03			MADD-MB3W1			PPHLN1-HDMB03			PPHLN1-MB3W1
siCTRL	siOTX2		siCTRL	siOTX2		siCTRL	siOTX2		siCTRL	siOTX2
0.214994	0.529799		0.22613	0.422583		0.708025	0.564385		0.680742	0.4292
0.209926	0.570757		0.2539	0.489684		0.749858	0.477565		0.652387	0.466808
0.225611	0.691309		0.34924	0.620033		0.70668	0.486127		0.575069	0.33884
Figure 3n
PPHLN1						MADD
PPHLN1 WT GFP+	PPHLN1 delta HD GFP+	PPHLN1 WT GFP-	PPHLN1 delta HD GFP-			MADD WT GFP+	MADD delta HD GFP+	MADD WT GFP-	MADD delta HD GFP-
0.726513	0.674526	0.703814	0.724905			0.213172	0.200496	0.17129	0.248339
0.722968	0.632166	0.683051	0.676821			0.171147	0.229781	0.294046	0.19888
0.684737	0.710652	0.69686	0.697623

## Sheet: Figure 4
Figure 4a
							log value
GO: Biological Process	GO:0031175	neuron projection development		2.43e-13	1.458e-09	1.458e-09	8.83624	1.353e-08	85	1197	ERCC6,MAP2,MAP4,ACHE,ACTB,PICALM,RYK,TTC8,TAOK3,ARID1B,KIDINS220,NRXN1,ATXN2,NLGN2,FGFR1,MAP4K4,CARM1,SEMA3F,EVL,PPFIA2,ITSN1,APBB2,CAMK1,RUFY3,CASK,STAU2,ENAH,FOXP1,CTNNA1,TBC1D23,MAPK9,GAB1,SOS1,AHI1,KIF1A,MYCBP2,DAB1,DGKG,NFASC,SPIRE1,NCAM1,CLASP2,DBN1,CUL7,EPB41L3,NCDN,PTK2,SYNGAP1,BLOC1S6,NEO1,PTPN9,STX3,DST,NDEL1,STXBP1,PTPRD,PTPRF,SNAP91,DGUOK,CPNE1,DMD,GOLGA4,DYNC1I2,RAC1,DNM2,CACNA1F,DDR…
GO: Biological Process	GO:0048666	neuron development		2.171e-12	1.303e-08	6.514e-09	8.18615	6.043e-08	90	1358	ERCC6,MAP2,MAP4,ACHE,ACTB,PICALM,RYK,TTC8,TAOK3,ARID1B,KIDINS220,NRXN1,ATXN2,NLGN2,FGFR1,MAP4K4,CARM1,SEMA3F,EVL,PPFIA2,ITSN1,APBB2,CAMK1,RUFY3,CASK,STAU2,ENAH,FOXP1,CTNNA1,TBC1D23,MAPK9,GAB1,SOS1,AHI1,KIF1A,MYCBP2,DAB1,DGKG,NFASC,SPIRE1,NCAM1,CLASP2,DBN1,CUL7,EPB41L3,WNK1,NCDN,PTK2,SYNGAP1,BLOC1S6,NEO1,PTPN9,STX3,DST,NDEL1,STXBP1,PTPRD,PTPRF,SNAP91,DGUOK,CPNE1,DCLK2,DMD,GOLGA4,DYNC1I2,RAC1,DNM2,…
GO: Biological Process	GO:0032989	cellular component morphogenesis		3.53e-12	2.118e-08	7.061e-09	8.15113	6.551e-08	69	914	TPM1,MAP2,ACHE,ACTB,RREB1,PICALM,RYK,TTC8,TAOK3,KIDINS220,NRXN1,ATXN2,AGFG1,MAP4K4,SEMA3F,EVL,PPFIA2,APBB2,FHOD3,RUFY3,CASK,STAU2,ENAH,FOXP1,GAB1,SOS1,KIF1A,MYCBP2,DAB1,NFASC,NCAM1,CLASP2,DBN1,CUL7,EPB41L3,ITGB4,MFF,PTK2,SYNGAP1,PHLDB1,NEO1,DST,NDEL1,STXBP1,PTPRD,PTPRF,SNAP91,CPNE1,GOLGA4,RAC1,DNM2,CACNA1F,DDR1,RAP1GAP,ABI1,NRCAM,CAMK2B,SYNE1,OBSL1,DNM1L,SPAG9,GSK3B,VANGL2,CD9,ABI2,MACF1,RBFOX2,C…
GO: Biological Process	GO:0120039	plasma membrane bounded cell projection morphogenesis		7.33e-12	4.399e-08	7.508e-09	8.12448	6.965e-08	62	785	MAP2,ACHE,ACTB,RREB1,PICALM,RYK,TTC8,TAOK3,KIDINS220,NRXN1,ATXN2,MAP4K4,SEMA3F,EVL,PPFIA2,APBB2,RUFY3,CASK,STAU2,ENAH,FOXP1,GAB1,SOS1,KIF1A,MYCBP2,DAB1,NFASC,NCAM1,CLASP2,DBN1,CUL7,EPB41L3,PTK2,SYNGAP1,NEO1,DST,NDEL1,STXBP1,PTPRD,PTPRF,SNAP91,CPNE1,GOLGA4,RAC1,DNM2,CACNA1F,DDR1,RAP1GAP,ABI1,NRCAM,CAMK2B,SYNE1,OBSL1,DNM1L,SPAG9,GSK3B,VANGL2,ABI2,MACF1,RBFOX2,CDK5,EPHA8
GO: Biological Process	GO:0032990	cell part morphogenesis		8.968e-12	5.382e-08	7.508e-09	8.12448	6.965e-08	63	809	MAP2,ACHE,ACTB,RREB1,PICALM,RYK,TTC8,TAOK3,KIDINS220,NRXN1,ATXN2,MAP4K4,SEMA3F,EVL,PPFIA2,APBB2,RUFY3,CASK,STAU2,ENAH,FOXP1,GAB1,SOS1,KIF1A,MYCBP2,DAB1,NFASC,NCAM1,CLASP2,DBN1,CUL7,EPB41L3,MFF,PTK2,SYNGAP1,NEO1,DST,NDEL1,STXBP1,PTPRD,PTPRF,SNAP91,CPNE1,GOLGA4,RAC1,DNM2,CACNA1F,DDR1,RAP1GAP,ABI1,NRCAM,CAMK2B,SYNE1,OBSL1,DNM1L,SPAG9,GSK3B,VANGL2,ABI2,MACF1,RBFOX2,CDK5,EPHA8
GO: Biological Process	GO:0048858	cell projection morphogenesis		9.587e-12	5.753e-08	7.508e-09	8.12448	6.965e-08	62	790	MAP2,ACHE,ACTB,RREB1,PICALM,RYK,TTC8,TAOK3,KIDINS220,NRXN1,ATXN2,MAP4K4,SEMA3F,EVL,PPFIA2,APBB2,RUFY3,CASK,STAU2,ENAH,FOXP1,GAB1,SOS1,KIF1A,MYCBP2,DAB1,NFASC,NCAM1,CLASP2,DBN1,CUL7,EPB41L3,PTK2,SYNGAP1,NEO1,DST,NDEL1,STXBP1,PTPRD,PTPRF,SNAP91,CPNE1,GOLGA4,RAC1,DNM2,CACNA1F,DDR1,RAP1GAP,ABI1,NRCAM,CAMK2B,SYNE1,OBSL1,DNM1L,SPAG9,GSK3B,VANGL2,ABI2,MACF1,RBFOX2,CDK5,EPHA8
GO: Biological Process	GO:0048812	neuron projection morphogenesis		9.663e-12	5.799e-08	7.508e-09	8.12448	6.965e-08	61	770	MAP2,ACHE,ACTB,PICALM,RYK,TTC8,TAOK3,KIDINS220,NRXN1,ATXN2,MAP4K4,SEMA3F,EVL,PPFIA2,APBB2,RUFY3,CASK,STAU2,ENAH,FOXP1,GAB1,SOS1,KIF1A,MYCBP2,DAB1,NFASC,NCAM1,CLASP2,DBN1,CUL7,EPB41L3,PTK2,SYNGAP1,NEO1,DST,NDEL1,STXBP1,PTPRD,PTPRF,SNAP91,CPNE1,GOLGA4,RAC1,DNM2,CACNA1F,DDR1,RAP1GAP,ABI1,NRCAM,CAMK2B,SYNE1,OBSL1,DNM1L,SPAG9,GSK3B,VANGL2,ABI2,MACF1,RBFOX2,CDK5,EPHA8
GO: Biological Process	GO:0022008	neurogenesis		1.001e-11	6.007e-08	7.508e-09	8.12448	6.965e-08	113	1940	ERCC6,MAP2,MAP4,ACHE,HIPK1,MBD1,ACTB,PICALM,RYK,TTC8,TAOK3,ARID1B,KIDINS220,NRXN1,ATXN2,NLGN2,FGFR1,MAP4K4,CARM1,SEMA3F,EVL,BIN1,PPFIA2,ITSN1,APBB2,CAMK1,RUFY3,CASK,STAU2,ENAH,SMARCE1,FOXP1,ATF4,CTNNA1,TBC1D23,MAPK9,GAB1,MYB,SOS1,HDAC9,AHI1,KIF1A,MYCBP2,IFT172,WASF3,DAB1,NAP1L1,DGKG,NFASC,SPIRE1,NCAM1,CLASP2,DBN1,CUL7,EPB41L3,WNK1,ITGB4,NCDN,PTK2,SYNGAP1,BLOC1S6,NEO1,PTPN9,BNIP2,STX3,DST,NDEL1,ST…
GO: Biological Process	GO:0030030	cell projection organization		1.512e-11	9.071e-08	1.008e-08	7.99654	9.35e-08	111	1904	TPM1,STX2,MAK,ERCC6,MAP2,MAP4,ACHE,ACTB,RREB1,PICALM,RYK,TTC8,TAOK3,ARID1B,KIDINS220,NRXN1,ATXN2,NLGN2,FGFR1,MAP4K4,VAV2,CARM1,SEMA3F,EVL,PPFIA2,ITSN1,APBB2,RNF34,CAMK1,CEP164,RUFY3,MADD,CASK,STAU2,ENAH,CEP41,ACIN1,FOXP1,CTNNA1,TBC1D23,CROCC,MAPK9,GAB1,SOS1,AHI1,KIF1A,MYCBP2,IFT172,INPP5K,TTLL5,WASF3,MTSS1,DAB1,DGKG,NFASC,SPIRE1,NCAM1,CLASP2,KAT2A,FNBP1L,DBN1,CUL7,EPB41L3,ITGB4,NCDN,PTK2,SYNGAP1,…
GO: Biological Process	GO:0120036	plasma membrane bounded cell projection organization		1.935e-11	1.161e-07	1.161e-08	7.93517	1.077e-07	109	1863	TPM1,STX2,MAK,ERCC6,MAP2,MAP4,ACHE,ACTB,RREB1,PICALM,RYK,TTC8,TAOK3,ARID1B,KIDINS220,NRXN1,ATXN2,NLGN2,FGFR1,MAP4K4,VAV2,CARM1,SEMA3F,EVL,PPFIA2,ITSN1,APBB2,RNF34,CAMK1,CEP164,RUFY3,MADD,CASK,STAU2,ENAH,CEP41,ACIN1,FOXP1,CTNNA1,TBC1D23,CROCC,MAPK9,GAB1,SOS1,AHI1,KIF1A,MYCBP2,IFT172,INPP5K,TTLL5,WASF3,MTSS1,DAB1,DGKG,NFASC,SPIRE1,NCAM1,CLASP2,FNBP1L,DBN1,CUL7,EPB41L3,ITGB4,NCDN,PTK2,SYNGAP1,NEK1,B…
GO: Biological Process	GO:0030182	neuron differentiation		3.319e-11	1.992e-07	1.81e-08	7.74232	1.68e-07	99	1639	ERCC6,MAP2,MAP4,ACHE,HIPK1,ACTB,PICALM,RYK,TTC8,TAOK3,ARID1B,KIDINS220,NRXN1,ATXN2,NLGN2,FGFR1,MAP4K4,CARM1,SEMA3F,EVL,BIN1,PPFIA2,ITSN1,APBB2,CAMK1,RUFY3,CASK,STAU2,ENAH,FOXP1,ATF4,CTNNA1,TBC1D23,MAPK9,GAB1,SOS1,HDAC9,AHI1,KIF1A,MYCBP2,IFT172,DAB1,DGKG,NFASC,SPIRE1,NCAM1,CLASP2,DBN1,CUL7,EPB41L3,WNK1,NCDN,PTK2,SYNGAP1,BLOC1S6,NEO1,PTPN9,BNIP2,STX3,DST,NDEL1,STXBP1,PTPRD,PTPRF,SNAP91,NFIX,DGUOK,C…
GO: Biological Process	GO:0048699	generation of neurons		1.362e-10	8.171e-07	6.809e-08	7.16692	6.317e-07	104	1802	ERCC6,MAP2,MAP4,ACHE,HIPK1,MBD1,ACTB,PICALM,RYK,TTC8,TAOK3,ARID1B,KIDINS220,NRXN1,ATXN2,NLGN2,FGFR1,MAP4K4,CARM1,SEMA3F,EVL,BIN1,PPFIA2,ITSN1,APBB2,CAMK1,RUFY3,CASK,STAU2,ENAH,FOXP1,ATF4,CTNNA1,TBC1D23,MAPK9,GAB1,MYB,SOS1,HDAC9,AHI1,KIF1A,MYCBP2,IFT172,DAB1,NAP1L1,DGKG,NFASC,SPIRE1,NCAM1,CLASP2,DBN1,CUL7,EPB41L3,WNK1,NCDN,PTK2,SYNGAP1,BLOC1S6,NEO1,PTPN9,BNIP2,STX3,DST,NDEL1,STXBP1,PTPRD,PTPRF,NF2…
GO: Biological Process	GO:0051640	organelle localization		1.654e-10	9.925e-07	7.635e-08	7.11719	7.083e-07	70	1018	STX2,SEH1L,MAK,CENPA,MAP2,MAP4,PICALM,BOD1,TTC8,AP1AR,ESYT2,AP3S1,MIS12,NRXN1,NLGN2,VTI1B,BIN1,CDC42BPA,PPFIA2,CNIH2,SEC31A,CEP164,MADD,SEC24C,FHOD1,CEP41,TBC1D23,CROCC,AHI1,KIF1A,IFT172,TTLL5,KIF1B,DAB1,SNAP23,SPIRE1,NCAM1,CLASP2,KAT2A,FNBP1L,PTK2,NEK1,BLOC1S6,STX3,NDEL1,STXBP1,BRCA2,SNAP91,PLEKHM2,SEC16A,DLG1,DMD,DNM1,GOLGA2,DYNC1I2,DNM2,RPGRIP1,TCF7L2,SYNE1,PCLO,SUN1,NUMA1,DNM1L,SPAG9,CEP192,T…
GO: Biological Process	GO:0000902	cell morphogenesis		4.176e-10	2.506e-06	1.782e-07	6.74909	1.654e-06	77	1197	TPM1,MAP2,ACHE,ACTB,ACTN1,RREB1,PICALM,RYK,ADD1,TTC8,AP1AR,TAOK3,CADM1,KIDINS220,NRXN1,ATXN2,MAP4K4,SEMA3F,EVL,PPFIA2,APBB2,ZNF385A,RUFY3,CASK,STAU2,ENAH,FOXP1,ATF4,PRKDC,MAPK9,GAB1,SOS1,KIF1A,MYCBP2,WASF3,DAB1,NFASC,NCAM1,CLASP2,DBN1,CUL7,EPB41L3,PTK2,SYNGAP1,NEO1,DST,NDEL1,STXBP1,PTPRD,PTPRF,SNAP91,CPNE1,DLG1,FERMT2,GOLGA4,RAC1,DNM2,CACNA1F,DDR1,RAP1GAP,ABI1,NRCAM,CAMK2B,SYNE1,OBSL1,LAMB1,DNM1L…
GO: Biological Process	GO:0000904	cell morphogenesis involved in differentiation		4.455e-10	2.674e-06	1.782e-07	6.74909	1.654e-06	63	889	MAP2,ACHE,ACTB,ACTN1,RREB1,PICALM,RYK,TTC8,AP1AR,KIDINS220,NRXN1,SEMA3F,EVL,PPFIA2,APBB2,ZNF385A,RUFY3,CASK,STAU2,ENAH,FOXP1,ATF4,PRKDC,MAPK9,GAB1,SOS1,KIF1A,MYCBP2,DAB1,NFASC,NCAM1,CLASP2,DBN1,CUL7,PTK2,SYNGAP1,NEO1,DST,NDEL1,STXBP1,PTPRD,PTPRF,SNAP91,FERMT2,GOLGA4,RAC1,DNM2,CACNA1F,RAP1GAP,ABI1,NRCAM,CAMK2B,SYNE1,OBSL1,LAMB1,DNM1L,GSK3B,VANGL2,ABI2,MACF1,RBFOX2,CDK5,EPHA8

## Sheet: Figure 5
Figure 5f					Figure 5g				Figure 5h				Figure 5i				Figure 5j			Figure 5k			Figure 5l					Figure 5m					Figure 5o
	CTRL-Mo	PPHLN1-Mo	MADD-Mo		CTRL-Mo	PPHLN1-Mo	MADD-Mo		CTRL-Mo	PPHLN1-Mo	MADD-Mo		CTRL-Mo	PPHLN1-Mo	MADD-Mo		CTRL-Mo	PPHLN1-Mo		CTRL-Mo	PPHLN1-Mo		Day 5		Day 10			Day 5		Day 10			CTRL-Mo	PPHLN1-Mo
	25005	30467	30246		317250	207900	429975		84	76	88		86.25	67	57.75		84	75		89	75		CTRL-Mo	PPHLN1-Mo	CTRL-Mo	PPHLN1-Mo		CTRL-Mo	PPHLN1-Mo	CTRL-Mo	PPHLN1-Mo		0.474205	0.139602
	10122	15594	21807		151988	150780	282310		84	69	83		81.25	72.5	60		90	67		87	66		12.35	26.77	12.62	16.18		9.82	23.98	11.52	40.28		0.559154	0.0951079
	22722	28524	37988		228375	269719	334294		72	61.5	74		101.75	44	85.5		80	73		90	69		24.28	30.71	2.92	13.1		9.93	44.5	10.22	43.18		0.528802	0.113709
	7866	14643	29736		202500	186250	261250		67	84	86		66	44.25	93.5		81	63		81	42		29.68	35.74	11.66	8.52		14.43	32.91	15.72	54.08		0.495473	0.127384
	14118	7713	24785		245000	165000	387500		86	79	89		50	39	42		85	54		91	65		9.78	22.04	17.62	5.52		16.68	44.42	20.14	71.64
	7368	12996	20166						89	82.5	93		52	40	61		75	42					19.46	16.78				11.3	61.65
	6594	8943	35763						94.5	89	95		62.5	52	72
	7692	11256	20717										67	59.5	66
	10404	4557	17363										74	40	66
	4330	7476	22243
	21028	7853	17977
	21755	12414	21034
	22739	10746	14168
	24616	18213	32588
	17445	14115	15827
	13958	7446	21411
	19831	13947	15722
	22603	8730	10761
	18140	14654	10709
	18608	9549	12062
	22063	7824	13242
	11402	10131	12403
	15755	10366	17877
	14114	11403	15353
	17649	13191	12584
	16064	11123	19074
	13022	4849	12950
	9793	5209	13941
	18331	7091	10882
	12803	5499	11415
	10953	3595	12872
	10690	4096	12691
	13779	5587	23325
	16023	4654	15746
	9902	7233	17992
	10569	5870	8994
	10868	7209	6393
	10780	7769	7528
	10297	6680	9195
	9421	3617	8266
	8319	5546	6443
	9989	7824	11355
	12938	4604	10987
	6568	4496	9233
	10085	3115	7953
	8036	3308	9969
	11092	6510	10814
	8850	8306	7065
	10043	5671	8650
	5924	5732	6430
	6215	7927	7661
	6805	4733	6008
	7229	6676	7233
	6879	5617	6622
	11246	4768	6838
	8105	5516	9596
	8449	8627	7839
	9308	5647	7581
	10868	3504	9506
	7728	6687	7412
	6226	5470	13618
	5830	5439	6500
	7456	5654	7974
	10438	3533	8063
	4927	4052	10142
	7229	4496	11271
	6375	7163	6884
	4535	11197	6015
	8015	17425	6932
	7873	8487	5600
	5156	4624	9338
	4961	3866	6347
	4981	4355	5380
	7878	3736	6251
	6749	5580	5529
	7139	4892	30137
	7310	4424	31853
	6112	3835	18725
	4703	3962	20622
	8749	4451	24384
	7491	5389	19508
	4562	3572	22030
	12705	4930	11977
	7530	4293	17508
	7284	5983	18202
	6135	8647	11263
	5804	4262	13441
	8053	4858	17012
	5891	3984	17816
	5657	4234	13362
	5844	2697	14593
	5533	5730	17958
	7556	7812	13407
	6729	4333	13453
	23286	5049	17249
	24707	3262	11901
	16348	3407	11576
	23813	3001	12538
	19683	12582	14874
	18513	14158	10292
	18760	11878	14493
	22130	7673	14279
	18118	13164	8849
	16403	12280	10144
	10801	18287	9091
	13756	13296	8561
	16951	11108	10086
	15952	8430	8571
	17599	7279	15056
	17808	8910	9922
	15213	10741	9965
	13914	12552	11330
	11978	9605	12684
	12050	9115	7826
	15350	7114	10182
	12634	9968	10669
	12588	10010	9862
	11572	10873	9197
	13952	10070	10673
	14063	14702	10900
	13031	7796	8522
	14546	7740	8355
	12209	9066	8511
	12796	8679	8794
	8902	8192	11554
	11379	12548	10012
	9620	7293	10299
	7776	8316	10532
	9813	10641	11008
	9750	8628	9839
	9644	7243	9199
	11254	8383	11623
	8258	9929	14984
	6953	10118	10471
	9736	7307	11900
	9554	9205	9124
	8588	6459	6137
	8119	7524	8382
	8250	5276	8144
	8735	6609	11733
	10444	5546	12381
	9513	6413	7830
	9698	3944	9112
	8500	5330	8750
	8316	4474	9325
	7826	3819	7724
	5809	5825	6407
		6179	7505
		4527	7793
		6023	6399
		6022	6447
		8302	7996
		4810	7436

## Sheet: Figure 6
Figure 6g				Figure 6k				Figure 6l
										days	CTRL-Mo	PPHLN1-Mo
CTRL-Mo	PPHLN1-Mo			CTRL-Mo	PPHLN1-Mo			CTRL cage 3 LN		28	1
32.8362	25.8084			5.3763	1.1505			CTRL cage 3 BN		29	1
26.5584	21.8658			3.09105	1.1319			CTRL cage 4 NN		25	1
24.7737	19.1001			3.08925	1.8813			CTRL cage 4 RN		27	1
22.0998	8.8611			4.54695	2.03985			CTRL cage 4 LN		27	1
21.9306	5.7735							PPHLN cage 4 BN		35		1
19.542	0							PPHLN cage 5 NN		34		1
16.8933	0							PPHLN cage 5 RN		37		1
								PPHLN cage 5 LN		32		1
								PPHLN cage 5 BN		32		1
								CTRL NN		19	1
								CTRL R		18	1
								CTRL L		18	1
								CTRL B		17	1
								CTRL RR		19	1
								PPHLN NN		24		1
								PPHLN R		24		1
								PPHLN L		23		1
								PPHLN RR		26		1

## Sheet: Extended Data Fig. 1
Extended Data Figure 1d
	IgG			OTX2			H3K4me3
HNRNPM	1	1	1	69.551	67.493	125.366	210.11	105.42	177.91
HNRNPC	1	1	1	59.5075	35.139	106.153	33.3589	10.8528	21.1121
ILF3	1	1	1	65.5716	34.6552	64.6689	74.5429	19.5622	19.3599
DDX5	1	1	1	150.644	225.972	258.676	1897.65	2637.58	2655.93
MATR3	1	1	1	154.343	243.032	482.706	163.71	101.125	100.079
ILF2	1	1	1	44.6318	116.162	118.193	2583.3	6888.62	3756.05
RBFOX2	1	1	1	204.364	438.065	1221.98	45.5696	26.2637	38.5859
HNRNPH	1	1	1	299.207	582.05	535.595	2005.85	4124.49	2637.58
Extended Data Figure 1e
HDMB03			MB3W1
siCTRL	siOTX2		siCTRL	siOTX2
0.953773	0.174551		0.826646	0.158257
0.980588	0.27485		1.02836	0.188854
1.06564	0.344295		1.145	0.491527
Extended Data Figure 1f
	HD siCTRL			HD siOTX2			MB siCTRL			MB siOTX2
RBFOX2	6916.5	6592.42	6950.94	22534.4	22390.7	23598.3	6650.35	5942.55	5621.23	10441.9	8516.61	7758.3
HNRNPC	23854.9	23179.7	23024.1	17628	18220.2	17960.5	26332.9	25718.6	26539.8	21460.6	20589.6	21392.9
HNRNPM	12114.5	12076.1	12976.2	7504.53	7082.79	7400.48	17480.4	17000.2	16210.6	12488.8	13165.7	11245.6

## Sheet: Extended Data Fig. 2
	RBFOX2		HNRNPC			HNRNPM
siCTRL	siOTX2		siCTRL	siOTX2		siCTRL	siOTX2
0.989626	1.83766		0.383174	0.332122		0.833283	1.71941
1.18752	2.55729		2.17329	0.280923		1.09838	1.26283
0.822858	2.45808		0.443536	1.57058		1.06834	1.17079
1.0562	2.61442		1.1556	0.855631		1.77827	0.44844
0.943799	2.46359		1.12418	1.43599		0.627237	0.396712
1.36448	0.684684		0.720221	0.601708		0.594496	0.64056
1.10799	1.28835		0.832759	0.742851		1.01369	1.31199
0.527905	1.2558		0.756985	0.361447		0.986313	0.695016
			1.41026	0.988951			1.75234
							2.61896

## Sheet: Extended Data Fig. 3
Supplementary Fig. 3b
	ILF2			ILF3				DDX5				HNRNPC				HNRNPM				MATR3				RBFOX2
siCTRL	siILF2-1	siILF2-2		siCTRL	siILF3-1	siILF3-2		siCTRL	siDDX5-1	siDDX5-2		siCTRL	siHNRNPC-1	siHNRNPC-2		siCTRL	siHNRNPM-1	siHNRNPM-2		siCTRL	siMATR3-1	siMATR3-2		siCTRL	siRBFOX2-1	siRBFOX2-2
31.5	16	7.25		31.5	18	19.5		31.5	15.5	22		88.75	31.25	21		88.75	89.75	85.5		31.5	27.5	30.5		87	62	58
58.25	24	9.75		58.25	24.75	20.5		58.25	20.25	24		49	16	21.75		49	26.25	83		58.25	37.75	40.75		50	50	36
39	26.5	12.75		39	20	17		39	23.5	25.75		33	17.5	17.75		33	30.75	46.75		39	40	30.75		123	104	82
								65	33	23.5		89.25	10	10.75										64.5	50.75	42.5
Extended Data Fig. 3c
	ILF2			ILF3				DDX5				HNRNPC				HNRNPM				MATR3				RBFOX2
siCTRL	siILF2-1	siILF2-2		siCTRL	siILF3-1	siILF3-2		siCTRL	siDDX5-1	siDDX5-2		siCTRL	siHNRNPC-1	siHNRNPC-2		siCTRL	siHNRNPM-1	siHNRNPM-2		siCTRL	siMATR3-1	siMATR3-2		siCTRL	siRBFOX2-1	siRBFOX2-2
84.75	88.75	69.5		84.75	81.25	86.75		83	66.5	76		86	88	90.5		86	82.5	93		83	84.5	84		92.5	93.5	91
88.25	87.5	78		88.25	86.75	83.5		93.5	88.75	92.25		85.75	85.5	78.75		85.75	86.5	87.25		93.5	91.5	85.5		88.5	90	87.5
91.75	88.25	90.75		91.75	90	91.75		76.25	76.25	67.75		82.75	73.75	78.75		82.75	79.5	86		76.25	76.5	79.5		85	88.5	87.5
Extended Data Fig. 3e
	ILF2			ILF3				DDX5				HNRNPC
siCTRL	siILF2-1	siILF2-2		siCTRL	siILF3-1	siILF3-2		siCTRL	siDDX5-1	siDDX5-2		siCTRL	siHNRNPC-1	siHNRNPC-2
43.25	29.25	13		43.25	24.5	13.5		43.25	25.25	24.75		29	14.5	18.25
37.5	11.25	9.75		37.5	9.25	14.5		37.5	15.75	13.5		43.25	22.75	18.25
57	30.25	24.25		57	25.5	37.5		57	18.75	25.75		54.75	36.25	27.25
				30.25	19.25	8.75						64.75	39.25	32
												57	26.75	27.5
Extended Data Fig. 3f
	ILF2			ILF3				DDX5				HNRNPC
siCTRL	siILF2-1	siILF2-2		siCTRL	siILF3-1	siILF3-2		siCTRL	siDDX5-1	siDDX5-2		siCTRL	siHNRNPC-1	siHNRNPC-2
74	55.25	55.5		74	65.5	67.25		91.75	67.75	60.75		91.75	84.5	62.25
90.75	78.25	87		90.75	89	90.75		67	42.25	56		67	49	61.5
83	72	73.75		83	77	74.75		75.25	70.25	58.75		75.25	69.75	64.5

## Sheet: Extended Data Fig. 6
Extended Data Fig. 6e-h
MBD1
HDMB03 siCTRL	HDMB03 siOTX2	MB3W1 siCTRL	MB3W1 siOTX2
1623.52	2038.3	1526.21	2189.09
1621.83	2147.12	1612.66	1404.55
1697.16	2275.95	1475.83	1343.17
MADD
HDMB03 siCTRL	HDMB03 siOTX2	MB3W1 siCTRL	MB3W1 siOTX2
1980.01	5031.32	2424.76	4595.04
1876.49	5373.74	2092.52	2961.17
1986.22	4850.27	1727.33	3272.01
PPHLN1
HDMB03 siCTRL	HDMB03 siOTX2	MB3W1 siCTRL	MB3W1 siOTX2
2926.69	1974.23	2802.48	2066.84
2999.79	2019.27	2926.43	2391.61
3013.52	2422.07	3066.64	2031.94
PAPOLA
HDMB03 siCTRL	HDMB03 siOTX2	MB3W1 siCTRL	MB3W1 siOTX2
8065.64	6703.67	14141.6	12523.1
8684.81	6562.84	14556.2	11548.4
8968.71	6929.08	15237.9	10914.5

## Sheet: Extended Data Fig. 7
Extended Data Fig. 7f
Category	ID	Name	Source	p-value	q-value Bonferroni	q-value FDR B&H	log value	q-value FDR B&Y		Hit in Query List
GO: Biological Process	GO:0031175	neuron projection development		2.948e-24	2.303e-20	2.303e-20	19.6377	2.197e-19		MAP2,MAP4,MAPT,ACTB,CLIP1,PICALM,PLEKHH1,TTC8,TUBB3,TAOK3,ARID1B,KIDINS220,SEMA6D,ATXN2,SEC24B,AKT1,FGF13,FGFR1,CAMSAP1,ALDOA,FKBP1B,NCK2,CARM1,SEMA6C,SEMA3F,EVL,ISLR2,FLNA,ANK3,IFT20,ITSN1,CAMSAP3,APBB2,ALS2,DZIP1,CLSTN1,GBA2,RUFY3,CASK,CCDC88A,STAU2,ENAH,STYXL1,RIMS1,RERE,TRAK2,TBC1D23,FYN,GAB1,GPRC5B,USP33,SOS1,PHACTR1,CHL1,SETX,KIF1A,NCKAP1,MYCBP2,MYO6,UNC5B,SPTAN1,KIF1B,NFASC,NCAM1,CLASP2,EP…
GO: Biological Process	GO:0048666	neuron development		3.971e-22	3.101e-18	1.551e-18	17.8094	1.479e-17		MAP2,MAP4,MAPT,ACTB,EWSR1,ATAT1,CLIP1,PICALM,PLEKHH1,TTC8,TUBB3,TAOK3,ARID1B,KIDINS220,SEMA6D,ATXN2,SEC24B,AKT1,FGF13,FGFR1,CAMSAP1,ALDOA,FKBP1B,NCK2,CARM1,SEMA6C,SEMA3F,EVL,ISLR2,FLNA,ANK3,IFT20,ITSN1,CAMSAP3,APBB2,ALS2,DZIP1,CLSTN1,GBA2,RUFY3,CASK,CCDC88A,STAU2,ENAH,STYXL1,MFSD8,RIMS1,RERE,TRAK2,TBC1D23,BECN1,FYN,ATP2B1,GAB1,GPRC5B,USP33,SOS1,PHACTR1,CHL1,SETX,KIF1A,NCKAP1,MYCBP2,MYO6,UNC5B,SPT…
GO: Biological Process	GO:0033043	regulation of organelle organization		3.292e-21	2.571e-17	8.268e-18	17.0826	7.888e-17		CALCOCO2,MAK,AKAP8,MAP2,MAP4,MAPT,ACTG1,EWSR1,RRAGB,ATAT1,CLIP1,ADD1,ADD3,MAP3K4,TTC8,AP1AR,ODF2L,STX18,ATXN2,PRMT5,TBC1D14,PLA2G6,AKT1,AKT2,FGF13,CAMSAP1,NCK2,CUL3,SLAIN2,EVL,FLNA,BIN1,C6orf89,CTC1,IFT20,PPFIA1,CAMSAP3,FUZ,FHOD3,PPHLN1,DZIP1,SIRT7,GBA2,CDK10,AKAP8L,NPRL2,CCDC88A,CHMP4A,PHPT1,SLC25A1,FHOD1,STAU2,STYXL1,LIMCH1,RIMS1,BECN1,PRELID1,NCKAP1,MYCBP2,SPTAN1,WASF3,BAK1,CLASP2,KMT2E,LPIN1,…
GO: Biological Process	GO:0044087	regulation of cellular component biogenesis		4.235e-21	3.307e-17	8.268e-18	17.0826	7.888e-17		MAK,MAP2,MAP4,MAPT,ACTG1,ATAT1,CLIP1,ADD1,ADD3,TTC8,AP1AR,ODF2L,STX18,ATXN2,TBC1D14,PLA2G6,CAMSAP1,NSMAF,NCK2,SLAIN2,EVL,FLNA,BIN1,IFT20,PPFIA1,CAMSAP3,FUZ,FHOD3,PPHLN1,DZIP1,CLSTN1,GBA2,CDK10,NPRL2,CCDC88A,CHMP4A,FHOD1,STAU2,STYXL1,LIMCH1,RIMS1,BECN1,NCKAP1,SPTAN1,WASF3,BAK1,NAPA,NCAM1,CLASP2,EPB41L3,PHLDB1,STXBP1,NF2,EHMT2,SYNE2,MTMR3,SCFD1,SGSM3,YWHAQ,MLST8,FERMT2,CNOT2,LDLRAD4,NPM1,GPM6A,CLAS…
GO: Biological Process	GO:0120035	regulation of plasma membrane bounded cell projection organization		9.042e-20	7.061e-16	1.412e-16	15.8502	1.347e-15		MAK,MAP2,MAP4,MAPT,RREB1,CLIP1,PICALM,ODF2L,KIDINS220,SEMA6D,TBC1D14,AKT1,FGF13,FGFR1,FKBP1B,CARM1,SEMA6C,SEMA3F,EVL,ISLR2,FLNA,IFT20,FUZ,DZIP1,CLSTN1,CDK10,RUFY3,CASK,CCDC88A,STAU2,STYXL1,TRAK2,FYN,GPRC5B,SETX,KIF1A,NCKAP1,SYNGAP1,NEO1,SYNE2,SGSM3,GOLGA2,GOLGA4,CACNA1A,GPM6A,NRCAM,CAMK2B,SYNE1,GRK4,NTRK3,BRSK2,CAPZB,RAPGEF1,CRTC1,ODF2,PIAS2,OGG1,GSK3B,CBFA2T2,BHLHB9,PAK3,PALM,MACF1,PARD3,CDC42,A…
GO: Biological Process	GO:0031344	regulation of cell projection organization		2.178e-19	1.701e-15	2.684e-16	15.5712	2.56e-15		MAK,MAP2,MAP4,MAPT,RREB1,CLIP1,PICALM,ODF2L,KIDINS220,SEMA6D,TBC1D14,AKT1,FGF13,FGFR1,FKBP1B,CARM1,SEMA6C,SEMA3F,EVL,ISLR2,FLNA,IFT20,FUZ,DZIP1,CLSTN1,CDK10,RUFY3,CASK,CCDC88A,STAU2,STYXL1,TRAK2,FYN,GPRC5B,SETX,KIF1A,NCKAP1,SYNGAP1,NEO1,SYNE2,SGSM3,GOLGA2,GOLGA4,CACNA1A,GPM6A,NRCAM,CAMK2B,SYNE1,GRK4,NTRK3,BRSK2,CAPZB,RAPGEF1,CRTC1,ODF2,PIAS2,OGG1,GSK3B,GRIP1,CBFA2T2,BHLHB9,PAK3,PALM,MACF1,PARD3,C…
GO: Biological Process	GO:0120039	plasma membrane bounded cell projection morphogenesis		2.405e-19	1.879e-15	2.684e-16	15.5712	2.56e-15		MAP2,MAPT,ACTB,RREB1,PICALM,PLEKHH1,TTC8,TUBB3,TAOK3,KIDINS220,SEMA6D,ATXN2,FGF13,ALDOA,SEMA6C,SEMA3F,EVL,ISLR2,ANK3,APBB2,ALS2,DZIP1,CLSTN1,GBA2,RUFY3,CASK,STAU2,ENAH,RIMS1,RERE,TRAK2,FYN,GAB1,USP33,SOS1,PHACTR1,CHL1,KIF1A,NCKAP1,MYCBP2,UNC5B,SPTAN1,KIF1B,NFASC,NCAM1,CLASP2,EPB41L3,SYNGAP1,STIM1,NEO1,DST,STXBP1,BSG,NFIB,CPNE1,GOLGA2,GOLGA4,CACNA1A,GPM6A,CACNA1F,DDR1,NPR2,NRCAM,CAMK2B,SYNE1,NTRK3…
GO: Biological Process	GO:0048812	neuron projection morphogenesis		4.04e-19	3.155e-15	3.501e-16	15.4558	3.34e-15		MAP2,MAPT,ACTB,PICALM,PLEKHH1,TTC8,TUBB3,TAOK3,KIDINS220,SEMA6D,ATXN2,FGF13,ALDOA,SEMA6C,SEMA3F,EVL,ISLR2,ANK3,APBB2,ALS2,DZIP1,CLSTN1,GBA2,RUFY3,CASK,STAU2,ENAH,RIMS1,RERE,TRAK2,FYN,GAB1,USP33,SOS1,PHACTR1,CHL1,KIF1A,NCKAP1,MYCBP2,UNC5B,SPTAN1,KIF1B,NFASC,NCAM1,CLASP2,EPB41L3,SYNGAP1,STIM1,NEO1,DST,STXBP1,BSG,NFIB,CPNE1,GOLGA2,GOLGA4,CACNA1A,GPM6A,CACNA1F,DDR1,NPR2,NRCAM,CAMK2B,SYNE1,NTRK3,BRSK2…
GO: Biological Process	GO:0007010	cytoskeleton organization		4.322e-19	3.375e-15	3.501e-16	15.4558	3.34e-15		MAK,ABR,MAP2,EFS,MAP4,MAPT,MARK3,ACTB,OBSCN,ACTG1,EWSR1,ACTN1,ATAT1,FMNL2,CLIP1,IFT43,MEF2D,ADD1,ADD3,AXIN1,TUBA1B,TTC8,AP1AR,TUBB3,ODF2L,AP1G1,POC1B,TBC1D14,AKT1,MICAL3,FGF13,CAMSAP1,ALDOA,NCK2,AGAP2,CUL3,SLAIN2,EVL,RANBP10,FLNA,BIN1,SORBS2,ANK3,OFD1,IFT20,PPFIA1,CAMSAP3,PRR5,BBIP1,FUZ,FHOD3,TACC2,SORBS1,DZIP1,CLSTN1,ABLIM3,GBA2,CDK10,CEP164,RUFY3,SMTN,NPHP3,CCDC88A,PHPT1,FHOD1,STAU2,ENAH,LIMCH1…
GO: Biological Process	GO:0048858	cell projection morphogenesis		4.483e-19	3.501e-15	3.501e-16	15.4558	3.34e-15		MAP2,MAPT,ACTB,RREB1,PICALM,PLEKHH1,TTC8,TUBB3,TAOK3,KIDINS220,SEMA6D,ATXN2,FGF13,ALDOA,SEMA6C,SEMA3F,EVL,ISLR2,ANK3,APBB2,ALS2,DZIP1,CLSTN1,GBA2,RUFY3,CASK,STAU2,ENAH,RIMS1,RERE,TRAK2,FYN,GAB1,USP33,SOS1,PHACTR1,CHL1,KIF1A,NCKAP1,MYCBP2,UNC5B,SPTAN1,KIF1B,NFASC,NCAM1,CLASP2,EPB41L3,SYNGAP1,STIM1,NEO1,DST,STXBP1,BSG,NFIB,CPNE1,GOLGA2,GOLGA4,CACNA1A,GPM6A,CACNA1F,DDR1,NPR2,NRCAM,CAMK2B,SYNE1,NTRK3…
GO: Biological Process	GO:0032990	cell part morphogenesis		1.39e-18	1.086e-14	9.871e-16	15.0056	9.418e-15		MAP2,MAPT,ACTB,RREB1,PICALM,PLEKHH1,TTC8,TUBB3,TAOK3,KIDINS220,SEMA6D,ATXN2,FGF13,ALDOA,SEMA6C,SEMA3F,EVL,ISLR2,ANK3,APBB2,ALS2,DZIP1,CLSTN1,GBA2,RUFY3,CASK,STAU2,ENAH,RIMS1,RERE,TRAK2,FYN,GAB1,USP33,SOS1,PHACTR1,CHL1,KIF1A,NCKAP1,MYCBP2,UNC5B,SPTAN1,KIF1B,NFASC,NCAM1,CLASP2,EPB41L3,SYNGAP1,STIM1,NEO1,DST,STXBP1,BSG,NFIB,CPNE1,GOLGA2,GOLGA4,CACNA1A,GPM6A,CACNA1F,DDR1,NPR2,NRCAM,CAMK2B,SYNE1,NTRK3…
GO: Biological Process	GO:0032989	cellular component morphogenesis		4.436e-18	3.465e-14	2.887e-15	14.5396	2.755e-14		MAP2,MAPT,ACTB,OBSCN,ACTG1,ACTN1,RREB1,PICALM,MEF2D,PLEKHH1,TTC8,TUBB3,TAOK3,KIDINS220,SEMA6D,ATXN2,FGF13,ALDOA,SEMA6C,SEMA3F,EVL,ISLR2,ANK3,APBB2,ALS2,FHOD3,DZIP1,CLSTN1,GBA2,RUFY3,CASK,STAU2,ENAH,RIMS1,RERE,TRAK2,FYN,GAB1,USP33,SOS1,PHACTR1,CHL1,KIF1A,NCKAP1,MYCBP2,UNC5B,SPTAN1,KIF1B,NFASC,NCAM1,CLASP2,EPB41L3,SYNGAP1,STIM1,PHLDB1,NEO1,DST,STXBP1,BSG,NFIB,CPNE1,GOLGA2,GOLGA4,CACNA1A,GPM6A,CACNA…
GO: Biological Process	GO:0000902	cell morphogenesis		1.225e-16	9.568e-13	7.36e-14	13.1331	7.022e-13		MAP2,MAPT,ACTB,ACTN1,RREB1,FMNL2,PICALM,ADD1,PLEKHH1,TTC8,AP1AR,TUBB3,TAOK3,KIDINS220,AGO4,SEMA6D,ATXN2,SEC24B,FGF13,CAMSAP1,ALDOA,MPI,CUL3,SEMA6C,SEMA3F,EVL,ISLR2,FLNA,ANK3,APBB2,ALS2,ST6GAL1,DZIP1,CLSTN1,GBA2,RUFY3,CASK,STAU2,ENAH,RIMS1,RERE,TRAK2,FYN,GAB1,USP33,SOS1,PHACTR1,CHL1,KIF1A,NCKAP1,MYCBP2,UNC5B,SPTAN1,KIF1B,WASF3,NFASC,NCAM1,CLASP2,EPB41L3,SYNGAP1,STIM1,NEO1,DST,STXBP1,BSG,NFIB,CPNE1…
GO: Biological Process	GO:0016358	dendrite development		2.116e-16	1.653e-12	1.181e-13	12.9278	1.126e-12		MAP2,CLIP1,PICALM,ARID1B,KIDINS220,NCK2,CARM1,ITSN1,CASK,STAU2,RERE,TRAK2,FYN,PHACTR1,KIF1A,MYO6,SYNGAP1,CACNA1A,CACNA1F,CAMK2B,SYNE1,CRTC1,PIAS2,GSK3B,GRIP1,BHLHB9,PAK3,PALM,CDC42,DCLK1,ARHGAP33,RBFOX2,DLG5,ZMYND8,TSC2,TULP1,NLGN3,ZDHHC15,UBE3A,VLDLR,CTNNA2,CTNND2,DAB2IP,TANC2,ILK,DGKG,SPIRE1,DBN1,CUL7,PTEN,PARP6,PTPRD,PTPRF,PTPRS,IQSEC1,RAC1,SHANK1,ABI1,HDAC6,DNM1L,ABI2,FARP1,ELAVL4,SEZ6
GO: Biological Process	GO:0034330	cell junction organization		4.435e-16	3.463e-12	2.309e-13	12.6366	2.203e-12		GPHN,MAPT,HIPK1,ACTB,ACTG1,ACTN1,NDRG2,PICALM,ADD1,FGF13,SEMA3F,FLNA,SORBS2,LAMTOR2,ANK3,PPFIA4,PPFIA1,ITSN1,CAMSAP3,APBB2,ALS2,CNKSR2,SORBS1,PPFIA3,CLSTN1,CASK,ARVCF,SLC25A1,STAU2,LIMCH1,RIMS1,FYN,CADM3,KIF1A,MYO6,ERC1,WASF3,NFASC,CLASP2,EPB41L3,SYNGAP1,LIN7B,DST,NF2,NFIA,FERMT2,CACNA1A,GPM6A,CACNA1F,NRCAM,CLASP1,CAMK2B,NTRK3,PCLO,ESAM,RAPGEF1,SPECC1L,GSK3B,CDH24,CD9,INF2,TJP1,BHLHB9,PAK3,PALM,M…

[truncated: 2 more sheets: Extended Data Fig. 9, Extended Data Fig. 10]
